# Supplementary material for: Pepino (Solanum muricatum) Metabolic Profiles and Soil Nutrient Association Analysis in Three Growing Sites on the Loess Plateau of Northwestern China
Source: Metabolites. 2022 Sep 20;12(10):885. doi: 10.3390/metabo12100885 (PMC9610035; doi:10.3390/metabo12100885)
Supplement: Supplementary file 1 [file metabolites-12-00885-s001.zip]

Archive with 5 entries (3 files):
- Supplementary documents/
- Supplementary documents/metabolites-1901373-supplementary.xlsx
- Supplementary documents/Document S2/
- Supplementary documents/Document S2/Area_0_2022630918 neg.txt
- Supplementary documents/Document S2/Area_0_2022630933 pos.txt
