# Supplementary material for: Pepino (Solanum muricatum) Metabolic Profiles and Soil Nutrient Association Analysis in Three Growing Sites on the Loess Plateau of Northwestern China
Source: Metabolites. 2022 Sep 20;12(10):885. doi: 10.3390/metabo12100885 (PMC9610035; doi:10.3390/metabo12100885)
Supplement: Supplementary file 1 [file metabolites-12-00885-s001.zip › Supplementary documents/Document S2/Area_0_2022630918 neg.txt]

																															Class	1	1	1	1	1	1	2	2	2	2	2	2	3	3	3	3	3	3
																															File type	Sample	Sample	Sample	Sample	Sample	Sample	Sample	Sample	Sample	Sample	Sample	Sample	Sample	Sample	Sample	Sample	Sample	Sample
																															Injection order	1	2	3	4	5	6	7	8	9	10	11	12	13	14	15	16	17	18
																															Batch ID	1	1	1	1	1	1	1	1	1	1	1	1	1	1	1	1	1	1
Alignment ID	Average Rt(min)	Average Mz	Metabolite name	Adduct type	Post curation result	Fill %	MS/MS assigned	Reference RT	Reference m/z	Formula	Ontology	INCHIKEY	SMILES	Annotation tag (VS1.0)	RT matched	m/z matched	MS/MS matched	Comment	Manually modified for quantification	Manually modified for annotation	Isotope tracking parent ID	Isotope tracking weight number	Total score	RT similarity	Dot product	Reverse dot product	Fragment presence %	S/N average	Spectrum reference file name	MS1 isotopic spectrum	MS/MS spectrum	NEG_MH_1	NEG_MH_2	NEG_MH_3	NEG_MH_4	NEG_MH_5	NEG_MH_6	NEG_MQ_1	NEG_MQ_2	NEG_MQ_3	NEG_MQ_4	NEG_MQ_5	NEG_MQ_6	NEG_Q1	NEG_Q2	NEG_Q3	NEG_Q4	NEG_Q5	NEG_Q6
0	8.167	70.81705	Unknown	[M-H]-		0.222	False	null	null	null	null	null	null	999	False	False	False		False	False	null	null	null	null	null	null	null	12.88	NEG_MH_1	70.81705:364093 71.8204:0 72.82376:0		1315694	608961	139292	85813	0	204868	914980	757227	474711	326541	65625	223249	606289	81150	149993	120061	0	617218
1	8.104	70.81705	Unknown	[M-H]-		0.389	False	null	null	null	null	null	null	999	False	False	False		False	False	null	null	null	null	null	null	null	12.07	NEG_MH_2	70.81705:336491 71.8204:0 72.82376:210490		1631033	1445624	94451	77136	71851	136194	1229593	487301	766472	600101	104903	537718	606289	0	346354	363886	0	892726
2	0.48	70.99747	w/o MS2:Acrylate	[M-H]-	found in higher mz's MsMs_1784; found in higher mz's MsMs_4666; similar chromatogram in higher mz_4945; similar chromatogram in higher mz_5292; found in higher mz's MsMs_672; similar chromatogram in higher mz_4802; similar chromatogram in higher mz_5226; found in higher mz's MsMs_5226; found in higher mz's MsMs_3653; similar chromatogram in higher mz_4837; similar chromatogram in higher mz_2234; …	0.833	True	null	71	C3H4O2		NIXOWILDQLNWCW-UHFFFAOYSA-N		530	True	True	False		False	False	null	null	96.8	null	null	null	null	25.94	NEG_MH_5	70.99747:438922 72.00082:0 73.00418:1662441	53.00233:417969 53.2651:75578 68.99751:70930 71.01294:12087524	1351252	1074072	1571369	1352446	1351522	1264356	1851764	1606342	1625884	1730280	1480758	1624092	1552928	1868001	1369092	1377688	1395559	1619111
3	0.605	71.01273	Unknown	[M-H]-	found in higher mz's MsMs_674; found in higher mz's MsMs_1114; found in higher mz's MsMs_1866; found in higher mz's MsMs_2268; found in higher mz's MsMs_2737; found in higher mz's MsMs_2796; found in higher mz's MsMs_3169; found in higher mz's MsMs_3335; found in higher mz's MsMs_6056; found in higher mz's MsMs_6685; found in higher mz's MsMs_6858; found in higher mz's MsMs_10626; found in higher…	1	True	null	null	null	null	null	null	999	False	False	False		False	False	null	null	null	null	null	null	null	1470.02	NEG_MH_1	71.0127:158466512 72.01605:13940278 73.01941:8342466	53.0023:1134371 61.51749:59855 68.9975:247104 69.74295:66717 69.9334:64221 71.01292:17190958	873326464	930308928	930535424	881575616	882278976	928400320	864817856	842084608	945393728	864569280	942520576	943363520	809364672	860332416	791528192	839155328	848158848	804919104
4	0.924	71.01275	Unknown	[M-H]-	found in higher mz's MsMs_2265; found in higher mz's MsMs_2135; found in higher mz's MsMs_9854	0.5	False	null	null	null	null	null	null	999	False	False	False		False	False	null	null	null	null	null	null	null	20.83	NEG_MQ_3	71.01275:5394406 72.0161:0 73.01946:4277666		22938306	24809876	26787116	26877292	23860856	21519872	23336190	28998068	28075154	42084216	27238264	30991644	30807416	16357519	23128470	30539754	12837054	21709664
5	8.317	71.01275	Unknown	[M-H]-	found in higher mz's MsMs_4665; found in higher mz's MsMs_671; found in higher mz's MsMs_1764; similar chromatogram in higher mz_8296	0.722	False	null	null	null	null	null	null	999	False	False	False		False	False	null	null	null	null	null	null	null	7.64	NEG_MQ_6	71.01275:2282445 72.0161:0 73.01946:3393106		14487298	13041488	10480605	12531927	6639754	5148513	14796054	16583233	13109340	9229360	15102468	15954185	7985642	8207650	7275846	1987616	9254591	4487356
6	6.038	71.14712	Unknown	[M-H]-	similar chromatogram in higher mz_4054; similar chromatogram in higher mz_1362; similar chromatogram in higher mz_9926; similar chromatogram in higher mz_4503; similar chromatogram in higher mz_4048; similar chromatogram in higher mz_4055; similar chromatogram in higher mz_10594; similar chromatogram in higher mz_4056; similar chromatogram in higher mz_4769; similar chromatogram in higher mz_5154…	1	False	null	null	null	null	null	null	999	False	False	False		False	False	null	null	null	null	null	null	null	16.11	NEG_MH_3	71.14712:470510 72.15047:0 73.15383:0		789827	1121114	1063128	599105	392860	642215	488577	1078358	1071775	983088	845859	411881	750824	951968	293716	871135	636924	363684
7	5.189	71.44067	Unknown	[M-H]-	similar chromatogram in higher mz_11318; similar chromatogram in higher mz_11325; similar chromatogram in higher mz_11334; similar chromatogram in higher mz_11456; similar chromatogram in higher mz_11682; similar chromatogram in higher mz_8407; similar chromatogram in higher mz_11533; similar chromatogram in higher mz_11460; similar chromatogram in higher mz_7781; similar chromatogram in higher m…	0.889	False	null	null	null	null	null	null	999	False	False	False		False	False	null	null	null	null	null	null	null	10.61	NEG_Q1	71.44067:244944 72.44402:0 73.44738:0		493628	614059	504823	633487	590585	618643	493666	624466	365759	583389	556435	297661	592311	403789	365406	550504	476768	386281
8	0.475	71.76765	Unknown	[M-H]-		0.056	False	null	null	null	null	null	null	999	False	False	False		False	False	null	null	null	null	null	null	null	1.6	NEG_MH_1	71.76765:37448 72.771:0 73.77436:0		69055	0	0	0	0	0	0	0	0	0	0	0	0	0	0	0	72687	0
9	5.081	71.88002	Unknown	[M-H]-	similar chromatogram in higher mz_10228; similar chromatogram in higher mz_11764; similar chromatogram in higher mz_12038; similar chromatogram in higher mz_10485; similar chromatogram in higher mz_11577; similar chromatogram in higher mz_11386; similar chromatogram in higher mz_11529; similar chromatogram in higher mz_11840; similar chromatogram in higher mz_8167; similar chromatogram in higher …	0.778	False	null	null	null	null	null	null	999	False	False	False		False	False	null	null	null	null	null	null	null	8.15	NEG_Q2	71.88002:308595 72.88337:0 73.88673:0		319493	296031	201141	322387	344228	224839	0	173978	271263	198814	114099	120205	846193	893062	500515	621109	697214	584482
10	2.542	71.97201	Unknown	[M-H]-	similar chromatogram in higher mz_9079; similar chromatogram in higher mz_10447; similar chromatogram in higher mz_9360; similar chromatogram in higher mz_1539; similar chromatogram in higher mz_2261; similar chromatogram in higher mz_7973; similar chromatogram in higher mz_7974; similar chromatogram in higher mz_7995; similar chromatogram in higher mz_8006; similar chromatogram in higher mz_8014…	0.222	False	null	null	null	null	null	null	999	False	False	False		False	False	null	null	null	null	null	null	null	3.55	NEG_MH_1	71.97201:108585 72.97536:0 73.97872:0		241100	209308	94800	192104	212807	178086	70073	52957	37119	100177	0	0	57760	54691	97941	181882	112889	99071
11	0.605	72.99191	w/o MS2:GLYOXYLATE	[M-H]-	found in higher mz's MsMs_2737; found in higher mz's MsMs_3549; found in higher mz's MsMs_6539; found in higher mz's MsMs_4284; found in higher mz's MsMs_9135; found in higher mz's MsMs_9033	0.833	False	null	72.99309	C2H2O3		HHLFWLYXYJOTON-UHFFFAOYSA-N		530	True	True	False		False	False	null	null	99.3	null	null	null	null	43.06	NEG_Q1	72.99191:17201402 73.99526:0 74.99862:34112728		37052908	47094720	45142888	43890084	42765200	43390512	33782780	30771768	40674784	46949476	42699464	35920244	102094840	47815404	46582124	93154320	55882088	50175992
12	0.659	72.99194	w/o MS2:GLYOXYLATE	[M-H]-	found in higher mz's MsMs_553; found in higher mz's MsMs_1153; found in higher mz's MsMs_3057; found in higher mz's MsMs_760; found in higher mz's MsMs_1583; found in higher mz's MsMs_1142; found in higher mz's MsMs_9136; found in higher mz's MsMs_1171	0.833	False	null	72.99309	C2H2O3		HHLFWLYXYJOTON-UHFFFAOYSA-N		530	True	True	False		False	False	null	null	99.3	null	null	null	null	21.43	NEG_MQ_4	72.99194:20745646 73.99529:1194146 74.99865:196827408		54286420	109003176	139870880	113192856	105149296	103948456	54153672	63538068	70596912	63674884	58917208	65565696	86818160	39916340	52173792	93618248	38098640	55656676
13	3.629	72.99202	w/o MS2:GLYOXYLATE	[M-H]-	similar chromatogram in higher mz_542; similar chromatogram in higher mz_769; similar chromatogram in higher mz_1163; similar chromatogram in higher mz_2338; similar chromatogram in higher mz_2669; similar chromatogram in higher mz_6366; similar chromatogram in higher mz_7129; similar chromatogram in higher mz_9733; similar chromatogram in higher mz_10115; similar chromatogram in higher mz_10214;…	0.056	False	null	72.99309	C2H2O3		HHLFWLYXYJOTON-UHFFFAOYSA-N		530	True	True	False		False	False	null	null	99.4	null	null	null	null	3.03	NEG_Q2	72.99202:3717708 73.99537:214708 74.99873:73932320		12920649	11341340	9785347	7603867	8233589	16441948	8545345	19477912	5419273	2422717	9852142	14265363	8890552	12039631	10380674	19527996	10014249	9053472
14	3.845	72.99203	w/o MS2:GLYOXYLATE	[M-H]-	similar chromatogram in higher mz_2218; similar chromatogram in higher mz_10250	0.056	False	null	72.99309	C2H2O3		HHLFWLYXYJOTON-UHFFFAOYSA-N		530	True	True	False		False	False	null	null	99.4	null	null	null	null	3.32	NEG_Q4	72.99203:3844158 73.99538:135855 74.99874:70414840		15763517	8519552	12780092	8750487	18655702	8926947	17490458	14359804	7234525	12649583	11412168	7336191	10114534	9873629	9967411	17342742	22510516	16242917
15	6.505	72.99204	w/o MS2:GLYOXYLATE	[M-H]-		0.056	False	null	72.99309	C2H2O3		HHLFWLYXYJOTON-UHFFFAOYSA-N		530	True	True	False		False	False	null	null	99.5	null	null	null	null	4.35	NEG_Q6	72.99204:3923275 73.99539:0 74.99875:40893920		16681504	16967394	12601520	14793755	13625303	15579638	15321339	22354262	16977178	11941268	14533037	17355096	18287754	16891252	14226304	19552880	15996142	20669682
16	6.624	72.99206	w/o MS2:GLYOXYLATE	[M-H]-		0.5	False	null	72.99309	C2H2O3		HHLFWLYXYJOTON-UHFFFAOYSA-N		530	True	True	False		False	False	null	null	99.5	null	null	null	null	5.84	NEG_MH_4	72.99206:4422876 73.99541:0 74.99877:45575320		30335304	20763150	27023888	24731930	27302932	28587864	21819878	32762032	29064898	23064302	20378910	24080106	23144150	28309728	25231418	19643624	32265674	22710616
17	0.921	72.99207	w/o MS2:GLYOXYLATE	[M-H]-	similar chromatogram in higher mz_3863	0.278	False	null	72.99309	C2H2O3		HHLFWLYXYJOTON-UHFFFAOYSA-N		530	True	True	False		False	False	null	null	99.5	null	null	null	null	21.67	NEG_Q1	72.99207:9754685 73.99542:1791894 74.99878:61188388		17047464	23784424	23407330	16931254	16234487	24191792	21540080	19810688	25647676	30815420	31751108	31816692	35650900	34015240	36575564	32841018	32041132	34857768
18	3.723	72.99207	w/o MS2:GLYOXYLATE	[M-H]-		0.111	False	null	72.99309	C2H2O3		HHLFWLYXYJOTON-UHFFFAOYSA-N		530	True	True	False		False	False	null	null	99.5	null	null	null	null	3.22	NEG_MH_2	72.99207:3884910 73.99542:226387 74.99878:81644080		18471630	16109342	15826802	5854761	4962514	8745852	11335639	5797218	8821730	21973600	6230216	8851032	11322802	12584722	19088548	10333883	21633802	13118466
19	7.151	72.99207	w/o MS2:GLYOXYLATE	[M-H]-		0.056	False	null	72.99309	C2H2O3		HHLFWLYXYJOTON-UHFFFAOYSA-N		530	True	True	False		False	False	null	null	99.5	null	null	null	null	5.3	NEG_MH_2	72.99207:2896223 73.99542:0 74.99878:42948060		9276585	8962726	14415197	10907263	22338034	21143724	8836250	14112950	17129220	17891678	13352193	11714659	16250012	9154861	18477888	17789308	14002718	9063248
20	7.251	72.99207	w/o MS2:GLYOXYLATE	[M-H]-		0.111	False	null	72.99309	C2H2O3		HHLFWLYXYJOTON-UHFFFAOYSA-N		530	True	True	False		False	False	null	null	99.5	null	null	null	null	4.4	NEG_MH_1	72.99207:2908338 73.99542:0 74.99878:39374936		17739338	16803822	8377910	9591258	9467606	9130858	15736948	8354226	10909535	5089408	14747300	8261149	12955748	12108829	10069241	4050992	7990552	14151853
21	4.289	72.99207	w/o MS2:GLYOXYLATE	[M-H]-	similar chromatogram in higher mz_362	0.056	False	null	72.99309	C2H2O3		HHLFWLYXYJOTON-UHFFFAOYSA-N		530	True	True	False		False	False	null	null	99.5	null	null	null	null	3.2	NEG_Q1	72.99207:3712131 73.99542:96861 74.99878:68140488		18468738	11474026	8781985	17989758	10617805	6503621	12510143	12601219	11779274	6400579	13967390	9076017	18105228	7522868	14090071	13920772	11079705	15409133
22	6.792	72.99209	w/o MS2:GLYOXYLATE	[M-H]-		0.333	False	null	72.99309	C2H2O3		HHLFWLYXYJOTON-UHFFFAOYSA-N		530	True	True	False		False	False	null	null	99.5	null	null	null	null	6.36	NEG_MQ_4	72.99209:4392388 73.99544:0 74.9988:50777424		26145752	22926254	20929606	28874350	51387248	30550682	21633278	25046424	23888680	30077938	26031968	26070584	29916126	25342864	44303484	21993374	34181624	19714448
23	6.302	72.99209	w/o MS2:GLYOXYLATE	[M-H]-		0.333	False	null	72.99309	C2H2O3		HHLFWLYXYJOTON-UHFFFAOYSA-N		530	True	True	False		False	False	null	null	99.5	null	null	null	null	2.67	NEG_MQ_4	72.99209:4109678 73.99544:0 74.9988:51837200		23538214	33763008	10669632	22833222	10337692	16495999	35461588	18714432	16390054	20087516	12871435	14008354	18537908	16946440	13611612	13699965	35959612	17565826
24	0.715	72.9921	w/o MS2:Propionate	[M-H]-		0.111	True	null	73	C3H6O2		XBDQKXXYIPTUBI-UHFFFAOYSA-N		530	True	True	False		False	False	null	null	71.4	null	null	null	null	35.03	NEG_MQ_6	72.9921:15930348 73.99545:3503050 74.99881:99545752	72.9923:869051 73.02816:96159	54969452	22088454	22057550	21548774	20194330	21178164	78718512	75145088	105217768	101937776	105560072	100348000	86818160	85852416	81529272	82651552	77197776	91603616
25	1.734	72.99216	w/o MS2:GLYOXYLATE	[M-H]-		0.111	False	null	72.99309	C2H2O3		HHLFWLYXYJOTON-UHFFFAOYSA-N		530	True	True	False		False	False	null	null	99.6	null	null	null	null	3.59	NEG_Q2	72.99216:3631676 73.99551:198085 74.99887:52818760		11255375	15359678	21302808	25276830	14651056	18851892	20225760	25589356	23871906	19450638	22583688	24413444	15013025	24221056	31124016	18850916	14852693	21867906
26	8.498	72.99218	w/o MS2:GLYOXYLATE	[M-H]-		0.167	False	null	72.99309	C2H2O3		HHLFWLYXYJOTON-UHFFFAOYSA-N		530	True	True	False		False	False	null	null	99.6	null	null	null	null	2.79	NEG_Q5	72.99218:2889507 73.99553:0 74.99889:52264220		18355984	16459716	9837169	7333609	17109388	26108960	7595243	15991989	6158684	5212223	30653130	11349484	14236618	28533556	8807204	26203878	22565726	34311200
27	3.41	73.02841	w/o MS2:Methylacetate	[M-H]-		0.056	False	null	73.02825	C3H6O2		KXKVLQRXCPHEJC-UHFFFAOYSA-N		530	True	True	False		False	False	null	null	100	null	null	null	null	1.88	NEG_MH_4	73.02841:4219354 74.03176:540749 75.03512:2070295		18382202	13807907	13480720	23287566	14272530	16894836	13638110	3442806	25212300	27518494	14630279	15166329	7988772	11329024	9307471	12360323	6111832	10704930
28	0.619	73.02843	w/o MS2:Methylacetate	[M-H]-		0.111	False	null	73.02825	C3H6O2		KXKVLQRXCPHEJC-UHFFFAOYSA-N		530	True	True	False		False	False	null	null	100	null	null	null	null	35.63	NEG_MQ_6	73.02843:10091317 74.03178:0 75.03514:0		61691072	78702064	80252336	29858234	70122792	30159772	29351200	82555504	67098428	68733088	73760352	81480616	58722648	64074000	56559772	76579480	72467808	67228888
29	3.748	73.02843	w/o MS2:Methylacetate	[M-H]-		0.056	True	null	73.02825	C3H6O2		KXKVLQRXCPHEJC-UHFFFAOYSA-N		530	True	True	False		False	False	null	null	100	null	null	null	null	1.83	NEG_MQ_5	73.02843:4770749 74.03178:848943 75.03514:1224886	54.17972:43692 56.10992:41957 56.99365:61933 58.01304:56552 58.12989:46777 58.85788:45438 59.1361:61455 60.09159:47223 60.75607:55997 61.89108:58432 63.24026:50903 64.61175:49819 65.20901:48021 67.94302:52863 69.00614:55437 69.01476:54176 70.04405:50342 70.34327:53622 72.992:151692	10267097	14457013	13564328	21220604	12166988	8431750	17668892	15348271	18126736	33712564	20102086	16399822	7808994	5508640	13148279	10312019	7874175	17369236
30	5.068	73.02843	w/o MS2:Methylacetate	[M-H]-		0.056	False	null	73.02825	C3H6O2		KXKVLQRXCPHEJC-UHFFFAOYSA-N		530	True	True	False		False	False	null	null	100	null	null	null	null	2.63	NEG_MH_4	73.02843:4252398 74.03178:980139 75.03514:1437842		17645968	8024258	11097012	28719716	19115236	35354368	20818568	13655488	10676737	12401328	23734710	14547866	4684628	20981230	10705198	13738484	12456784	8903116
31	4.857	73.02851	w/o MS2:Methylacetate	[M-H]-		0.056	False	null	73.02825	C3H6O2		KXKVLQRXCPHEJC-UHFFFAOYSA-N		530	True	True	False		False	False	null	null	100	null	null	null	null	1.87	NEG_Q3	73.02851:3314316 74.03186:157181 75.03522:448284		8963686	18351706	20989954	12907195	13694048	22794984	6561966	21018670	10415905	17771766	17412784	9258613	14568370	8242376	18672808	10180761	14422856	12118209
32	1.108	73.02855	w/o MS2:Methylacetate	[M-H]-	found in higher mz's MsMs_720; similar chromatogram in higher mz_4575; similar chromatogram in higher mz_720; found in higher mz's MsMs_3000; similar chromatogram in higher mz_4758; similar chromatogram in higher mz_2962; similar chromatogram in higher mz_4797; similar chromatogram in higher mz_1383; similar chromatogram in higher mz_3000; found in higher mz's MsMs_2436; found in higher mz's MsMs…	1	True	null	73.02825	C3H6O2		KXKVLQRXCPHEJC-UHFFFAOYSA-N		530	True	True	False		False	False	null	null	100	null	null	null	null	56.97	NEG_MQ_3	73.02855:31853244 74.0319:1366198 75.03526:517944	72.99199:213494 73.02815:2260438	117964136	124115792	124177944	129791976	114454360	121705760	127846152	132310792	125858256	139110032	118188040	142859264	93669024	89487072	79263544	102600904	90329016	84598648
33	8.464	73.02855	w/o MS2:Methylacetate	[M-H]-	found in higher mz's MsMs_1867	0.556	False	null	73.02825	C3H6O2		KXKVLQRXCPHEJC-UHFFFAOYSA-N		530	True	True	False		False	False	null	null	100	null	null	null	null	5.82	NEG_MQ_5	73.02855:5067614 74.0319:189162 75.03526:998824		27394004	35423968	46163160	38362712	31932316	46948164	49890960	53252632	51280360	40567200	51009456	17615834	32130022	23608494	39701488	27635162	21196574	38040044
34	3.28	73.02856	w/o MS2:Methylacetate	[M-H]-	similar chromatogram in higher mz_549; similar chromatogram in higher mz_197	0.056	False	null	73.02825	C3H6O2		KXKVLQRXCPHEJC-UHFFFAOYSA-N		530	True	True	False		False	False	null	null	100	null	null	null	null	2.49	NEG_MH_6	73.02856:4490294 74.03191:947512 75.03527:737797		16522179	6002840	19700656	15180431	8662800	33037086	22294902	12558436	15670743	20019196	9301660	24901756	10576918	14109262	6117224	10256808	17976596	14821191
35	8.512	73.02856	w/o MS2:Methylacetate	[M-H]-	found in higher mz's MsMs_921	0.389	False	null	73.02825	C3H6O2		KXKVLQRXCPHEJC-UHFFFAOYSA-N		530	True	True	False		False	False	null	null	100	null	null	null	null	2.9	NEG_MH_6	73.02856:4618932 74.03191:298818 75.03527:932585		26156202	19590052	46163160	14442098	14472909	49067188	14000037	51228936	51280360	28401764	10878566	17615836	16520612	12976750	15172644	9987548	29319620	11838312
36	4.369	73.02857	w/o MS2:Methylacetate	[M-H]-		0.056	False	null	73.02825	C3H6O2		KXKVLQRXCPHEJC-UHFFFAOYSA-N		530	True	True	False		False	False	null	null	99.9	null	null	null	null	2.41	NEG_MQ_4	73.02857:4528977 74.03192:815818 75.03528:721003		15255856	23726278	15568033	6751196	4920283	6936139	13748376	8725629	27464384	23083596	14930496	21797806	10063461	11246228	11575373	13994193	12249937	13810696
37	2.254	73.18542	Unknown	[M-H]-	similar chromatogram in higher mz_781; similar chromatogram in higher mz_5691; similar chromatogram in higher mz_1920; similar chromatogram in higher mz_6398; similar chromatogram in higher mz_6881; similar chromatogram in higher mz_6960; similar chromatogram in higher mz_6450; similar chromatogram in higher mz_8414; similar chromatogram in higher mz_6989; similar chromatogram in higher mz_7953; …	0.611	False	null	null	null	null	null	null	999	False	False	False		False	False	null	null	null	null	null	null	null	9.97	NEG_MH_6	73.18542:300599 74.18877:0 75.19213:0		445022	572614	500239	643204	520367	692521	289598	431836	346710	349924	417735	221270	153719	112907	307000	143184	205162	199233
38	4.913	73.79425	Unknown	[M-H]-		0.167	False	null	null	null	null	null	null	999	False	False	False		False	False	null	null	null	null	null	null	null	3.09	NEG_MH_1	73.79425:70587 74.7976:0 75.80096:0		157861	217867	104290	145862	0	93859	48080	86435	164764	202874	170084	90614	0	0	0	0	8408	0
39	2.975	73.79555	Unknown	[M-H]-	similar chromatogram in higher mz_8446; similar chromatogram in higher mz_8906; similar chromatogram in higher mz_9203; similar chromatogram in higher mz_8928; similar chromatogram in higher mz_9620; similar chromatogram in higher mz_9987; similar chromatogram in higher mz_10282; similar chromatogram in higher mz_10312; similar chromatogram in higher mz_9935; similar chromatogram in higher mz_950…	0.556	False	null	null	null	null	null	null	999	False	False	False		False	False	null	null	null	null	null	null	null	3.86	NEG_MH_3	73.79555:113579 74.7989:0 75.80226:0		260753	137017	252219	151649	190658	204195	51696	108135	93526	37215	149418	0	137998	189526	145231	155901	118930	131121
40	0.722	73.99979	w/o MS2:Gly	[M-H]-		0.556	True	null	74	C2H5NO2		DHMQDGOQFOQNFH-UHFFFAOYSA-N		530	True	True	False		False	False	null	null	100	null	null	null	null	16.96	NEG_MQ_1	73.99979:1862880 75.00314:84232888 76.0065:1551844	61.11449:74671 61.61292:58754 74.02397:668691	2513786	2950934	2880083	2993658	1224840	3739784	7441071	5499189	9063810	6825575	10477269	10487650	5389721	4545158	4747770	4510710	3397741	4808506
41	0.922	73.99983	w/o MS2:Gly	[M-H]-	similar chromatogram in higher mz_2662; similar chromatogram in higher mz_1454; similar chromatogram in higher mz_9944; similar chromatogram in higher mz_7661; similar chromatogram in higher mz_8855; similar chromatogram in higher mz_11722; similar chromatogram in higher mz_10820; similar chromatogram in higher mz_10094; similar chromatogram in higher mz_9912; found in higher mz's MsMs_9920; simi…	0.611	False	null	74	C2H5NO2		DHMQDGOQFOQNFH-UHFFFAOYSA-N		530	True	True	False		False	False	null	null	100	null	null	null	null	22.68	NEG_MQ_5	73.99983:1737075 75.00318:62171688 76.00654:1284299		1255864	943523	1326425	1558361	729165	953286	2303380	1907168	2516743	2772010	4067811	3807751	2038766	2398077	2353827	2477484	2472868	2552314
42	0.559	74.02385	w/o MS2:Glycine	[M-H]-	found in higher mz's MsMs_518; similar chromatogram in higher mz_518; similar chromatogram in higher mz_6447; similar chromatogram in higher mz_2079; similar chromatogram in higher mz_2553; similar chromatogram in higher mz_4295; similar chromatogram in higher mz_4874; similar chromatogram in higher mz_5186; similar chromatogram in higher mz_5191; similar chromatogram in higher mz_5491; similar c…	0.833	True	null	74.02335	C2H5NO2		DHMQDGOQFOQNFH-UHFFFAOYSA-N		530	True	True	False		False	False	null	null	99.9	null	null	null	null	79.25	NEG_MQ_1	74.02368:8349496 75.02703:769212 76.03039:1175221	61.11449:74671 61.61292:58754 74.02397:668691	6653032	6915334	5187018	6151466	8764168	6672904	18566600	22370498	16883736	20663786	17621064	18133096	16406080	14049787	20896864	13816493	15580548	18960628
43	7.499	74.96783	Unknown	[M-H]-		0.056	False	null	null	null	null	null	null	999	False	False	False		False	False	null	null	null	null	null	null	null	4.29	NEG_MH_1	74.96783:1155921 75.97118:0 76.97454:0		7035854	1503382	2774873	516528	215190	583103	374766	1678623	244874	584785	723316	902851	445085	1923719	1750939	214357	435571	437416
44	0.481	74.99278	w/o MS2:THIOACETIC ACID	[M-H]-		0.667	True	null	74.99101	C2H4OS		DUYAAUVXQSMXQP-UHFFFAOYSA-N		530	True	True	False		False	False	null	null	98.4	null	null	null	null	7.63	NEG_MQ_1	74.99278:1544934 75.99613:259988 76.99949:196187	72.99198:275318 75.00748:5393250	6199869	6091519	5791538	6999638	6778200	6299456	7145072	6529506	6640954	6704192	7947756	7019042	6110864	5510979	5933409	6944172	7262568	5254939
45	8.499	75.00775	Glycolic acid	[M-H]-		0.111	True	null	75.00754	C2H4O3		AEMRFAOFKBGASW-UHFFFAOYSA-N		430	True	True	True		False	False	null	null	86	null	74.9	74.9	100	0.38	NEG_MQ_3	75.00775:59902972 76.0111:1204412 77.01446:447104	72.99199:282286 75.00748:5909568	754461952	544090048	102648008	561797760	618935616	671927552	1588488	670114752	197825200	602464768	592478784	135197344	587535936	665120640	586123072	723592896	863393664	642347712
46	0.666	75.00776	Glycolic acid	[M-H]-	found in higher mz's MsMs_7814; found in higher mz's MsMs_4852; found in higher mz's MsMs_3057; found in higher mz's MsMs_2217; found in higher mz's MsMs_1562; found in higher mz's MsMs_553; found in higher mz's MsMs_760; found in higher mz's MsMs_8490; found in higher mz's MsMs_8305	0.167	True	null	75.00754	C2H4O3		AEMRFAOFKBGASW-UHFFFAOYSA-N		430	True	True	True		False	False	null	null	86.1	null	74.9	74.9	100	60.06	NEG_MQ_3	75.00774:151957136 76.01109:3653114 77.01445:2357509	72.99195:473092 73.76384:67351 75.00748:8803663	817617280	788057344	796413760	775265344	774842688	810603456	1018875968	946774720	1096856960	1066048704	1193050112	1150167424	801494848	876758400	849869248	782556352	825011776	791124608
47	8.58	75.00777	Glycolic acid	[M-H]-		0.056	True	null	75.00754	C2H4O3		AEMRFAOFKBGASW-UHFFFAOYSA-N		430	True	True	True		False	False	null	null	85.6	null	73.4	74.9	100	13.15	NEG_MQ_6	75.00777:62222772 76.01112:1387010 77.01448:286112	66.00069:65386 68.7717:68261 72.992:279346 75.00748:6014096	754461952	103298456	371778240	377337280	325346112	160087520	162014128	350301664	249856896	246079120	195848848	1035142720	285586880	193666928	378877536	98260696	863393664	401744640
48	3.598	75.17905	Unknown	[M-H]-		0.056	False	null	null	null	null	null	null	999	False	False	False		False	False	null	null	null	null	null	null	null	3.21	NEG_MH_1	75.17905:118948 76.1824:0 77.18576:0		308045	227408	353172	95920	228204	117150	118493	215543	223709	117169	56541	1699	102770	150687	82060	170631	44307	138256
49	2.515	75.50724	Unknown	[M-H]-	similar chromatogram in higher mz_5300; similar chromatogram in higher mz_5081; similar chromatogram in higher mz_6835; similar chromatogram in higher mz_7414; similar chromatogram in higher mz_7450; similar chromatogram in higher mz_6872; similar chromatogram in higher mz_4460; similar chromatogram in higher mz_5665; similar chromatogram in higher mz_7495; similar chromatogram in higher mz_7170;…	0.667	False	null	null	null	null	null	null	999	False	False	False		False	False	null	null	null	null	null	null	null	8.58	NEG_MH_4	75.50724:207410 76.51059:0 77.51395:0		350993	438791	403884	494424	284266	265572	456391	452934	422439	420195	439056	427940	122406	54196	48699	104898	99534	119310
50	5.188	76.11217	Unknown	[M-H]-		0.667	False	null	null	null	null	null	null	999	False	False	False		False	False	null	null	null	null	null	null	null	7.27	NEG_MQ_2	76.11217:213466 77.11552:0 78.11888:0		232978	354060	293846	314761	313255	435392	300268	580120	195835	340212	353043	215175	201691	48584	45550	212144	303198	171669
51	5.191	76.69333	Unknown	[M-H]-		0.389	False	null	null	null	null	null	null	999	False	False	False		False	False	null	null	null	null	null	null	null	4.82	NEG_MH_3	76.69333:120167 77.69668:0 78.70004:0		260085	239967	296243	257179	291824	187514	151289	201420	58508	212051	166097	61405	0	0	62102	94881	0	0
52	2.514	76.90156	Unknown	[M-H]-		0.611	False	null	null	null	null	null	null	999	False	False	False		False	False	null	null	null	null	null	null	null	7.46	NEG_MQ_3	76.90156:172704 77.90491:0 78.90827:299705		353129	281697	279243	344897	167982	190838	350068	243187	412975	373307	306102	403577	63675	0	0	0	0	55474
53	0.481	76.9903	Unknown	[M-H]-	similar chromatogram in higher mz_1557; similar chromatogram in higher mz_1579; similar chromatogram in higher mz_3230; similar chromatogram in higher mz_5613; similar chromatogram in higher mz_8485; similar chromatogram in higher mz_8505; similar chromatogram in higher mz_5649; similar chromatogram in higher mz_4658; similar chromatogram in higher mz_4680; similar chromatogram in higher mz_6168;…	0.611	False	null	null	null	null	null	null	999	False	False	False		False	False	null	null	null	null	null	null	null	8.91	NEG_MQ_4	76.9903:304584 77.99365:0 78.99701:0		558008	563763	708627	862129	443876	611273	889515	949906	803732	1047016	441224	901377	591200	879698	704301	512939	690899	708313
54	8.06	77.14045	Unknown	[M-H]-	ion correlated with 11080; similar chromatogram in higher mz_5016; similar chromatogram in higher mz_5002; similar chromatogram in higher mz_5026; similar chromatogram in higher mz_10761; similar chromatogram in higher mz_8433; similar chromatogram in higher mz_9255; similar chromatogram in higher mz_7373; similar chromatogram in higher mz_4994; similar chromatogram in higher mz_5001; similar chr…	0.611	False	null	null	null	null	null	null	999	False	False	False		False	False	null	null	null	null	null	null	null	44.87	NEG_MH_1	77.14045:2309989 78.1438:0 79.14716:0		8507670	3352230	92517	76156	83742	0	5255695	4680683	2157726	2898843	0	1429112	1444642	0	861420	325810	0	5446138
55	8.035	77.25621	Unknown	[M-H]-		0.111	False	null	null	null	null	null	null	999	False	False	False		False	False	null	null	null	null	null	null	null	6.48	NEG_MH_1	77.25621:195258 78.25956:0 79.26292:0		427417	114299	0	76380	0	0	518368	218983	71837	95138	0	175860	0	0	0	0	0	138444
56	7.821	77.91806	Unknown	[M-H]-	similar chromatogram in higher mz_6288; similar chromatogram in higher mz_8917; similar chromatogram in higher mz_9707; similar chromatogram in higher mz_10064	0.056	False	null	null	null	null	null	null	999	False	False	False		False	False	null	null	null	null	null	null	null	9.04	NEG_MH_1	77.91806:197102 78.92141:687350 79.92477:0		532233	0	0	0	90741	0	0	454651	0	0	0	79084	0	0	0	0	0	255918
57	8.317	78.14001	Unknown	[M-H]-	ion correlated with 10154; ion correlated with 11975; similar chromatogram in higher mz_4485; similar chromatogram in higher mz_5121; similar chromatogram in higher mz_11329; similar chromatogram in higher mz_4940; similar chromatogram in higher mz_4961; similar chromatogram in higher mz_11918; similar chromatogram in higher mz_11149	0.444	False	null	null	null	null	null	null	999	False	False	False		False	False	null	null	null	null	null	null	null	30.29	NEG_MH_1	78.14001:762330 79.14336:0 80.14672:0		2332606	1961560	153176	0	0	0	2252396	956317	916522	1350842	0	885471	1355700	0	384955	184746	0	2002989
58	5.94	78.86667	Unknown	[M-H]-	similar chromatogram in higher mz_5039; similar chromatogram in higher mz_3851; similar chromatogram in higher mz_9038; similar chromatogram in higher mz_5028; similar chromatogram in higher mz_5040; similar chromatogram in higher mz_10782; similar chromatogram in higher mz_6427; similar chromatogram in higher mz_2236; similar chromatogram in higher mz_1242; similar chromatogram in higher mz_1960…	0.333	False	null	null	null	null	null	null	999	False	False	False		False	False	null	null	null	null	null	null	null	8.11	NEG_MH_2	78.86667:231247 79.87002:0 80.87338:0		224073	510419	418695	75343	0	58807	0	470712	291546	259284	44546	59827	33447	0	0	0	0	0
59	8.395	78.91782	Unknown	[M-H]-		0.889	False	null	null	null	null	null	null	999	False	False	False		False	False	null	null	null	null	null	null	null	9.68	NEG_MH_6	78.91782:1634176 79.92117:0 80.92453:2263754		6618371	5708270	5937698	6406826	5697418	6343096	5829298	5405990	6777074	6500814	6654712	6596426	5235892	5882370	5631236	5700935	5966154	6008866
60	0.595	78.95792	Unknown	[M-H]-	found in higher mz's MsMs_333; similar chromatogram in higher mz_1490; found in higher mz's MsMs_2102; found in higher mz's MsMs_2435; found in higher mz's MsMs_3716; found in higher mz's MsMs_4412; found in higher mz's MsMs_9030; found in higher mz's MsMs_9370; found in higher mz's MsMs_7709; found in higher mz's MsMs_4739; found in higher mz's MsMs_11333; found in higher mz's MsMs_9802; found i…	1	True	null	null	null	null	null	null	999	False	False	False		False	False	null	null	null	null	null	null	null	5392.6	NEG_MH_1	78.95805:539394816 79.9614:6154170 80.96476:8209988	62.9626:71930 72.64113:69472 78.91663:389858 78.9572:35225576	1882425088	2287838976	1859063424	2325900032	2030483712	1788073856	3337002496	3817155072	3726432256	3746767872	2752514048	3426779392	2203450368	2396331008	2290581504	2362209280	2182214912	1936962816
61	1.984	78.95793	Unknown	[M-H]-	found in higher mz's MsMs_1984; found in higher mz's MsMs_1997	1	True	null	null	null	null	null	null	999	False	False	False		False	False	null	null	null	null	null	null	null	31.94	NEG_MQ_1	78.95808:10718510 79.96143:1007384 80.96479:2823704	54.74314:66119 71.80837:64058 76.66906:72051 78.91808:69154 78.95872:2918122	35486688	31316244	33147146	43673020	26214810	29277384	74076136	73746000	81082768	67563016	69731584	68961568	35765064	30875052	39190336	38292244	45830900	34455652
62	1.149	78.95806	Unknown	[M-H]-		0.056	False	null	null	null	null	null	null	999	False	False	False		False	False	null	null	null	null	null	null	null	9.85	NEG_MH_4	78.95806:4181387 79.96141:1496004 80.96477:2697583		28248008	40581764	32256814	28093116	33732972	6345155	37009740	51821336	12026776	11647260	32651168	47941648	9553083	33103042	10524095	10328376	35971852	14985114
63	0.97	78.95808	Unknown	[M-H]-		0.056	True	null	null	null	null	null	null	999	False	False	False		False	False	null	null	null	null	null	null	null	17.7	NEG_MQ_2	78.95808:7667049 79.96143:1942940 80.96479:2496579	55.91013:61288 58.55466:72883 63.33971:73110 78.95872:3284156	57538140	57187424	54896904	33586972	20470766	25212146	34679400	74258032	98002672	31858568	63667996	37657240	14171454	74007792	102571568	16093014	62478072	63221932
64	6.897	78.95809	Unknown	[M-H]-	found in higher mz's MsMs_7222; found in higher mz's MsMs_8307; found in higher mz's MsMs_7650; found in higher mz's MsMs_9141; found in higher mz's MsMs_9402; similar chromatogram in higher mz_1619; found in higher mz's MsMs_1619; found in higher mz's MsMs_10156; found in higher mz's MsMs_10780; found in higher mz's MsMs_11170; similar chromatogram in higher mz_9036; similar chromatogram in high…	1	True	null	null	null	null	null	null	999	False	False	False		False	False	null	null	null	null	null	null	null	23.06	NEG_MQ_2	78.95809:6832972 79.96144:0 80.9648:3375515	51.35359:61834 54.63634:60526 62.63145:59325 78.91808:227173 78.95744:1248599	20322100	24646432	18144536	23649734	20914640	16081069	23105384	35003016	25644674	28764800	22823986	26516686	21612030	21145550	19976504	21432366	21627534	18817794
65	6.738	78.9581	Unknown	[M-H]-	found in higher mz's MsMs_7610; found in higher mz's MsMs_8614; found in higher mz's MsMs_9701; found in higher mz's MsMs_9423; found in higher mz's MsMs_10402; found in higher mz's MsMs_1620; found in higher mz's MsMs_10980	1	True	null	null	null	null	null	null	999	False	False	False		False	False	null	null	null	null	null	null	null	21.17	NEG_MQ_2	78.9581:6086496 79.96145:0 80.96481:2870206	60.3897:56236 78.91808:170373 78.95852:800045	18722834	20794526	14444583	20234716	17493152	17374818	24526786	29611826	22830818	22745356	18772992	19576790	21435718	21220016	20035714	23233682	21943084	20380912
66	8.313	79.29181	Unknown	[M-H]-	ion correlated with 249; similar chromatogram in higher mz_249; similar chromatogram in higher mz_7462; similar chromatogram in higher mz_8209; similar chromatogram in higher mz_8882; similar chromatogram in higher mz_9401; similar chromatogram in higher mz_9852; similar chromatogram in higher mz_10018; similar chromatogram in higher mz_10039; similar chromatogram in higher mz_10154; similar chro…	0.278	False	null	null	null	null	null	null	999	False	False	False		False	False	null	null	null	null	null	null	null	31.48	NEG_Q6	79.29181:746460 80.29516:0 81.29852:0		1556705	1035888	0	0	0	0	1575368	984961	372571	377228	0	287655	669395	0	0	0	0	1986091
67	0.597	79.95625	Unknown	[M-H]-		0.278	False	null	null	null	null	null	null	999	False	False	False		False	False	null	null	null	null	null	null	null	68.19	NEG_MQ_1	79.95625:10684228 80.9596:15118513 81.96296:0		13637509	5305760	12090626	10411877	10859588	9451616	29380306	25868404	30352580	22841440	29738422	22207834	16584169	7237258	13600765	9164221	10313905	9955845
68	1.252	79.95626	Unknown	[M-H]-	ion correlated with 3411; ion correlated with 2100; ion correlated with 2961; ion correlated with 4882; ion correlated with 284; ion correlated with 5469; ion correlated with 5941; ion correlated with 5167; ion correlated with 6170; ion correlated with 7988; ion correlated with 3382; found in higher mz's MsMs_2133	0.278	True	null	null	null	null	null	null	999	False	False	False		False	False	null	null	null	null	null	null	null	31.3	NEG_MH_4	79.95626:12805673 80.95961:0 81.96297:1136647	61.03046:69062 79.95621:828514	4565032	8044808	28562928	89733120	37021256	6957382	7204564	6200236	9512167	7307040	8118721	9749811	4807302	24884502	5151311	4695268	28218356	5376244
69	8.618	79.95629	Unknown	[M-H]-		0.944	False	null	null	null	null	null	null	999	False	False	False		False	False	null	null	null	null	null	null	null	18.07	NEG_MQ_1	79.95629:3989741 80.95964:0 81.963:123619		42912252	31857720	18877384	19850024	37215452	68939504	42867348	19817884	35726680	30910524	35818968	37527560	42507308	34031292	42963148	39842228	6466035	25950398
70	0.72	79.9563	Unknown	[M-H]-		1	False	null	null	null	null	null	null	999	False	False	False		False	False	null	null	null	null	null	null	null	35.68	NEG_MQ_5	79.9563:8551297 80.95965:0 81.96301:0		49574480	51451172	51904576	46559948	43737376	51420596	64744372	52721200	56962520	57220964	72130504	64382472	47239972	50719160	47814532	42578120	50622460	47768008
71	2.24	79.9563	Unknown	[M-H]-		0.389	False	null	null	null	null	null	null	999	False	False	False		False	False	null	null	null	null	null	null	null	4.99	NEG_MH_4	79.9563:1810536 80.95965:0 81.96301:0		10916895	7373792	9033916	13784516	13484170	10968204	16448456	7787060	9228820	6578946	10628154	12567864	11005985	13445979	12440526	6463696	5896245	9530146
72	8.119	80.25719	Unknown	[M-H]-		0.556	False	null	null	null	null	null	null	999	False	False	False		False	False	null	null	null	null	null	null	null	11.25	NEG_MH_1	80.25719:384327 81.26054:0 82.2639:0		2284268	1190441	0	143965	73167	266348	488193	1120184	1126828	908046	349186	417309	235974	0	292092	348242	0	1212602
73	0.636	80.28052	Unknown	[M-H]-	similar chromatogram in higher mz_9015; similar chromatogram in higher mz_300	0.444	False	null	null	null	null	null	null	999	False	False	False		False	False	null	null	null	null	null	null	null	52	NEG_Q1	80.28052:1399104 81.28387:0 82.28723:0		2779247	1589845	1992276	0	2236961	1152646	1742985	1605779	0	801728	493705	1188392	3532202	672331	1564964	3314763	1532765	1886733
74	8.336	80.34372	Unknown	[M-H]-	ion correlated with 10018; similar chromatogram in higher mz_9775; similar chromatogram in higher mz_8753; similar chromatogram in higher mz_10993; similar chromatogram in higher mz_2167; similar chromatogram in higher mz_2201; similar chromatogram in higher mz_9974; similar chromatogram in higher mz_5224; similar chromatogram in higher mz_10209; similar chromatogram in higher mz_8734; similar ch…	0.667	False	null	null	null	null	null	null	999	False	False	False		False	False	null	null	null	null	null	null	null	34.28	NEG_MH_1	80.34372:913686 81.34707:0 82.35043:0		3086848	2586271	421929	0	101066	480841	2725133	2207800	1237922	2038994	336565	1610284	1796660	0	806721	437623	0	2830320
75	5.187	80.54337	Unknown	[M-H]-	similar chromatogram in higher mz_11286	0.944	False	null	null	null	null	null	null	999	False	False	False		False	False	null	null	null	null	null	null	null	10.3	NEG_MQ_2	80.54337:260053 81.54672:0 82.55008:0		541213	596534	522361	584437	632439	562641	378127	702216	347823	548249	463837	362190	602620	454433	504735	581369	585096	416889
76	0.634	80.91572	Unknown	[M-H]-		0.056	False	null	null	null	null	null	null	999	False	False	False		False	False	null	null	null	null	null	null	null	26.95	NEG_MQ_6	80.91572:6116950 81.91907:0 82.92243:0		687507	0	620789	654829	0	549831	14514129	7810182	741043	1684765	2156774	16185184	1576428	1955776	1884054	1182712	948788	3845014
77	2.344	80.97369	Unknown	[M-H]-		0.056	False	null	null	null	null	null	null	999	False	False	False		False	False	null	null	null	null	null	null	null	1.16	NEG_MH_2	80.97369:3089141 81.97704:0 82.9804:953038		19321594	14117439	9788907	15928918	18725070	9600008	8376151	9854281	11630951	16802954	28263708	19194406	17167956	20788388	10633883	17604746	10783864	20327558
78	8.394	80.97371	Unknown	[M-H]-	similar chromatogram in higher mz_2959; similar chromatogram in higher mz_5782	1	True	null	null	null	null	null	null	999	False	False	False		False	False	null	null	null	null	null	null	null	29.25	NEG_MH_1	80.97371:10728112 81.97706:0 82.98042:5023824	54.11298:63617 57.61477:72374 80.91627:524185	51292600	56708948	44875116	45732984	43770360	41208732	45782920	38527956	48784344	53620328	42519592	47917568	38661124	40009756	39356532	42564308	49338944	44660560
79	2.166	80.97372	Unknown	[M-H]-		0.278	False	null	null	null	null	null	null	999	False	False	False		False	False	null	null	null	null	null	null	null	2.16	NEG_MH_5	80.97372:3145549 81.97707:0 82.98043:1100376		16130059	17293146	20140974	15510860	20575200	24044582	20307790	8314112	9502696	20431930	16179465	13946942	7678119	12195977	16672709	10768322	10413657	16814414
80	8.305	80.97375	Unknown	[M-H]-		0.944	False	null	null	null	null	null	null	999	False	False	False		False	False	null	null	null	null	null	null	null	12.44	NEG_MQ_1	80.97375:7586780 81.9771:0 82.98046:3175370		60735948	39266528	30804024	64195732	41779464	57480940	57025608	35814168	37876996	30084706	35358636	40153972	32122860	30267110	28984734	21626758	29893568	41604336
81	0.735	80.97377	Unknown	[M-H]-		0.167	False	null	null	null	null	null	null	999	False	False	False		False	False	null	null	null	null	null	null	null	5.34	NEG_MH_5	80.97377:2865448 81.97712:0 82.98048:722731		9526787	15135540	12648691	9820822	24593298	15991065	17699388	12183353	12205137	13656416	6828944	14231399	14427682	12243400	13708358	5016688	15257364	14858452
82	6.313	80.97392	Unknown	[M-H]-		0.611	False	null	null	null	null	null	null	999	False	False	False		False	False	null	null	null	null	null	null	null	3.81	NEG_MH_5	80.97392:2948846 81.97727:0 82.98063:800724		17320332	16909622	17222702	6993828	11433994	13101880	36551088	21321502	20237988	10158392	16585771	29827208	19987358	12134014	11217239	10269226	15202558	25806840
83	0.955	81.02084	Unknown	[M-H]-	found in higher mz's MsMs_2437	0.278	False	null	null	null	null	null	null	999	False	False	False		False	False	null	null	null	null	null	null	null	4.87	NEG_Q6	81.02084:488639 82.02419:7597682 83.02755:3565355		642046	628460	1080718	586980	417455	575064	1456714	518574	192910	563664	390027	435482	1094115	1086431	947577	911698	997612	1247977
84	2.17	81.03358	Unknown	[M-H]-	similar chromatogram in higher mz_2193; similar chromatogram in higher mz_5623	1	False	null	null	null	null	null	null	999	False	False	False		False	False	null	null	null	null	null	null	null	8.94	NEG_MH_5	81.03358:964233 82.03693:0 83.04029:189878		3139215	3860319	3238286	2920765	4049394	3105972	3546608	3294972	2980634	3010366	3310049	3477804	2178654	2021764	2292060	2359082	2494020	3137165
85	2.776	81.27178	Unknown	[M-H]-	similar chromatogram in higher mz_5693; similar chromatogram in higher mz_8548; similar chromatogram in higher mz_5677; similar chromatogram in higher mz_5717; similar chromatogram in higher mz_9946; similar chromatogram in higher mz_1466; similar chromatogram in higher mz_5673; similar chromatogram in higher mz_5725	0.444	False	null	null	null	null	null	null	999	False	False	False		False	False	null	null	null	null	null	null	null	5.11	NEG_MQ_6	81.27178:181222 82.27513:0 83.27849:0		203288	218222	113425	99108	54731	155874	0	129260	308067	0	167722	380142	0	0	0	0	0	0
86	8.066	81.29456	Unknown	[M-H]-		0.056	False	null	null	null	null	null	null	999	False	False	False		False	False	null	null	null	null	null	null	null	22.22	NEG_MH_1	81.29456:391110 82.29791:0 83.30127:0		1874663	89986	0	0	0	0	413409	60894	0	38871	50402	0	0	0	0	0	0	371722
87	2.776	81.39916	Unknown	[M-H]-	similar chromatogram in higher mz_5693; similar chromatogram in higher mz_1456; similar chromatogram in higher mz_727; similar chromatogram in higher mz_6879; similar chromatogram in higher mz_8463; similar chromatogram in higher mz_6962; similar chromatogram in higher mz_4522; similar chromatogram in higher mz_7882; similar chromatogram in higher mz_8477; similar chromatogram in higher mz_5686; …	0.833	False	null	null	null	null	null	null	999	False	False	False		False	False	null	null	null	null	null	null	null	9.39	NEG_MH_6	81.39916:250856 82.40251:0 83.40587:0		400734	361746	530642	445488	547238	529170	271977	432127	540452	505727	443126	536678	161245	169995	163562	76590	130098	0
88	8.072	81.42178	Unknown	[M-H]-	ion correlated with 10825; ion correlated with 11305	0.444	False	null	null	null	null	null	null	999	False	False	False		False	False	null	null	null	null	null	null	null	23.41	NEG_MH_1	81.42178:721072 82.42513:0 83.42849:0		3409360	1925493	0	0	0	0	2547723	2150244	701168	1141360	0	363757	380888	0	172809	0	0	3072792
89	0.665	82.0288	Unknown	[M-H]-	found in higher mz's MsMs_4075; similar chromatogram in higher mz_5946; similar chromatogram in higher mz_4953; similar chromatogram in higher mz_5818; similar chromatogram in higher mz_5048; similar chromatogram in higher mz_3805; similar chromatogram in higher mz_6465; similar chromatogram in higher mz_10421; similar chromatogram in higher mz_4191; similar chromatogram in higher mz_6661	1	False	null	null	null	null	null	null	999	False	False	False		False	False	null	null	null	null	null	null	null	5.31	NEG_Q2	82.0288:2156522 83.03215:0 84.03551:3263528		3273619	3114453	3775140	3868748	4318205	2722620	2602602	3027606	2536420	2658315	2863175	2786130	3423916	5971760	4951168	4565920	4649846	3950633
90	0.949	82.02882	Unknown	[M-H]-	similar chromatogram in higher mz_4074; found in higher mz's MsMs_4074; similar chromatogram in higher mz_4780; similar chromatogram in higher mz_4952; similar chromatogram in higher mz_5265; similar chromatogram in higher mz_4286; found in higher mz's MsMs_595; similar chromatogram in higher mz_4814; similar chromatogram in higher mz_3272; similar chromatogram in higher mz_2955; found in higher …	1	False	null	null	null	null	null	null	999	False	False	False		False	False	null	null	null	null	null	null	null	16.02	NEG_Q5	82.02882:5851978 83.03217:362244 84.03553:335051		10893086	12471266	12139100	12943795	11886175	11398219	10506731	11821687	10036751	10720109	9980013	10617323	16724961	18497096	16360287	16271550	17546394	16041729
91	6.72	82.02883	Unknown	[M-H]-		0.167	False	null	null	null	null	null	null	999	False	False	False		False	False	null	null	null	null	null	null	null	3.23	NEG_Q6	82.02883:2734736 83.03218:452141 84.03554:211004		12349364	11791800	22998764	21525298	11666812	22012338	21922234	21876962	4405630	12162853	13413059	11786957	12408641	22315262	11398612	13245272	5349136	14158856
92	5.518	82.02884	Unknown	[M-H]-	similar chromatogram in higher mz_482; similar chromatogram in higher mz_8554	0.333	False	null	null	null	null	null	null	999	False	False	False		False	False	null	null	null	null	null	null	null	4.12	NEG_Q2	82.02884:1924436 83.03219:4012862 84.03555:318274		3681648	6393342	3142972	2401873	1083902	1551401	1692952	2691374	745600	1295118	3610794	529992	2540342	4592264	4078850	3328434	3434454	1190887
93	6.564	82.02885	Unknown	[M-H]-		0.111	False	null	null	null	null	null	null	999	False	False	False		False	False	null	null	null	null	null	null	null	3.22	NEG_MH_3	82.02885:2761326 83.0322:563874 84.03556:0		14695447	12507508	14087382	14066794	12877155	13038748	14188630	13672028	13381149	13525926	6675836	14163618	13690938	12700715	13102552	13133356	12359310	13811198
94	6.176	82.02885	Unknown	[M-H]-		0.056	False	null	null	null	null	null	null	999	False	False	False		False	False	null	null	null	null	null	null	null	3.08	NEG_MH_1	82.02885:1516657 83.0322:376625 84.03556:0		17152442	2822621	4281261	8227695	3257876	2984244	2976116	6533290	3709680	2316152	6883110	3085450	2853826	2916950	13945342	2966826	9087618	5090152
95	3.723	82.02885	Unknown	[M-H]-		0.111	False	null	null	null	null	null	null	999	False	False	False		False	False	null	null	null	null	null	null	null	6.49	NEG_MH_2	82.02885:2953681 83.0322:6397982 84.03556:854012		691618	7905802	1161687	1754720	2327606	1122318	1198445	630258	1694004	3523175	1992718	414506	897431	1311731	4597396	949771	638092	3548688
96	2.927	82.02888	Unknown	[M-H]-	similar chromatogram in higher mz_492; similar chromatogram in higher mz_4857; similar chromatogram in higher mz_6235; similar chromatogram in higher mz_6874; similar chromatogram in higher mz_6912; similar chromatogram in higher mz_7279; similar chromatogram in higher mz_7455; similar chromatogram in higher mz_7498; similar chromatogram in higher mz_7642; similar chromatogram in higher mz_8346; …	0.111	False	null	null	null	null	null	null	999	False	False	False		False	False	null	null	null	null	null	null	null	4.74	NEG_MH_5	82.02888:1561780 83.03223:4094787 84.03559:448780		3181823	470191	399622	234406	3205845	765522	901767	480879	2796129	634928	1320918	409585	221783	349448	2097840	576713	602473	544426
97	5.317	82.0289	Unknown	[M-H]-	similar chromatogram in higher mz_2644; similar chromatogram in higher mz_500; similar chromatogram in higher mz_1169; similar chromatogram in higher mz_3724; similar chromatogram in higher mz_7483; similar chromatogram in higher mz_9103; similar chromatogram in higher mz_5317	0.278	True	null	null	null	null	null	null	999	False	False	False		False	False	null	null	null	null	null	null	null	5.2	NEG_MQ_3	82.0289:2523934 83.03225:5527234 84.03561:590029	50.60579:46158 50.85245:44685 50.93117:54635 51.43427:46128 51.45883:45941 52.65205:53317 55.46497:57826 56.97056:45456 57.16863:50306 57.56225:46376 57.61855:56678 59.09999:52322 59.17029:47507 60.64642:51450 63.82076:48143 65.26105:49776 68.05497:57487 73.97373:49656 80.24089:53472 82.02776:54536 82.04052:47761	4524744	1781722	4814705	1236056	4215992	3147871	6622336	1352025	5917176	906560	602716	2346056	3193388	2640071	2593309	4125424	1522031	1442621
98	6.089	82.30691	Unknown	[M-H]-		0.778	False	null	null	null	null	null	null	999	False	False	False		False	False	null	null	null	null	null	null	null	7.11	NEG_MQ_1	82.30691:216700 83.31026:0 84.31362:0		311028	399818	186172	412501	179001	275943	399596	93573	167587	142027	236880	156969	235132	262086	306338	0	308047	129903
99	6.118	82.4343	Unknown	[M-H]-		0.5	False	null	null	null	null	null	null	999	False	False	False		False	False	null	null	null	null	null	null	null	19.98	NEG_MH_6	82.4343:433777 83.43765:0 84.44101:0		787687	1070293	677360	991137	887077	1088880	506095	771962	729384	493885	465623	669516	171054	51262	60241	77662	647358	82903
100	6.067	82.4343	Unknown	[M-H]-		0.667	False	null	null	null	null	null	null	999	False	False	False		False	False	null	null	null	null	null	null	null	16.3	NEG_MQ_1	82.4343:339188 83.43765:0 84.44101:0		563990	460394	432594	524870	602350	631024	782997	357518	592066	621475	724870	683043	732024	779664	581995	705950	647358	585316
101	8.399	82.95306	Unknown	[M-H]-		1	True	null	null	null	null	null	null	999	False	False	False		False	False	null	null	null	null	null	null	null	23.31	NEG_MH_1	82.95307:17070026 83.95642:0 84.95978:6458896	66.95833:287177 76.77291:67351 82.95257:5770140	80066208	74117904	96610048	75268096	76511992	77936008	86470392	72697536	78367768	72623032	76271224	77455208	73989312	80315712	80631800	73668792	76111520	77938704
102	0.656	82.95306	Unknown	[M-H]-	similar chromatogram in higher mz_7839; found in higher mz's MsMs_125; similar chromatogram in higher mz_4890; similar chromatogram in higher mz_8884; similar chromatogram in higher mz_5642	0.944	False	null	null	null	null	null	null	999	False	False	False		False	False	null	null	null	null	null	null	null	18.32	NEG_Q5	82.95306:17215394 83.95641:0 84.95977:10969250		32500594	27316104	28029172	32768630	28938240	30192792	31728600	33746048	26016874	29289046	26091160	26505822	38042840	44790820	55773040	50610172	51926800	46039284
103	0.948	82.95306	Unknown	[M-H]-	ion correlated with 4398	0.056	False	null	null	null	null	null	null	999	False	False	False		False	False	null	null	null	null	null	null	null	7.74	NEG_Q3	82.95306:9634585 83.95641:0 84.95977:4238874		21657514	19104560	20700220	20064424	18825688	20656176	22681434	57418488	21702798	23303346	21846394	23350010	39467488	40738832	42401388	38775468	32593242	35399992
104	1.004	82.95306	Unknown	[M-H]-		0.056	True	null	null	null	null	null	null	999	False	False	False		False	False	null	null	null	null	null	null	null	5.46	NEG_MH_1	82.95306:7705972 83.95641:0 84.95977:3348184	55.01806:104464 66.95833:85063 74.63094:75247 82.95258:2544487	31716082	48104420	40416012	42128616	46279964	46249988	32863602	57418488	30875356	36680876	39840036	40774552	21898698	23352242	26025284	25689642	25918688	25253044
105	7.353	82.95306	Unknown	[M-H]-		0.056	True	null	null	null	null	null	null	999	False	False	False		False	False	null	null	null	null	null	null	null	5.17	NEG_Q4	82.95306:8672224 83.95641:0 84.95977:5415862	66.95831:134042 67.89011:79495 71.14799:68311 82.95255:2289758	53339668	37053120	28107510	90802496	21214088	21325450	49684080	64367536	95653104	31852436	77839528	64354680	55700560	19136510	21233324	84495704	23177054	41682928
106	0.577	82.95306	Unknown	[M-H]-		0.111	False	null	null	null	null	null	null	999	False	False	False		False	False	null	null	null	null	null	null	null	7.9	NEG_MQ_3	82.95306:5569063 83.95641:0 84.95977:3286121		16068876	12473741	12150375	13276670	15677889	13232969	13886830	13812289	16308304	9460409	12585469	14780682	13165422	12625989	9885178	12436722	14390648	11194118
107	5.851	82.95307	Unknown	[M-H]-		0.056	True	null	null	null	null	null	null	999	False	False	False		False	False	null	null	null	null	null	null	null	5.1	NEG_MH_5	82.95307:6062964 83.95642:0 84.95978:2506398	50.86023:68174 55.01807:71150 66.95834:92306 77.02773:61268 79.27901:78106 82.39581:62131 82.95255:1928053	69225696	27108958	37934308	30112786	111242368	27833946	25677494	31125402	22978832	31965878	26563864	31776416	24820704	23779876	29299198	27696074	22869386	52573516
108	7.441	82.95309	Unknown	[M-H]-		0.222	True	null	null	null	null	null	null	999	False	False	False		False	False	null	null	null	null	null	null	null	3.17	NEG_MH_1	82.95309:10535684 83.95644:0 84.9598:9032354	66.95833:165954 73.44118:66838 82.90877:100182 82.95257:3151825	59928936	23694190	112194328	82696152	132527456	92191744	65995484	17112482	58425496	63456916	69187744	48619592	16758056	112093944	94871632	40710004	25808436	60172852
109	5.537	82.95309	Unknown	[M-H]-		0.056	True	null	null	null	null	null	null	999	False	False	False		False	False	null	null	null	null	null	null	null	2.1	NEG_MH_5	82.95309:5432142 83.95644:0 84.9598:1923037	82.9529:1741285 83.00124:67723	21928920	14071801	41482276	36133268	32959934	9251751	30501252	20183150	13653602	21315972	19690788	18997300	28777192	17504682	25513568	42586356	18860534	13417900
110	8.314	82.95309	Unknown	[M-H]-		1	True	null	null	null	null	null	null	999	False	False	False		False	False	null	null	null	null	null	null	null	6.97	NEG_MH_1	82.95307:15275930 83.95642:0 84.95978:8852603	51.11345:80881 66.95833:175557 71.19184:62107 75.74926:73265 82.95257:4631056	138296400	80168504	84541688	142843120	68353816	144522144	96101552	70561576	85365152	88567624	71904472	81429944	86913472	62855020	79852424	131907200	63560068	86106624
111	7.066	82.95309	Unknown	[M-H]-		0.056	False	null	null	null	null	null	null	999	False	False	False		False	False	null	null	null	null	null	null	null	0.07	NEG_MH_4	82.95309:6501998 83.95644:0 84.9598:5815728		40504952	38756812	15172980	20909810	20547780	14461888	14482041	21934330	23399214	48818420	28679884	11325756	24790474	18185062	24820806	53515380	32066014	24590438
112	0.763	82.9531	Unknown	[M-H]-		1	True	null	null	null	null	null	null	999	False	False	False		False	False	null	null	null	null	null	null	null	18.21	NEG_MH_1	82.95307:13968867 83.95642:0 84.95978:5384351	55.01806:192081 55.86258:60800 66.95833:190882 81.56557:95350 82.95257:3745446 83.01259:97189	101543944	103844360	105482608	104288048	104992624	106081512	88006128	98573488	92713160	93687240	100999328	95183952	91284136	93176496	87870056	85669272	94498976	86872976
113	7.135	82.9531	Unknown	[M-H]-		0.056	True	null	null	null	null	null	null	999	False	False	False		False	False	null	null	null	null	null	null	null	1.93	NEG_MH_4	82.9531:7416720 83.95645:0 84.95981:6295944	60.0406:71562 67.21076:71505 82.95238:1970269	35761136	45796944	84439184	41881108	34583440	16412246	55587056	52747164	35693476	12800493	37475352	54953532	48617368	35121772	24820806	39048880	29853224	19671908
114	6.789	82.9531	Unknown	[M-H]-		0.944	True	null	null	null	null	null	null	999	False	False	False		False	False	null	null	null	null	null	null	null	5.43	NEG_MH_1	82.95308:7834018 83.95643:0 84.95979:11025629	66.95833:158512 82.95257:2899635	52228056	55005816	38083164	53658688	47169616	35727768	54813968	45666404	47704356	31807844	38424668	27289658	47770536	50090624	55241652	38235888	33760884	48026584
115	7.495	82.95311	Unknown	[M-H]-		0.111	True	null	null	null	null	null	null	999	False	False	False		False	False	null	null	null	null	null	null	null	1.64	NEG_MQ_2	82.95311:10342821 83.95646:0 84.95982:5456168	56.1388:60362 59.18201:80308 66.95835:179526 82.9526:3510138	57718484	133196024	112194328	82696152	28175214	77761240	54165268	67838544	60977604	52200820	41512352	36545232	52747060	36716772	8467008	30106458	35594384	43207528
116	2.249	82.95311	Unknown	[M-H]-	found in higher mz's MsMs_7474; similar chromatogram in higher mz_759; similar chromatogram in higher mz_1273; similar chromatogram in higher mz_2037; found in higher mz's MsMs_7761	0.833	True	null	null	null	null	null	null	999	False	False	False		False	False	null	null	null	null	null	null	null	5.04	NEG_MH_1	82.95309:7989088 83.95644:0 84.9598:3489152	51.86376:64493 66.95833:86838 82.95277:1862341	43597892	54676792	49434420	54158024	53644788	43332096	36147644	40424792	44400056	44351224	34890140	50279912	49596704	58525428	46947112	49099016	52125904	36301184
117	2.518	82.95312	Unknown	[M-H]-	similar chromatogram in higher mz_646; similar chromatogram in higher mz_1365; similar chromatogram in higher mz_1416; similar chromatogram in higher mz_2596; similar chromatogram in higher mz_3265; similar chromatogram in higher mz_3301; similar chromatogram in higher mz_3385; similar chromatogram in higher mz_4151; similar chromatogram in higher mz_4901	0.222	True	null	null	null	null	null	null	999	False	False	False		False	False	null	null	null	null	null	null	null	3.4	NEG_MQ_1	82.95312:5971886 83.95648:0 84.95984:2239060	69.64929:66604 82.95275:1567126	39517628	30983292	28760018	46859200	34932672	49094084	46241212	42110132	37519692	31133860	33481866	43787440	24744474	47781364	38839684	44221280	45694964	32358240
118	7.252	82.95312	Unknown	[M-H]-		0.056	True	null	null	null	null	null	null	999	False	False	False		False	False	null	null	null	null	null	null	null	3.09	NEG_MQ_4	82.95312:8509047 83.95648:0 84.95984:8303410	50.51163:65866 66.95835:147462 81.71446:72587 82.95261:2787663	40232256	45274276	33434092	17988796	37339144	22554086	44365820	45175188	18363432	65037084	17886062	37921956	30614356	20171762	67840200	16340632	23476912	27017234
119	6.291	82.95312	Unknown	[M-H]-		0.167	False	null	null	null	null	null	null	999	False	False	False		False	False	null	null	null	null	null	null	null	2.22	NEG_MQ_5	82.95312:4037266 83.95648:0 84.95984:4240590		22096008	34419048	12765957	32155766	28963996	15092555	29966492	28798486	35253448	15941090	22332020	23364958	9765000	14963195	9672585	35167224	7977816	25966156
120	5.045	82.95313	Unknown	[M-H]-		0.056	True	null	null	null	null	null	null	999	False	False	False		False	False	null	null	null	null	null	null	null	2.43	NEG_MH_4	82.95313:5938794 83.95648:0 84.95984:2361181	68.92743:69432 82.95258:2123894	37975616	26045394	32769764	19362230	49851732	25422780	24105896	25102524	38376364	22225754	29415670	40613476	33394556	46040208	34156528	19925096	35890528	22919980
121	6.63	82.95313	Unknown	[M-H]-	similar chromatogram in higher mz_4532; similar chromatogram in higher mz_1701	0.5	True	null	null	null	null	null	null	999	False	False	False		False	False	null	null	null	null	null	null	null	3.85	NEG_MH_2	82.95308:6176962 83.95643:0 84.95979:10326392	56.17311:49429 57.53318:48945 57.96846:51048 59.64802:54936 60.3645:49637 61.98524:54924 62.24799:51922 64.55155:49116 65.04989:53824 65.09383:45940 66.45539:53151 66.95833:63399 69.85438:49884 73.24162:66415 76.9407:54202 79.76311:51167 80.12371:45463 82.95251:1918386	26365054	32217664	29111326	29697650	31532002	32959898	22758554	32335600	27763992	32161356	28805084	25728518	25224924	25313624	26416018	26681802	25886468	29420704
122	6.03	82.95314	Unknown	[M-H]-	found in higher mz's MsMs_8449	0.278	True	null	null	null	null	null	null	999	False	False	False		False	False	null	null	null	null	null	null	null	4.7	NEG_MQ_2	82.95314:6237651 83.95649:0 84.95985:3467581	55.01808:64547 66.95835:79750 82.95265:2004847 83.01262:67509	19788144	10691154	12495896	7781990	9720585	22114118	50604440	51885656	45641136	44082596	30826234	16482146	43232972	31386060	9721041	36259112	32436326	44196984
123	0.778	83.01274	Unknown	[M-H]-		0.111	False	null	null	null	null	null	null	999	False	False	False		False	False	null	null	null	null	null	null	null	11.18	NEG_MH_3	83.01274:7734026 84.01609:0 85.01945:32997842		52712688	62790980	65482452	62814060	75752440	53141660	47183520	54194048	55028728	54095860	48774928	49586824	13515009	14477974	43703964	14917144	47650772	13211273
124	1.043	83.01274	Unknown	[M-H]-	found in higher mz's MsMs_3061; found in higher mz's MsMs_3751	0.778	False	null	null	null	null	null	null	999	False	False	False		False	False	null	null	null	null	null	null	null	12.17	NEG_MQ_5	83.01274:6833128 84.01609:253796 85.01945:31940488		28638198	33754648	30538404	24787938	31120478	34909852	31785468	27541702	35165984	33025716	35625732	33797000	18376508	15239428	18568728	18132312	22141084	21354570
125	0.643	83.01279	Unknown	[M-H]-	found in higher mz's MsMs_1866; found in higher mz's MsMs_428; found in higher mz's MsMs_9375	1	True	null	null	null	null	null	null	999	False	False	False		False	False	null	null	null	null	null	null	null	47.51	NEG_MH_1	83.01273:30979986 84.01608:3695364 85.01944:179888864	55.01799:746964 65.35279:68629 66.95832:99654 67.06313:74501 69.15403:69728 81.56399:79899 82.95257:2964496 83.01274:414459	179994896	179788112	122886680	159388016	106174312	193564416	166442480	114445896	185439696	185863008	196278864	188280976	149386448	157334000	148563920	149598240	140142032	139677488
126	1.889	83.01292	Unknown	[M-H]-	ion correlated with 4881; ion correlated with 1636; found in higher mz's MsMs_1659; found in higher mz's MsMs_3992	0.611	False	null	null	null	null	null	null	999	False	False	False		False	False	null	null	null	null	null	null	null	4.69	NEG_MQ_2	83.01292:4768652 84.01627:353092 85.01963:10316285		14532365	17015654	18855596	14036559	13282329	17322328	23201470	26052974	25706226	25346978	16969964	18540318	11544395	19140680	21541630	20217070	13535481	14158724
127	6.087	83.28253	Unknown	[M-H]-	similar chromatogram in higher mz_4372; similar chromatogram in higher mz_9811; similar chromatogram in higher mz_1286; similar chromatogram in higher mz_3975; similar chromatogram in higher mz_6830; similar chromatogram in higher mz_7264; similar chromatogram in higher mz_11104; similar chromatogram in higher mz_2799; similar chromatogram in higher mz_5605; similar chromatogram in higher mz_9555	0.889	False	null	null	null	null	null	null	999	False	False	False		False	False	null	null	null	null	null	null	null	15.02	NEG_MH_2	83.28253:798224 84.28588:0 85.28924:0		546992	1902426	1191063	462156	433171	372799	221529	1075149	796967	587906	593380	251675	780639	1169844	196314	786240	708019	360941
128	6.021	83.28272	Unknown	[M-H]-		0.889	False	null	null	null	null	null	null	999	False	False	False		False	False	null	null	null	null	null	null	null	8.16	NEG_MH_2	83.28272:255684 84.28607:0 85.28943:0		336282	584610	442367	276553	231696	193562	317614	403193	499341	353261	399721	222091	324378	465581	0	383566	366486	195944
129	6.067	83.54075	Unknown	[M-H]-	similar chromatogram in higher mz_10288	1	False	null	null	null	null	null	null	999	False	False	False		False	False	null	null	null	null	null	null	null	24.81	NEG_MH_2	83.54075:1144428 84.5441:0 85.54746:0		949382	2842824	1804879	657740	591171	676020	622892	2196505	1967570	1403049	1359991	486572	745895	1491036	436913	1016269	880279	387211
130	6.117	83.54092	Unknown	[M-H]-		0.278	False	null	null	null	null	null	null	999	False	False	False		False	False	null	null	null	null	null	null	null	11.44	NEG_MH_1	83.54092:315772 84.54427:0 85.54763:0		891915	3078590	1724837	570275	483727	468792	532271	1844259	1124986	863147	895426	234016	442684	719162	436913	471164	322517	0
131	8.299	83.92977	Unknown	[M-H]-		0.889	False	null	null	null	null	null	null	999	False	False	False		False	False	null	null	null	null	null	null	null	20.01	NEG_MQ_1	83.92977:1245287 84.93312:6050150 85.93648:801822		5263878	6790104	6258494	3886002	4457846	5761688	5305221	4783050	3128401	4451074	5243582	4446820	2551687	1781897	2477564	3150749	1139194	3797338
132	6.263	83.92989	Unknown	[M-H]-	found in higher mz's MsMs_2544	0.722	False	null	null	null	null	null	null	999	False	False	False		False	False	null	null	null	null	null	null	null	18.71	NEG_MH_2	83.92989:1530212 84.93324:4948872 85.9366:968060		14531583	15591906	17789324	5422848	15674935	8963717	9436911	4629445	9766988	14131154	4621948	10925841	14050264	7949044	4738457	3960464	5565258	7318922
133	3.449	84.00802	Unknown	[M-H]-	similar chromatogram in higher mz_568; similar chromatogram in higher mz_10215; similar chromatogram in higher mz_10395	0.056	False	null	null	null	null	null	null	999	False	False	False		False	False	null	null	null	null	null	null	null	2.75	NEG_MH_1	84.00802:433979 85.01137:3987690 86.01473:1330730		1089638	92846	48600	525698	34010	64150	206928	135973	594584	148985	107198	210673	85072	34704	125675	236660	31691	170890
134	2.761	84.66461	Unknown	[M-H]-	similar chromatogram in higher mz_8982; similar chromatogram in higher mz_3341; similar chromatogram in higher mz_5189	1	False	null	null	null	null	null	null	999	False	False	False		False	False	null	null	null	null	null	null	null	13.18	NEG_MH_3	84.66461:522516 85.66796:0 86.67132:0		876041	844328	1183716	699048	718981	879481	408217	525314	634409	858621	798624	673914	438366	459263	564395	330234	418966	323553
135	8.28	84.75159	Unknown	[M-H]-	ion correlated with 6761	0.111	False	null	null	null	null	null	null	999	False	False	False		False	False	null	null	null	null	null	null	null	9.35	NEG_MH_1	84.75159:223332 85.75494:0 86.7583:0		483698	2332198	0	0	0	0	166797	0	0	0	0	0	0	121090	0	0	0	0
136	8.311	84.79852	Unknown	[M-H]-	ion correlated with 11415; ion correlated with 11121; similar chromatogram in higher mz_6036	0.111	False	null	null	null	null	null	null	999	False	False	False		False	False	null	null	null	null	null	null	null	31.58	NEG_MH_1	84.79852:645331 85.80187:0 86.80523:0		2149666	1590120	0	0	0	0	1291715	0	0	0	0	0	0	0	0	0	0	717391
137	8.266	84.84882	Unknown	[M-H]-	ion correlated with 11604; ion correlated with 11889; ion correlated with 11250; ion correlated with 9182	0.056	False	null	null	null	null	null	null	999	False	False	False		False	False	null	null	null	null	null	null	null	15.13	NEG_MH_1	84.84882:229450 85.85217:0 86.85553:0		659297	7029	0	0	0	0	140529	0	0	0	0	0	0	0	0	0	0	0
138	0.655	84.95019	Unknown	[M-H]-	found in higher mz's MsMs_165	1	False	null	null	null	null	null	null	999	False	False	False		False	False	null	null	null	null	null	null	null	7.04	NEG_Q5	84.95019:5772288 85.95354:0 86.9569:0		11066238	7731450	8976092	11200503	9765102	6757943	9415952	9972355	9245738	9156009	6242971	6862180	13704483	14595579	15979023	14794913	17428438	12841301
139	0.767	84.95021	Unknown	[M-H]-		0.889	False	null	null	null	null	null	null	999	False	False	False		False	False	null	null	null	null	null	null	null	8.23	NEG_MH_2	84.95021:5278028 85.95356:0 86.95692:646553		35240116	38746460	35750608	37683268	33830308	36877028	31246258	35504232	33760340	34163636	31396878	32021870	31142568	30621832	31939010	30368920	35221160	31239414
140	2.251	84.95022	Unknown	[M-H]-	similar chromatogram in higher mz_1273; similar chromatogram in higher mz_759	0.222	False	null	null	null	null	null	null	999	False	False	False		False	False	null	null	null	null	null	null	null	3.28	NEG_MH_4	84.95022:3407794 85.95357:0 86.95693:644278		16281066	20947550	16285871	16774418	17066586	14246157	22931814	13326052	13263571	12694550	12985538	15123561	19996836	19097418	18259354	13438768	15165987	16227579
141	6.642	85.0032	w/o MS2:Crotonate	[M-H]-		0.056	True	null	85	C4H6O2		LDHQCZJRKDOVOX-NSCUHMNNSA-N		530	True	True	False		False	False	null	null	95	null	null	null	null	0.5	NEG_MH_5	85.0032:28508086 86.00655:1094872 87.00991:35797840	50.67618:69524 55.01807:72493 74.63372:63493 84.93874:113082 84.95051:623364 85.00274:711570 85.02788:73293	137569568	91640960	116345272	112611664	90533160	207987248	187371040	156635088	191687888	80539608	70976112	226630672	139017792	153597728	308088160	259329024	188491520	244365920
142	8.289	85.00322	w/o MS2:Crotonate	[M-H]-		0.056	True	null	85	C4H6O2		LDHQCZJRKDOVOX-NSCUHMNNSA-N		530	True	True	False		False	False	null	null	94.9	null	null	null	null	13.8	NEG_MH_1	85.00322:35891940 86.00657:1198424 87.00993:21242472	53.61903:73737 57.9931:65524 84.93873:145206 84.9501:1125126 85.00419:915804 85.02786:86376	179747328	93792840	213835808	106280704	216606848	143839840	199864528	127854616	178798688	90047872	138314032	183083632	71388664	231600800	222417744	164909984	244012656	227705824
143	6.79	85.00324	w/o MS2:Crotonate	[M-H]-		0.167	True	null	85	C4H6O2		LDHQCZJRKDOVOX-NSCUHMNNSA-N		530	True	True	False		False	False	null	null	94.9	null	null	null	null	11.35	NEG_MQ_2	85.00324:40061636 86.00659:1361195 87.00995:35463372	63.4904:63652 66.32418:64843 84.95051:402652 85.00254:1038633 85.02789:90558 85.12054:70634	151049008	154516032	236100640	107299352	199308208	228681536	77187320	201608480	305574752	243948096	224745968	170632592	195808304	137218528	203616560	66796284	169921744	208396400
144	6.398	85.00324	w/o MS2:Crotonate	[M-H]-		0.056	True	null	85	C4H6O2		LDHQCZJRKDOVOX-NSCUHMNNSA-N		530	True	True	False		False	False	null	null	94.9	null	null	null	null	11.05	NEG_MQ_3	85.00324:22116850 86.00659:820713 87.00995:37625488	55.01808:85556 81.86055:64645 84.93876:128966 84.95052:380711 85.00412:601124	132510448	90993648	47276204	45835924	139389616	96718704	100781056	189479920	217403040	80930576	74744656	113057400	68184320	56493724	140596464	104112880	157533456	149588912
145	4.957	85.00326	w/o MS2:Crotonate	[M-H]-		0.056	False	null	85	C4H6O2		LDHQCZJRKDOVOX-NSCUHMNNSA-N		530	True	True	False		False	False	null	null	94.8	null	null	null	null	2.76	NEG_MQ_6	85.00326:4642667 86.00661:0 87.00997:40975228		18930954	12031278	28339752	25745458	13950667	7813771	11976198	33858032	22175938	46682960	8095898	23729896	29462256	35196972	31667716	29650392	20964498	16702792
146	8.395	85.00334	w/o MS2:Crotonate	[M-H]-		0.389	True	null	85	C4H6O2		LDHQCZJRKDOVOX-NSCUHMNNSA-N		530	True	True	False		False	False	null	null	94.6	null	null	null	null	14.91	NEG_Q2	85.00334:39661976 86.00669:876779 87.01005:34049452	64.57158:66459 84.95047:209586 85.00294:843262	126340216	150617888	414087840	494795456	596599488	442718368	443316064	608084480	453326144	563018048	447486144	557097472	500962144	608392640	211513168	551324352	574287360	169977312
147	8.347	85.00335	w/o MS2:Crotonate	[M-H]-		0.333	True	null	85	C4H6O2		LDHQCZJRKDOVOX-NSCUHMNNSA-N		530	True	True	False		False	False	null	null	94.5	null	null	null	null	12.91	NEG_Q1	85.00335:41309900 86.0067:1082243 87.01006:22613526	55.01804:78563 84.95039:710653 85.00269:716251	126340216	91401536	226430608	125158256	469608384	143839840	369222016	125414440	203187776	531345056	169991696	446760832	229186432	137078272	178773248	231184112	472968416	168326064
148	5.366	85.00338	w/o MS2:Crotonate	[M-H]-		0.056	True	null	85	C4H6O2		LDHQCZJRKDOVOX-NSCUHMNNSA-N		530	True	True	False		False	False	null	null	94.4	null	null	null	null	3.74	NEG_MH_1	85.00338:5072677 86.00673:0 87.01009:35319220	68.54937:75716 72.41306:67630 84.95071:442424 85.00262:124933	19459634	42470488	33773608	39402572	18403456	23374324	17811208	29703554	23182012	25612264	18197522	8563281	43839616	45390032	30798318	20132552	9213376	28265680
149	6.471	85.00339	w/o MS2:Crotonate	[M-H]-		0.056	True	null	85	C4H6O2		LDHQCZJRKDOVOX-NSCUHMNNSA-N		530	True	True	False		False	False	null	null	94.4	null	null	null	null	10.12	NEG_Q5	85.00339:30593798 86.00674:809606 87.0101:36068676	50.9608:66214 63.58604:60270 69.6293:67887 84.95047:254766 85.00278:640008	117798704	135292192	149398240	165073440	88171536	137717840	98224464	102843624	71692512	105900160	134556128	157084832	192472272	224946512	155619488	155736800	178417504	97889768
150	6.323	85.00339	w/o MS2:Crotonate	[M-H]-		0.333	True	null	85	C4H6O2		LDHQCZJRKDOVOX-NSCUHMNNSA-N		530	True	True	False		False	False	null	null	94.4	null	null	null	null	9.34	NEG_Q1	85.00339:26744394 86.00674:948716 87.0101:33826652	66.49959:60210 67.30784:73292 73.63475:64112 84.95047:265161 85.00276:481169	132510448	84648600	105321408	193736864	186324592	121530040	131839800	99382976	39196120	293437920	86714168	119986064	123665672	139201264	179394592	99366784	46734176	114319928
151	6.057	85.0034	w/o MS2:Crotonate	[M-H]-	found in higher mz's MsMs_9886; found in higher mz's MsMs_9333	0.167	True	null	85	C4H6O2		LDHQCZJRKDOVOX-NSCUHMNNSA-N		530	True	True	False		False	False	null	null	94.4	null	null	null	null	4.98	NEG_Q4	85.0034:15162688 86.00675:207573 87.01011:45770656	56.54551:63772 84.95079:476938 85.0026:184821	47205836	77244128	52358580	65759976	143405296	21591414	43778372	80771336	98474464	18580902	19133398	20594766	59465788	24956664	20361488	131394784	49061932	80639856
152	7.541	85.00341	w/o MS2:Crotonate	[M-H]-		0.056	True	null	85	C4H6O2		LDHQCZJRKDOVOX-NSCUHMNNSA-N		530	True	True	False		False	False	null	null	94.4	null	null	null	null	22.4	NEG_MH_5	85.00341:44220104 86.00676:1476256 87.01012:32810272	50.16125:69517 54.81363:66102 57.99311:67496 84.95014:1015794 85.0024:1036544	254672880	222046464	205683696	206531872	247676896	118459552	180091456	241761280	266121216	138130672	198673920	190677152	228531392	309200576	165556448	197431712	282847456	200288992
153	6.241	85.00342	w/o MS2:Crotonate	[M-H]-		0.444	True	null	85	C4H6O2		LDHQCZJRKDOVOX-NSCUHMNNSA-N		530	True	True	False		False	False	null	null	94.3	null	null	null	null	6.26	NEG_MQ_2	85.00342:20576174 86.00677:696263 87.01013:41363732	84.95052:219677 85.0031:545760 85.02789:86270	180846096	11933461	93045704	33005292	186324592	94468224	131839800	120147872	59120424	33496782	98124024	119986064	200514112	99117944	102986112	114993544	193091840	123079344
154	3.629	85.02839	w/o MS2:1,4-Butynediol	[M-H]-		0.056	True	null	85.02828	C4H6O2		DLDJFQGPPSQZKI-UHFFFAOYSA-N		530	True	True	False		False	False	null	null	62.9	null	null	null	null	3.93	NEG_Q2	85.02839:8082615 86.03174:1946126 87.0351:1294541	51.2266:71476 54.34186:66521 62.11219:64322 84.95047:263511 85.00428:100268 85.02784:74067	23208654	55349688	50247328	26194462	22650450	30350582	26658882	31390990	24246662	19685896	24177866	69916848	21947920	38255556	36990952	34673780	27135912	35481700
155	5.374	85.0284	w/o MS2:1,4-Butynediol	[M-H]-		0.056	True	null	85.02828	C4H6O2		DLDJFQGPPSQZKI-UHFFFAOYSA-N		530	True	True	False		False	False	null	null	60.9	null	null	null	null	4.29	NEG_MH_1	85.0284:7383114 86.03175:453650 87.03511:697049	75.00188:63131 84.9505:430148 85.00262:138667	32595520	37077328	37704984	35181720	36155408	56264828	15897472	66760636	56739536	28703094	24340456	28803482	23335880	23556240	41068424	27555214	40726312	20296172
156	2.978	85.02841	w/o MS2:1,4-Butynediol	[M-H]-	found in higher mz's MsMs_4857	0.278	True	null	85.02828	C4H6O2		DLDJFQGPPSQZKI-UHFFFAOYSA-N		530	True	True	False		False	False	null	null	100	null	null	null	null	1.9	NEG_MH_2	85.02841:8354950 86.03176:1361771 87.03512:946014	55.01718:71346 84.95046:507242 85.00262:89833	9731883	50485708	33819984	35237792	30067544	22858222	33793152	22856702	27131582	27516132	40260160	32162906	34852860	38889456	72472320	27626226	56326364	34171984
157	5.293	85.02843	w/o MS2:1,4-Butynediol	[M-H]-		0.056	True	null	85.02828	C4H6O2		DLDJFQGPPSQZKI-UHFFFAOYSA-N		530	True	True	False		False	False	null	null	61.2	null	null	null	null	4.95	NEG_MH_1	85.02843:7680071 86.03178:551679 87.03514:613759	50.24065:62758 69.33711:60563 70.67753:63633 84.94985:333368 85.0043:144218	33926280	40384644	35120244	23757728	20186690	56059608	38243312	15351330	31728146	35570956	36470832	54963172	28847262	22861342	43152392	34571700	20546584	37617688
158	4.83	85.02843	w/o MS2:1,4-Butynediol	[M-H]-		0.056	True	null	85.02828	C4H6O2		DLDJFQGPPSQZKI-UHFFFAOYSA-N		530	True	True	False		False	False	null	null	60.2	null	null	null	null	4.74	NEG_Q5	85.02843:7569715 86.03178:764826 87.03514:976485	60.28301:95170 73.48441:65445 78.50576:78078 84.95033:449009 85.0026:157522	25301550	40585400	52355828	22676230	22753578	60186660	33972480	45487248	27870872	11453940	37358372	38276548	44281676	19406392	42373180	23739792	33816352	20449394
159	1.191	85.02845	w/o MS2:1,4-Butynediol	[M-H]-	ion correlated with 1401; found in higher mz's MsMs_1863	0.389	True	null	85.02828	C4H6O2		DLDJFQGPPSQZKI-UHFFFAOYSA-N		530	True	True	False		False	False	null	null	60	null	null	null	null	6.26	NEG_MQ_3	85.02845:14492465 86.0318:864623 87.03516:642104	55.01808:66126 84.95065:393228 85.0279:100918	62321240	76492912	74819344	70159144	66116956	62452196	80780512	88857504	117182008	111974280	105449696	108267016	45674780	76211424	40264016	19403472	62416328	66700336
160	8.466	85.02846	w/o MS2:DIACETYL	[M-H]-	found in higher mz's MsMs_1867; found in higher mz's MsMs_658; found in higher mz's MsMs_272	0.944	True	null	85.0295	C4H6O2		QSJXEFYPDANLFS-UHFFFAOYSA-N		530	True	True	False		False	False	null	null	73.6	null	null	null	null	6.74	NEG_MQ_6	85.02846:9982516 86.03181:458921 87.03517:516001	68.95572:67593 84.9503:388900 85.00248:725994 85.0279:82107	55598700	47173604	84896672	69665000	54575284	114154288	37348356	138908688	110706360	85182704	117549480	104341688	97534696	76397424	92404360	71697696	66665776	14276398
161	1.813	85.02847	w/o MS2:1,4-Butynediol	[M-H]-		0.667	True	null	85.02828	C4H6O2		DLDJFQGPPSQZKI-UHFFFAOYSA-N		530	True	True	False		False	False	null	null	62.9	null	null	null	null	5.77	NEG_MQ_6	85.02847:11980557 86.03182:704598 87.03518:961486	55.01808:99648 83.95255:69121 84.95016:379158 85.00266:119754 85.02959:103757	71577088	68196392	67595872	50997236	66774264	66927148	73232728	66111904	72884864	71643952	76876848	86733088	73683528	72968904	67594944	75930544	61473740	58083952
162	3.913	85.02847	w/o MS2:1,4-Butynediol	[M-H]-		0.167	True	null	85.02828	C4H6O2		DLDJFQGPPSQZKI-UHFFFAOYSA-N		530	True	True	False		False	False	null	null	60.3	null	null	null	null	0.38	NEG_MH_5	85.02847:8918683 86.03182:1551402 87.03518:1497378	50.65528:65773 55.01807:69455 66.31374:71999 84.951:307017 85.00264:111973	54589596	17629960	21706252	46200792	32822980	38510984	26251336	22609464	30965192	27862636	32324328	33552016	34621040	18929540	38785764	26458842	17033250	31410050
163	1.002	85.02848	w/o MS2:1,4-Butynediol	[M-H]-	found in higher mz's MsMs_2137; found in higher mz's MsMs_1043	0.611	True	null	85.02828	C4H6O2		DLDJFQGPPSQZKI-UHFFFAOYSA-N		530	True	True	False		False	False	null	null	75.3	null	null	null	null	57.22	NEG_MQ_3	85.02848:129616704 86.03183:7487657 87.03519:979279	55.01808:97413 57.03339:68419 63.27266:72369 84.95094:342251 85.02824:2031746	278049888	298118624	270500096	258127904	286445664	248922176	380182208	440731040	556405568	518844736	514951552	499936032	102967488	108753936	124095144	161007200	120413528	112682304
164	0.929	85.02849	w/o MS2:1,4-Butynediol	[M-H]-	found in higher mz's MsMs_1027; found in higher mz's MsMs_2135; found in higher mz's MsMs_2662; similar chromatogram in higher mz_217; found in higher mz's MsMs_7153; found in higher mz's MsMs_7514; found in higher mz's MsMs_5391; found in higher mz's MsMs_2685; found in higher mz's MsMs_2676; found in higher mz's MsMs_2627; found in higher mz's MsMs_4725; found in higher mz's MsMs_2067; found in…	1	True	null	85.02828	C4H6O2		DLDJFQGPPSQZKI-UHFFFAOYSA-N		530	True	True	False		False	False	null	null	72.9	null	null	null	null	47.94	NEG_MQ_3	85.02849:134632880 86.03184:7614082 87.0352:1218404	55.01808:117540 57.03339:83872 84.95027:350841 85.02777:1144207	250840896	264558752	287503200	261378096	246815888	243954768	345161664	358644128	416233152	414948352	370686784	394511232	100186928	100048552	94785392	97753072	95186200	87819448
165	0.638	85.0285	w/o MS2:1,4-Butynediol	[M-H]-	found in higher mz's MsMs_1866; found in higher mz's MsMs_2217; found in higher mz's MsMs_3169; found in higher mz's MsMs_1028; found in higher mz's MsMs_3549; found in higher mz's MsMs_659; found in higher mz's MsMs_4573; found in higher mz's MsMs_9855; found in higher mz's MsMs_9844; found in higher mz's MsMs_9010; found in higher mz's MsMs_4471; found in higher mz's MsMs_1406; found in higher …	1	True	null	85.02828	C4H6O2		DLDJFQGPPSQZKI-UHFFFAOYSA-N		530	True	True	False		False	False	null	null	62.4	null	null	null	null	108.4	NEG_MQ_5	85.0285:180292960 86.03185:7247744 87.03521:1197169	51.04764:67497 55.01803:1500289 57.03332:951615 57.65237:62569 72.49121:70373 76.86545:65283 84.95055:411486 85.02799:874329	1186558720	1251356160	1199425024	1144431744	1096057856	1205289216	1266444288	1167490048	1431672448	1347780864	1412825472	1406266112	914015808	927280128	889388416	913980096	906748864	898986048
166	3.899	85.0648	Unknown	[M-H]-	similar chromatogram in higher mz_2582; similar chromatogram in higher mz_4360; similar chromatogram in higher mz_4683; similar chromatogram in higher mz_7796; similar chromatogram in higher mz_10108; similar chromatogram in higher mz_10709; found in higher mz's MsMs_2582	0.833	True	null	null	null	null	null	null	999	False	False	False		False	False	null	null	null	null	null	null	null	8.05	NEG_MH_2	85.06483:6019802 86.06818:598185 87.07154:461142	84.95049:204452 85.06491:135451	14767109	17042344	16795968	15578522	14037940	15239268	16007998	21327932	22219760	20158356	20240266	20144124	33634696	30252804	30360322	29852076	31108012	29658882
167	2.223	85.22404	Unknown	[M-H]-	similar chromatogram in higher mz_6076; similar chromatogram in higher mz_2276; similar chromatogram in higher mz_1228; similar chromatogram in higher mz_6093	0.167	False	null	null	null	null	null	null	999	False	False	False		False	False	null	null	null	null	null	null	null	15.1	NEG_MH_2	85.22404:491822 86.22739:0 87.23075:0		931803	1152706	1320981	767315	77780	100446	67934	0	0	0	0	0	0	0	0	0	97745	0
168	2.703	85.27435	Unknown	[M-H]-	similar chromatogram in higher mz_8139; similar chromatogram in higher mz_6021	0.167	False	null	null	null	null	null	null	999	False	False	False		False	False	null	null	null	null	null	null	null	5.17	NEG_MH_1	85.27435:149662 86.2777:0 87.28106:0		313757	72599	27195	309252	0	248396	108273	199797	260655	66377	407830	0	173389	28204	335296	483262	254007	162184
169	0.627	85.27959	Unknown	[M-H]-	similar chromatogram in higher mz_10626; similar chromatogram in higher mz_9905; similar chromatogram in higher mz_8682; similar chromatogram in higher mz_6710; similar chromatogram in higher mz_6731; similar chromatogram in higher mz_5969; similar chromatogram in higher mz_3563; similar chromatogram in higher mz_12172; similar chromatogram in higher mz_734; similar chromatogram in higher mz_229;…	0.722	False	null	null	null	null	null	null	999	False	False	False		False	False	null	null	null	null	null	null	null	68.29	NEG_MH_3	85.27959:2510364 86.28294:0 87.2863:0		3814316	5314548	5434506	1237177	4741154	2046169	3027645	1810211	1233343	0	2378481	0	4413708	3257976	4378296	2867178	3375985	3486018
170	2.703	85.39766	Unknown	[M-H]-	similar chromatogram in higher mz_3963; similar chromatogram in higher mz_8358; similar chromatogram in higher mz_8285; similar chromatogram in higher mz_8010; similar chromatogram in higher mz_4438; similar chromatogram in higher mz_9252	1	False	null	null	null	null	null	null	999	False	False	False		False	False	null	null	null	null	null	null	null	26.65	NEG_Q2	85.39766:882316 86.40101:0 87.40437:0		1305644	1439475	1540636	1291191	1264220	1279014	816759	910525	1057818	1075206	1109524	1128329	1786824	2225402	2143892	1754807	1830071	1740707
171	2.22	85.39784	Unknown	[M-H]-	similar chromatogram in higher mz_1220; similar chromatogram in higher mz_2259; similar chromatogram in higher mz_6049; similar chromatogram in higher mz_7147; similar chromatogram in higher mz_7214; similar chromatogram in higher mz_6682; similar chromatogram in higher mz_7474; similar chromatogram in higher mz_7069; similar chromatogram in higher mz_7504; similar chromatogram in higher mz_7707;…	1	False	null	null	null	null	null	null	999	False	False	False		False	False	null	null	null	null	null	null	null	24.64	NEG_Q2	85.39784:838921 86.40119:0 87.40455:0		1318570	1390074	1327439	1207220	1207476	1221534	669451	628604	677174	822852	730565	654435	1769772	2126091	1926793	1476728	1717318	1535530
172	0.629	85.40311	Unknown	[M-H]-	similar chromatogram in higher mz_9211; similar chromatogram in higher mz_2401; similar chromatogram in higher mz_8637; similar chromatogram in higher mz_6035; similar chromatogram in higher mz_6074; similar chromatogram in higher mz_6842; similar chromatogram in higher mz_7433; similar chromatogram in higher mz_6126; similar chromatogram in higher mz_6869; similar chromatogram in higher mz_11423…	0.944	False	null	null	null	null	null	null	999	False	False	False		False	False	null	null	null	null	null	null	null	118.27	NEG_Q1	85.40311:2926799 86.40646:0 87.40982:0		6000531	6754359	7552206	5606477	7667178	6727220	5363584	6060747	5849998	3797172	5782210	4071362	9333111	8304798	7422240	7676377	6706724	8712346
173	1.154	85.99992	Unknown	[M-H]-	ion correlated with 3934; found in higher mz's MsMs_2189; similar chromatogram in higher mz_4685	0.778	False	null	null	null	null	null	null	999	False	False	False		False	False	null	null	null	null	null	null	null	6.2	NEG_MQ_4	85.99992:1935952 87.00327:45537368 88.00663:2719802		1615358	1381566	2105188	106728	345181	1658795	2701192	4368025	5339005	5921279	869108	2589469	1649730	2044624	1431732	1537726	1378692	825336
174	0.628	86.27062	Unknown	[M-H]-		0.056	False	null	null	null	null	null	null	999	False	False	False		False	False	null	null	null	null	null	null	null	11.74	NEG_MH_1	86.27062:306279 87.27397:0 88.27733:0		553370	0	0	0	0	0	0	0	0	0	0	0	0	0	0	0	0	0
175	2.255	86.73938	Unknown	[M-H]-	similar chromatogram in higher mz_1920; similar chromatogram in higher mz_7278	1	False	null	null	null	null	null	null	999	False	False	False		False	False	null	null	null	null	null	null	null	10.31	NEG_MH_3	86.73938:404928 87.74273:0 88.74609:0		817516	920526	952785	836611	733550	758755	388138	579664	600178	478290	637455	580774	667510	725688	576206	560054	646702	590802
176	2.724	86.75327	Unknown	[M-H]-		0.611	False	null	null	null	null	null	null	999	False	False	False		False	False	null	null	null	null	null	null	null	4.44	NEG_MH_6	86.75327:201140 87.75662:0 88.75998:0		236812	454956	429059	302875	237962	498760	96637	154394	158077	198869	148493	131589	285460	256610	341651	111507	279978	155511
177	0.611	86.95702	Unknown	[M-H]-	ion correlated with 3181	0.056	False	null	null	null	null	null	null	999	False	False	False		False	False	null	null	null	null	null	null	null	16.4	NEG_MH_6	86.95702:2962037 87.96037:0 88.96373:3107527		0	1542126	28687614	490662	2137356	10664041	1311266	1942213	3118776	1828934	4010531	1218148	0	0	0	0	0	0
178	0.716	86.95738	Unknown	[M-H]-	ion correlated with 1172	0.556	False	null	null	null	null	null	null	999	False	False	False		False	False	null	null	null	null	null	null	null	11.57	NEG_MH_3	86.95738:8296450 87.96073:0 88.96409:6819094		5955181	6978984	45220904	4123684	7195516	23199486	20293070	4611936	3652266	1949839	3121134	2819293	1593002	453154	950352	1074899	537875	734095
179	8.303	86.99273	Unknown	[M-H]-	found in higher mz's MsMs_1777; found in higher mz's MsMs_4665; found in higher mz's MsMs_671; found in higher mz's MsMs_8209; found in higher mz's MsMs_1764; similar chromatogram in higher mz_9962	1	True	null	null	null	null	null	null	999	False	False	False		False	False	null	null	null	null	null	null	null	6.54	NEG_MH_1	86.99269:836319 87.99604:933577 88.9994:0	68.65061:70152 75.46417:68448 87.00719:459321	3160752	5230104	3417606	4154450	6380557	6017892	5918931	3639817	6755310	4962227	6803439	6215900	5082412	6755860	5733278	6021130	6522434	5425115
180	0.479	86.99277	Unknown	[M-H]-	similar chromatogram in higher mz_1784; found in higher mz's MsMs_1784; similar chromatogram in higher mz_4666; found in higher mz's MsMs_4666; similar chromatogram in higher mz_4967; similar chromatogram in higher mz_1856; similar chromatogram in higher mz_6853; similar chromatogram in higher mz_4486; similar chromatogram in higher mz_7123; similar chromatogram in higher mz_2084; similar chromat…	1	True	null	null	null	null	null	null	999	False	False	False		False	False	null	null	null	null	null	null	null	25.41	NEG_MH_1	86.99271:2989545 87.99606:1579592 88.99942:5944102	50.21772:67588 56.99732:66750 59.01309:438313 61.69813:60091 72.99203:434324 85.99889:71059 87.00755:6716309	12010771	14081457	14023269	12835289	12980045	13294428	15345810	14561840	15239931	16445220	16153064	16506496	14146955	14202411	14217800	13464358	14241460	13697191
181	5.001	87.00764	w/o MS2:PYRUVATE	[M-H]-		0.056	True	null	87.0075	C3H4O3		LCTONWCANYUPML-UHFFFAOYSA-N		530	True	True	False		False	False	null	null	100	null	null	null	null	7.24	NEG_MH_2	87.00764:37902912 88.01099:2423887 89.01435:118707736	58.56041:60519 68.39125:57999 81.42816:67495 87.00761:659701	140272928	203382192	273274400	150494432	175490848	232488832	133440048	161796208	119163184	223979488	163341568	131291192	117870576	168728800	244707328	242380864	197708512	82090128
182	3.629	87.00767	w/o MS2:PYRUVATE	[M-H]-		0.056	True	null	87.0075	C3H4O3		LCTONWCANYUPML-UHFFFAOYSA-N		530	True	True	False		False	False	null	null	100	null	null	null	null	4.3	NEG_Q2	87.00767:46150124 88.01102:5228795 89.01438:183610160	50.85242:48379 53.02719:43957 53.45587:44131 53.51801:48104 55.55816:49746 58.81714:48366 58.82392:48109 60.13157:56368 62.4933:51768 64.477:58209 65.18976:57802 71.73914:57741 76.14567:54536 76.76134:46489 76.81478:58175 76.98707:57176 77.6306:52687 79.70194:56803 80.43407:52206 82.30111:61345 83.12309:60129 84.36852:56426 84.9303:56681 85.20992:52239 85.6813:54260 87.00805:455365 87.30099:59434	112787960	238298608	232707904	119201248	159083600	184686544	122359136	309848000	84397696	234836960	173034688	324903232	143799296	285445728	194918880	149900816	174434640	133885024
183	8.535	87.00768	w/o MS2:PYRUVATE	[M-H]-		0.222	True	null	87.0075	C3H4O3		LCTONWCANYUPML-UHFFFAOYSA-N		530	True	True	False		False	False	null	null	100	null	null	null	null	8.91	NEG_MQ_4	87.00768:43201364 88.01103:2977953 89.01439:106071856	87.00736:796542	179804048	420066176	635467136	483285568	575233920	474512544	395198720	575008320	458149408	583225088	99271040	571395904	583916736	91984304	392626912	192602544	494105600	99773832
184	4.642	87.00768	w/o MS2:PYRUVATE	[M-H]-		0.056	True	null	87.0075	C3H4O3		LCTONWCANYUPML-UHFFFAOYSA-N		530	True	True	False		False	False	null	null	100	null	null	null	null	8.38	NEG_Q5	87.00768:46657804 88.01103:2911633 89.01439:161465696	50.14674:61024 51.40099:48784 51.66386:59593 51.79885:46015 52.01885:52727 56.80656:55579 57.34811:57557 62.20372:49323 63.91935:58447 66.09514:53620 66.22453:56994 66.79628:47614 67.93697:54396 71.10936:53329 76.65893:49875 78.41177:49644 78.83531:51264 82.01176:56796 85.3604:54665 87.00797:599227	252028112	201332752	135177600	78050928	275232672	259863904	159647856	217241760	122674648	144477552	162389616	256788896	192459984	113879920	238840192	126020432	332341216	171637088
185	8.584	87.00769	w/o MS2:PYRUVATE	[M-H]-		0.278	True	null	87.0075	C3H4O3		LCTONWCANYUPML-UHFFFAOYSA-N		530	True	True	False		False	False	null	null	100	null	null	null	null	4.72	NEG_Q6	87.00769:45877588 88.01104:2618452 89.0144:139282928	87.00758:710003	163991072	69892848	635399232	252455408	575233920	153870352	395194816	96423840	182277536	583225088	443131840	185307760	583916800	91984304	237062080	178024016	142656208	470200448
186	4.83	87.00771	w/o MS2:PYRUVATE	[M-H]-		0.056	True	null	87.0075	C3H4O3		LCTONWCANYUPML-UHFFFAOYSA-N		530	True	True	False		False	False	null	null	100	null	null	null	null	9.09	NEG_Q5	87.00771:46769760 88.01106:3157684 89.01442:161653920	60.45016:59901 87.00725:507340	89916104	105646680	247017440	175056176	96898440	185604800	116095792	137642128	121141864	100970248	228492496	234102784	279327104	229530672	249495232	187301952	208932096	129248472
187	0.703	87.00772	w/o MS2:PYRUVATE	[M-H]-	found in higher mz's MsMs_2661; found in higher mz's MsMs_7541; found in higher mz's MsMs_9259; found in higher mz's MsMs_2629; found in higher mz's MsMs_2677; found in higher mz's MsMs_2660; found in higher mz's MsMs_7154; found in higher mz's MsMs_2631; found in higher mz's MsMs_2675; found in higher mz's MsMs_5392; found in higher mz's MsMs_4950	1	True	null	87.0075	C3H4O3		LCTONWCANYUPML-UHFFFAOYSA-N		530	True	True	False		False	False	null	null	100	null	null	null	null	97.4	NEG_MH_3	87.00772:260384224 88.01107:10744055 89.01443:209329712	59.01326:125859 66.09978:69082 74.69327:73691 78.01086:63167 87.00755:2272033	1623725312	1719773056	1845763328	1828839936	1630573184	1727717632	1741154304	1248731520	1702566144	1396325376	1532083712	1634549376	792741504	843187264	809123520	890858944	937610176	917248640
188	5.11	87.00774	w/o MS2:PYRUVATE	[M-H]-		0.056	True	null	87.0075	C3H4O3		LCTONWCANYUPML-UHFFFAOYSA-N		530	True	True	False		False	False	null	null	100	null	null	null	null	1.32	NEG_MH_2	87.00774:37832660 88.01109:3009120 89.01445:120665736	63.46215:67197 87.00749:642170	79961192	140557152	226301904	173371632	214810192	120326944	273537344	179615264	262001280	184140176	164779872	264174272	137702752	230300848	429419648	186075728	312305760	149633904
189	0.604	87.00777	w/o MS2:PYRUVATE	[M-H]-	found in higher mz's MsMs_2796; found in higher mz's MsMs_1998; found in higher mz's MsMs_9211; found in higher mz's MsMs_4573; found in higher mz's MsMs_3916; found in higher mz's MsMs_9135; found in higher mz's MsMs_2791; found in higher mz's MsMs_9010; found in higher mz's MsMs_9008; found in higher mz's MsMs_1406; found in higher mz's MsMs_6539	1	True	null	87.0075	C3H4O3		LCTONWCANYUPML-UHFFFAOYSA-N		530	True	True	False		False	False	null	null	100	null	null	null	null	183.68	NEG_MQ_6	87.00777:493798912 88.01112:32317014 89.01448:356319552	56.99734:165839 58.0045:207320 59.0132:1522984 72.99198:1462670 84.99256:309199 86.00064:127718 87.00758:20933676	1257602688	1101291264	1623512704	1014471680	1462534528	1262580352	1288433408	1889994752	1841680256	1929951744	1824354816	2003367168	512516192	732087232	895365184	567309248	548335360	512739008
190	0.925	87.0078	w/o MS2:PYRUVATE	[M-H]-	ion correlated with 1027; found in higher mz's MsMs_2662; found in higher mz's MsMs_7514; found in higher mz's MsMs_7398; found in higher mz's MsMs_7153; found in higher mz's MsMs_5391; found in higher mz's MsMs_4949; found in higher mz's MsMs_2678; found in higher mz's MsMs_2632; found in higher mz's MsMs_3272; found in higher mz's MsMs_4725; similar chromatogram in higher mz_1526; found in high…	0.889	True	null	87.0075	C3H4O3		LCTONWCANYUPML-UHFFFAOYSA-N		530	True	True	False		False	False	null	null	100	null	null	null	null	47.99	NEG_MQ_6	87.0078:157645056 88.01115:8329014 89.01451:265202528	59.01231:120397 73.87004:71800 87.00777:1620634	689108288	520913376	513650816	564360896	537021120	533145184	860372928	871003392	702262720	664288512	611132864	675370304	367595680	539553216	376242400	361378176	346414336	343574496
191	5.813	87.00787	w/o MS2:PYRUVATE	[M-H]-		0.056	True	null	87.0075	C3H4O3		LCTONWCANYUPML-UHFFFAOYSA-N		530	True	True	False		False	False	null	null	99.9	null	null	null	null	1.39	NEG_Q6	87.00787:50885392 88.01122:2916414 89.01458:157698848	54.39436:76773 54.76921:66565 54.88337:65982 87.00797:651358	120698232	265923712	146110272	167825440	403460576	174521088	241770896	424269664	177837072	250458288	269079616	269711872	153626464	124120360	200068208	226490736	340503296	377638176
192	0.584	87.82203	Unknown	[M-H]-	similar chromatogram in higher mz_674; similar chromatogram in higher mz_1114; similar chromatogram in higher mz_200; similar chromatogram in higher mz_1112; similar chromatogram in higher mz_9135; similar chromatogram in higher mz_1119; similar chromatogram in higher mz_1113; similar chromatogram in higher mz_9370; similar chromatogram in higher mz_1111; similar chromatogram in higher mz_1110; s…	0.778	False	null	null	null	null	null	null	999	False	False	False		False	False	null	null	null	null	null	null	null	150.18	NEG_Q2	87.82203:4469823 88.82538:0 89.82874:0		6673126	11546606	10185336	4955616	7656990	5765508	8733952	6552548	5519660	4246517	3045720	6212524	2790521	10320615	8499795	7062197	6630278	9208600
193	0.589	87.95762	Unknown	[M-H]-	similar chromatogram in higher mz_1114; similar chromatogram in higher mz_4412; similar chromatogram in higher mz_4013; similar chromatogram in higher mz_6336; similar chromatogram in higher mz_5823; similar chromatogram in higher mz_5006; similar chromatogram in higher mz_5437	0.056	False	null	null	null	null	null	null	999	False	False	False		False	False	null	null	null	null	null	null	null	33.46	NEG_MQ_2	87.95762:4616024 88.96097:0 89.96433:0		14569291	8990717	9482627	8309922	7767429	12413619	11913756	10715286	10596767	10695836	8973037	12484414	8126424	12327760	12812106	8925816	14776782	14628100
194	0.585	87.98748	Unknown	[M-H]-	ion correlated with 6029; ion correlated with 6079; similar chromatogram in higher mz_5006; similar chromatogram in higher mz_5573; similar chromatogram in higher mz_6448; similar chromatogram in higher mz_7298; similar chromatogram in higher mz_10095; similar chromatogram in higher mz_10222; similar chromatogram in higher mz_3818; similar chromatogram in higher mz_4868	0.5	False	null	null	null	null	null	null	999	False	False	False		False	False	null	null	null	null	null	null	null	148.45	NEG_MH_3	87.98748:69108472 88.99083:9933189 89.99419:0		33671440	62791636	189816784	46927948	43963116	87239168	47423720	33848744	26982070	31551638	35764392	38758256	43635916	29091732	53022648	41930180	38113216	43973500
195	0.855	88.00292	w/o MS2:D-Ala	[M-H]-	found in higher mz's MsMs_854	0.056	False	null	88	C3H7NO2		QNAYBMKLOCPYGJ-UWTATZPHSA-N		530	True	True	False		False	False	null	null	95.8	null	null	null	null	1.61	NEG_Q5	88.00292:3212531 89.00627:1668248 90.00963:250145		10829786	11235950	9444482	12915559	12882768	8140286	14871217	13526913	8010562	7314301	11038349	9843870	8844375	12110798	8305677	15024147	12826965	3001882
196	8.47	88.00299	w/o MS2:D-Ala	[M-H]-		0.889	False	null	88	C3H7NO2		QNAYBMKLOCPYGJ-UWTATZPHSA-N		530	True	True	False		False	False	null	null	95.6	null	null	null	null	5.3	NEG_MQ_3	88.00299:2835977 89.00634:483861 90.0097:27532		18690410	9696845	17119722	10750614	17430000	11256497	25770948	36610560	30215292	23873652	21517410	21463248	22095644	23899912	22037166	24859180	19040610	20997096
197	3.28	88.003	w/o MS2:D-Ala	[M-H]-		0.056	False	null	88	C3H7NO2		QNAYBMKLOCPYGJ-UWTATZPHSA-N		530	True	True	False		False	False	null	null	95.6	null	null	null	null	4.49	NEG_MH_6	88.003:3255492 89.00635:1373222 90.00971:591029		7724226	15990204	9604593	8294997	4731570	13330306	7690124	10738492	13354600	13850321	14538353	15666473	11562788	13517272	10832172	9093543	13227188	8303473
198	8.512	88.003	w/o MS2:D-Ala	[M-H]-		0.111	False	null	88	C3H7NO2		QNAYBMKLOCPYGJ-UWTATZPHSA-N		530	True	True	False		False	False	null	null	95.6	null	null	null	null	3.17	NEG_MQ_6	88.003:2783050 89.00635:486549 90.00971:0		8472278	9696845	17119724	15061306	12557606	19696870	9899525	7422462	26227956	14184204	11379334	22640570	15311893	7300881	14229690	9818720	13835812	14099904
199	3.519	88.00301	w/o MS2:D-Ala	[M-H]-		0.056	False	null	88	C3H7NO2		QNAYBMKLOCPYGJ-UWTATZPHSA-N		530	True	True	False		False	False	null	null	95.6	null	null	null	null	4.74	NEG_MH_3	88.00301:3069244 89.00636:1045327 90.00972:793275		6722618	11454101	10406989	11255886	12366071	4793914	7387253	7479412	6480510	4874217	12854512	12084252	7898740	17232386	11732191	8773318	6336684	11991809
200	0.584	88.03931	BETA-ALANINE	[M-H]-	similar chromatogram in higher mz_1110; similar chromatogram in higher mz_1111; similar chromatogram in higher mz_1114; similar chromatogram in higher mz_1119; similar chromatogram in higher mz_1490; similar chromatogram in higher mz_3400; similar chromatogram in higher mz_3829; similar chromatogram in higher mz_4239; similar chromatogram in higher mz_4284; similar chromatogram in higher mz_4412;…	1	True	null	88.04041	C3H7NO2		UCMIRNVEIXFBKS-UHFFFAOYSA-N		430	True	True	True		False	False	null	null	92.2	null	88	83.6	100	12657.1	NEG_MH_5	88.03932:2585195264 89.04267:121312496 90.04603:22335302	59.01342:340393 71.01293:247761 88.03941:36672904	8028859392	7920902144	8282211840	7665082368	7730179584	7781309952	7362927616	6920649216	6906976768	7007180288	7149124608	7036088320	9864806400	9941688320	9638844416	9948785664	9560827904	9699020800
201	1.051	88.03931	ALANINE	[M-H]-	found in higher mz's MsMs_1075; similar chromatogram in higher mz_714; similar chromatogram in higher mz_1418	1	True	null	88.04041	C3H7NO2		QNAYBMKLOCPYGJ-UWTATZPHSA-N		430	True	True	True		False	False	null	null	86	null	75	75	100	23.85	NEG_MH_4	88.03954:7016428 89.04289:1370116 90.04625:4576725	88.03922:412136	35891820	45192896	42757596	41471936	41954360	46130312	38212784	35931980	31958862	35402544	39227560	38815972	31553810	33518812	34944264	31407582	56394700	59125372
202	0.586	88.12184	Unknown	[M-H]-	similar chromatogram in higher mz_2102	0.333	False	null	null	null	null	null	null	999	False	False	False		False	False	null	null	null	null	null	null	null	172.4	NEG_Q5	88.12184:4129285 89.12519:0 90.12855:0		10386442	6285237	6390128	6984804	7626691	8408934	6497986	9331417	7525904	8342794	8397035	9050444	5697766	7236748	10975414	8543619	10451025	9337989
203	0.585	88.25722	Unknown	[M-H]-	similar chromatogram in higher mz_9699; similar chromatogram in higher mz_2804	0.944	False	null	null	null	null	null	null	999	False	False	False		False	False	null	null	null	null	null	null	null	145.57	NEG_MH_3	88.25722:5390442 89.26057:0 90.26393:0		5789846	10475275	12476196	5073860	6834040	8377049	8098938	5718920	8299448	4597890	3267230	6589962	3158037	10369782	9291743	7623323	6942658	9535793
204	0.651	88.98689	w/o MS2:OXALATE	[M-H]-		0.5	True	null	88.98801	C2H2O4		MUBZPKHOEPUJKR-UHFFFAOYSA-N		530	True	True	False		False	False	null	null	99.4	null	null	null	null	33.11	NEG_MQ_5	88.98689:27384900 89.99024:0 90.9936:57378168	59.01238:779066 60.99161:96522 61.29954:82359 71.01296:246439 88.98692:97104 89.02299:3161373	81705384	139456160	123524976	131489352	197162528	132468944	288626016	147257872	155162368	150311648	194439632	158843344	169549552	183676592	180266800	157745056	158494256	175736528
205	8.653	88.98698	w/o MS2:OXALATE	[M-H]-		0.056	True	null	88.98801	C2H2O4		MUBZPKHOEPUJKR-UHFFFAOYSA-N		530	True	True	False		False	False	null	null	99.5	null	null	null	null	20.2	NEG_Q1	88.98698:10820893 89.99033:174751 90.99369:128316376	60.99258:86515 67.77616:69348 89.02294:2104268	31124002	135328544	139621424	39426460	37862324	19100130	151209680	57348348	66028388	144363328	19501324	28928760	164621536	18814832	44298848	120336176	24024796	150244688
206	8.725	88.98701	w/o MS2:OXALATE	[M-H]-		0.056	True	null	88.98801	C2H2O4		MUBZPKHOEPUJKR-UHFFFAOYSA-N		530	True	True	False		False	False	null	null	99.5	null	null	null	null	16.29	NEG_Q5	88.98701:11468497 89.99036:195239 90.99372:119288304	71.01291:75254 89.02294:2225034	26036108	82951440	44468876	41547492	78715720	96167232	40748296	57348348	52679508	57315736	84695320	19998258	35693660	25186410	89891392	59024660	195813136	74957440
207	8.601	88.98701	w/o MS2:OXALATE	[M-H]-		0.056	True	null	88.98801	C2H2O4		MUBZPKHOEPUJKR-UHFFFAOYSA-N		530	True	True	False		False	False	null	null	99.5	null	null	null	null	6.12	NEG_Q2	88.98701:10159979 89.99036:211474 90.99372:138110304	50.86721:57835 53.42735:71174 78.24805:60659 79.0763:71426 89.02323:2069382	42781620	135328544	139609408	125140808	37862324	129104144	151209680	112168448	131133928	145003840	24306192	129172680	134750432	98411696	44298848	120336176	22776190	150198512
208	4.78	88.98702	w/o MS2:OXALATE	[M-H]-		0.056	True	null	88.98801	C2H2O4		MUBZPKHOEPUJKR-UHFFFAOYSA-N		530	True	True	False		False	False	null	null	99.5	null	null	null	null	4.87	NEG_Q2	88.98702:11570685 89.99037:224360 90.99373:127799512	59.01227:73384 65.25534:68624 77.4503:65650 84.27709:68768 89.02293:2254581	46383480	56303324	37202280	105133000	50148920	36885560	19044174	33053284	39654896	55638212	48975660	35970588	44994120	66446800	49266440	40974808	47873504	73757304
209	0.079	88.98706	w/o MS2:OXALATE	[M-H]-		0.389	True	null	88.98801	C2H2O4		MUBZPKHOEPUJKR-UHFFFAOYSA-N		530	True	True	False		False	False	null	null	99.6	null	null	null	null	6.53	NEG_MQ_6	88.98706:10713907 89.99041:121564 90.99377:70784688	68.68974:67166 82.20988:72267 89.02299:2276445	64655192	38000936	63032836	61732012	43779888	39382704	33190422	71586888	83100832	56192504	53748044	63611440	41050380	64269024	36834872	51866092	67913920	63357272
210	8.803	88.98723	w/o MS2:OXALATE	[M-H]-		0.056	True	null	88.98801	C2H2O4		MUBZPKHOEPUJKR-UHFFFAOYSA-N		530	True	True	False		False	False	null	null	99.7	null	null	null	null	3.71	NEG_Q2	88.98723:11964236 89.99058:288041 90.99394:137179760	50.64519:65472 71.01291:75379 89.02293:2268236	91437536	88895968	91749056	31924898	68424864	44376088	80036072	69213984	52679508	36875792	37991028	71853864	38217412	139879344	47897204	51874972	71877104	44167292
211	4.642	89.02329	(S)-LACTATE	[M-H]-		0.056	True	null	89.02286	C3H6O3		JVTAAEKCZFNVCJ-REOHCLBHSA-N		430	True	True	True		False	False	null	null	86.8	null	87.1	74.2	71.4	9.89	NEG_Q5	89.02329:151933392 90.02664:5145768 91.03:3235837	59.01227:71625 60.99259:75012 71.01291:92590 87.00754:73942 89.02293:2418385	325879424	623269184	906421120	280396896	780292224	390540832	216623936	548206400	157949344	388736128	595855872	380521760	1061970496	844988736	833752448	712416832	1021632576	551282048
212	0.613	89.02329	LACTIC ACID	[M-H]-	found in higher mz's MsMs_10626; found in higher mz's MsMs_6858; found in higher mz's MsMs_6685; found in higher mz's MsMs_6056; found in higher mz's MsMs_3595; found in higher mz's MsMs_3335; found in higher mz's MsMs_2737; found in higher mz's MsMs_2268; found in higher mz's MsMs_1214; found in higher mz's MsMs_4284; found in higher mz's MsMs_2791; found in higher mz's MsMs_9135; found in highe…	0.944	True	null	89.02442	C3H6O3		JVTAAEKCZFNVCJ-REOHCLBHSA-N		430	True	True	True		False	False	null	null	86.3	null	76.4	74.4	100	59.98	NEG_MQ_3	89.02338:326539008 90.02673:10329638 91.03009:2241017	53.34365:60886 59.01305:558473 60.99263:88458 71.01262:342282 87.00759:65382 88.98692:74850 89.02362:1345986 89.04282:3822705	2599641344	1533285760	1156777472	1262307328	2753852672	2781659904	2654137344	2627789056	2802048000	2746998528	2774452736	2797441280	3178131200	3056282624	2907105024	1571202688	3045590528	2827133184
213	0.796	89.02331	(S)-LACTATE	[M-H]-		0.333	True	null	89.02286	C3H6O3		JVTAAEKCZFNVCJ-REOHCLBHSA-N		430	True	True	True		False	False	null	null	85.5	null	87.9	74.2	57.1	11.52	NEG_Q4	89.02329:214853600 90.02664:6740942 91.03:2945267	59.01227:178470 60.99156:83022 71.01291:119731 89.02293:3056733	1340770944	1175238784	1167227520	1153389184	783858688	1147259264	1211024640	1160435968	1200000512	1039691520	923431552	903996096	924090880	1094529152	1278109824	1267016064	917042688	1532736128
214	5.667	89.02331	LACTIC ACID	[M-H]-	found in higher mz's MsMs_6203	0.056	True	null	89.02442	C3H6O3		JVTAAEKCZFNVCJ-UWTATZPHSA-N		430	True	True	True		False	False	null	null	81.3	null	73.5	73.4	66.7	3.23	NEG_MH_2	89.02331:122759728 90.02666:3807424 91.03002:2888971	59.51966:72201 71.01293:95275 89.02296:2323235	614074752	941925312	902734592	492625408	615480128	338013536	719932992	432679936	768023232	391655104	393234912	389154048	851058496	497732352	855386624	927915072	626596160	870293632
215	4.918	89.02332	w/o MS2:3-Hydroxypropanoic acid	[M-H]-		0.056	True	null	89.0232	C3H6O3		ALRHLSYJTWAHJZ-UHFFFAOYSA-N		530	True	True	False		False	False	null	null	71.9	null	null	null	null	8.79	NEG_Q5	89.02332:142810624 90.02667:4897296 91.03003:2495311	79.57989:72592 89.02294:2167884	408039744	420334336	795660672	378797504	375291648	430753600	757488448	546977792	319587808	588757376	377161504	369983360	458715808	608228544	540444864	275912960	433286368	796528512
216	5.436	89.02332	w/o MS2:3-Hydroxypropanoic acid	[M-H]-		0.056	True	null	89.0232	C3H6O3		ALRHLSYJTWAHJZ-UHFFFAOYSA-N		530	True	True	False		False	False	null	null	62	null	null	null	null	3.21	NEG_MH_1	89.02332:115721760 90.02667:4234856 91.03003:2684944	59.01326:67405 89.02308:2173960	478661184	276295488	708994560	391657920	588336960	333722688	714171904	969051712	304270656	495237920	428855808	473995680	486421440	419557664	757386368	495453024	387952928	614497408
217	0.925	89.02332	(S)-LACTATE	[M-H]-	similar chromatogram in higher mz_2129; found in higher mz's MsMs_2265; similar chromatogram in higher mz_438; similar chromatogram in higher mz_496	1	True	null	89.02286	C3H6O3		JVTAAEKCZFNVCJ-REOHCLBHSA-N		430	True	True	True		False	False	null	null	86.7	null	87	74.1	71.4	40.14	NEG_MH_2	89.02335:281373600 90.0267:10786785 91.03006:2177714	59.01229:142792 60.99158:104121 71.01293:195438 87.00756:130720 89.02295:6346043	1855776256	1382334336	1164733568	1439143552	1287158528	1377491968	2444197632	1652376320	2104747392	1350800128	1362090880	1408882816	1530637952	1736766720	2100612736	1947474816	1821320320	2310807552
218	0.113	89.02332	(S)-LACTATE	[M-H]-		0.056	True	null	89.02286	C3H6O3		JVTAAEKCZFNVCJ-REOHCLBHSA-N		430	True	True	True		False	False	null	null	82.6	null	85.2	72.5	42.9	3.09	NEG_MQ_2	89.02332:115712888 90.02667:4338330 91.03003:2095123	59.01231:78010 71.01295:81982 79.6272:72592 89.02328:2106212	528846784	326769856	488796672	379618176	276593824	436333408	808050688	907072576	642763904	656125312	474809856	211072912	1185716480	802285248	918066688	489030272	1193041536	479894560
219	5.087	89.02332	w/o MS2:3-Hydroxypropanoic acid	[M-H]-	found in higher mz's MsMs_1861	0.056	True	null	89.0232	C3H6O3		ALRHLSYJTWAHJZ-UHFFFAOYSA-N		530	True	True	False		False	False	null	null	71.5	null	null	null	null	9.12	NEG_Q4	89.02332:145836640 90.02667:5489132 91.03003:2875426	64.17574:66241 68.0224:62337 89.02293:2286378	695478656	270609248	1077389312	378976096	653944832	598215872	304119424	868333632	525349248	532873728	218322256	408257408	524573056	133625024	647398144	622009280	945076544	474277600
220	8.557	89.02335	(S)-LACTATE	[M-H]-		0.111	True	null	89.02286	C3H6O3		JVTAAEKCZFNVCJ-REOHCLBHSA-N		430	True	True	True		False	False	null	null	81.3	null	81.7	71.9	42.9	12.69	NEG_MQ_2	89.02335:104357840 90.0267:3428868 91.03006:4025408	52.62499:61981 56.94196:60402 59.01328:97274 60.99263:87793 73.67823:72495 89.02269:1683424	1332284800	1219488384	1325181056	1414380800	1177510912	577672704	238840624	1636761856	1475185408	286937376	238011072	235959648	797558848	299920896	2155545088	299785856	1949856768	299526848
221	5.149	89.0234	LACTIC ACID	[M-H]-		0.056	True	null	89.02442	C3H6O3		JVTAAEKCZFNVCJ-REOHCLBHSA-N		430	True	True	True		False	False	null	null	85.3	null	73.2	75	100	1.66	NEG_MH_2	89.0234:117062288 90.02675:3941316 91.03011:2231200	71.01293:73880 78.38645:62734 87.00756:67309 89.02304:2133958	695478656	812522112	1077389312	433355072	390420224	491405056	482916800	868333632	748554752	614626496	315952320	632616128	471960416	898048256	415334304	660193408	945076544	542718528
222	4.993	89.02348	(S)-LACTATE	[M-H]-	found in higher mz's MsMs_1860	0.056	True	null	89.02286	C3H6O3		JVTAAEKCZFNVCJ-REOHCLBHSA-N		430	True	True	True		False	False	null	null	83.4	null	87.7	72.5	42.9	6.91	NEG_MH_2	89.02348:114981552 90.02683:3605342 91.03019:2202323	59.01229:68026 71.01293:69401 89.02342:1862869	473786176	615796800	795660672	375036896	655593088	641166912	364962464	381268896	368331072	849393856	470472768	280951648	945486656	1080571392	858861952	871371264	651185728	577704512
223	5.813	89.02348	LACTIC ACID	[M-H]-	found in higher mz's MsMs_9287	0.056	True	null	89.02442	C3H6O3		JVTAAEKCZFNVCJ-UWTATZPHSA-N		430	True	True	True		False	False	null	null	81.9	null	75	73.4	66.7	1.04	NEG_Q6	89.02348:156757488 90.02683:5181147 91.03019:2913093	71.01292:95628 89.02293:2620248	512108992	113053592	535544576	525355136	528631808	234256192	464621888	519565632	638658816	648934528	687636800	575713984	661466624	585485760	595243520	945894400	509015584	806786304
224	8.71	89.0235	LACTIC ACID	[M-H]-		0.167	True	null	89.02442	C3H6O3		JVTAAEKCZFNVCJ-UWTATZPHSA-N		430	True	True	True		False	False	null	null	81.3	null	73	73.5	66.7	0.79	NEG_Q3	89.0235:142966576 90.02685:4618877 91.03021:4299596	71.01291:71382 84.6554:65250 89.02294:2236950	353109888	258751168	1067649216	408410848	454508320	789815936	352911104	543862656	412921760	394020384	299481088	241875600	589456640	452669120	667650432	640802624	635665344	512062912
225	4.511	89.0235	w/o MS2:3-Hydroxypropanoic acid	[M-H]-		0.056	True	null	89.0232	C3H6O3		ALRHLSYJTWAHJZ-UHFFFAOYSA-N		530	True	True	False		False	False	null	null	61.7	null	null	null	null	4.1	NEG_Q4	89.0235:153736992 90.02685:5236192 91.03021:2567924	51.81887:73821 59.01324:81917 79.23959:73226 89.02293:2535766	829209920	338018496	750775168	400557600	576273664	500598304	338055360	553980096	279473920	280326432	618518336	505146528	793697728	845559552	615411712	766697280	367449920	423624736
226	8.643	89.02351	(S)-LACTATE	[M-H]-		0.333	True	null	89.02286	C3H6O3		JVTAAEKCZFNVCJ-REOHCLBHSA-N		430	True	True	True		False	False	null	null	82.7	null	85.6	72.7	42.9	9.62	NEG_MQ_5	89.02357:107951912 90.02692:3305694 91.03028:3676992	59.01329:109997 71.01296:76584 77.16435:67739 89.0231:2041730	486154048	787607424	242563808	301349696	542897344	505407968	1923896832	289799296	492414304	384913952	455004704	1778376704	568972992	2388508672	523713056	2556973056	372433088	2466133504
227	8.065	89.19103	Unknown	[M-H]-		0.111	False	null	null	null	null	null	null	999	False	False	False		False	False	null	null	null	null	null	null	null	4.83	NEG_MH_1	89.19103:459133 90.19438:0 91.19774:0		1552170	629946	0	0	0	0	1050366	1013669	193501	82377	0	0	125082	0	0	0	0	1529935
228	0.93	89.24465	Unknown	[M-H]-	similar chromatogram in higher mz_9258	0.167	False	null	null	null	null	null	null	999	False	False	False		False	False	null	null	null	null	null	null	null	4.41	NEG_MH_2	89.24465:552447 90.248:0 91.25136:0		1569980	1347568	0	628043	442801	23742	1364690	359504	355435	286439	203770	155977	873839	143955	744417	783715	1874158	2137949
229	0.624	89.60576	Unknown	[M-H]-	similar chromatogram in higher mz_9053; similar chromatogram in higher mz_6700	1	False	null	null	null	null	null	null	999	False	False	False		False	False	null	null	null	null	null	null	null	545.06	NEG_MH_4	89.60576:13653480 90.60911:0 91.61247:0		30758068	29936752	32834346	38496384	28902440	30270280	25047746	25065924	25594958	22276756	25278474	25104558	24710572	27153504	25627016	24903428	30848964	25282224
230	0.625	89.83694	Unknown	[M-H]-	similar chromatogram in higher mz_5474; similar chromatogram in higher mz_8613	1	False	null	null	null	null	null	null	999	False	False	False		False	False	null	null	null	null	null	null	null	151.12	NEG_MH_4	89.83694:3662189 90.84029:0 91.84365:0		7698487	8884404	6735920	10204500	8252698	7022512	7133122	6068644	5550398	4969142	5371968	6945198	6044403	7137056	6461868	7108508	8021106	7161436
231	0.874	89.92468	Unknown	[M-H]-		0.944	False	null	null	null	null	null	null	999	False	False	False		False	False	null	null	null	null	null	null	null	4.74	NEG_Q6	89.92468:1950777 90.92803:3686568 91.93139:758764		13389761	10240114	7813093	11247952	13843467	11483989	7588346	7262412	14276942	6824398	5724658	6307986	8065590	4803601	6795248	14581088	11625458	12306740
232	8.37	89.9247	Unknown	[M-H]-	ion correlated with 5462	0.333	False	null	null	null	null	null	null	999	False	False	False		False	False	null	null	null	null	null	null	null	8.58	NEG_Q2	89.9247:5111722 90.92805:7190648 91.93141:2527308		8546310	12753704	16662313	13755241	7411279	14310698	26411074	13897239	15649108	8996053	13206754	11420217	19178950	21544700	21539684	21538858	20702748	18685286
233	7.889	89.92471	Unknown	[M-H]-	ion correlated with 1549; ion correlated with 1302	0.778	True	null	null	null	null	null	null	999	False	False	False		False	False	null	null	null	null	null	null	null	11.76	NEG_Q4	89.92471:17305060 90.92806:23386722 91.93142:8986464	52.29622:65893 52.97335:59966 61.07345:63809 81.50549:66178 89.92412:2584612	36507288	43687836	82938640	47120500	48625220	47337480	18839332	59564772	40644764	34071340	39829560	52597508	153829600	92313504	134481728	142180304	99535384	44549292
234	6.036	89.92471	Unknown	[M-H]-		0.889	False	null	null	null	null	null	null	999	False	False	False		False	False	null	null	null	null	null	null	null	9.61	NEG_Q4	89.92471:4349123 90.92806:6922368 91.93142:1830570		30068998	30542662	24694294	23493484	34279824	24508668	20625506	32724804	22347798	25479212	26245814	28945422	35321152	33749224	30028096	33898176	33379844	30714632
235	7.814	89.92471	Unknown	[M-H]-	ion correlated with 1547; ion correlated with 1301; ion correlated with 1549	0.667	True	null	null	null	null	null	null	999	False	False	False		False	False	null	null	null	null	null	null	null	22.61	NEG_Q1	89.92471:15680874 90.92806:22198864 91.93142:7833543	54.07453:56842 78.39686:62952 89.50088:82023 89.92412:2275195	31805862	29348120	83536096	40535416	36304180	29329150	31157268	32798584	27951974	23067770	23437168	6836552	113411552	179991264	155792320	127239680	83083568	112209424
236	6.271	89.92471	Unknown	[M-H]-		1	True	null	null	null	null	null	null	999	False	False	False		False	False	null	null	null	null	null	null	null	14.17	NEG_Q1	89.9247:9915820 90.92805:17776232 91.93141:5738347	57.33227:58660 89.83446:70092 89.92432:1397543 90.0267:70148	53806192	50696604	45464624	56931332	56729220	44433772	50096772	66321252	50130764	49125480	16492025	49847292	114680112	89426256	137633520	132213664	57229768	50641652
237	6.116	89.92472	Unknown	[M-H]-		0.056	False	null	null	null	null	null	null	999	False	False	False		False	False	null	null	null	null	null	null	null	2.14	NEG_Q3	89.92472:4785572 90.92807:8055322 91.93143:2088324		11242238	1925967	6451036	14674484	10831400	9482417	12793257	17088522	11252097	9117934	6114238	4377690	31218120	24857796	24395872	21186076	32656002	14271120
238	6.37	89.92472	Unknown	[M-H]-	ion correlated with 8116	0.111	False	null	null	null	null	null	null	999	False	False	False		False	False	null	null	null	null	null	null	null	14.42	NEG_Q6	89.92472:6333946 90.92807:10017160 91.93143:3453972		5702540	17343378	19682108	6235534	4894922	5277919	5353186	6751306	5623326	4243580	22905294	6099901	13066889	34181008	14120855	14468688	41269160	43162816
239	1.026	89.92475	Unknown	[M-H]-		0.389	False	null	null	null	null	null	null	999	False	False	False		False	False	null	null	null	null	null	null	null	4.19	NEG_MH_6	89.92475:1659496 90.9281:2701862 91.93146:558872		8707598	10011510	8298959	5524374	4165650	10701306	6346211	5610760	10251339	13769743	8997198	5785446	6327332	2752480	5737396	5958727	5532458	6399032
240	8.315	89.92477	Unknown	[M-H]-		0.444	False	null	null	null	null	null	null	999	False	False	False		False	False	null	null	null	null	null	null	null	7.01	NEG_MQ_2	89.92477:3532853 90.92812:5814378 91.93148:1301805		20635388	13535608	20664334	20074484	19627748	13665609	15249712	29759694	24347612	20110234	24452092	17346332	23344904	16286559	15963156	18725234	22343382	17479486
241	8.566	90.02657	Unknown	[M-H]-		0.111	False	null	null	null	null	null	null	999	False	False	False		False	False	null	null	null	null	null	null	null	1.85	NEG_Q1	90.02657:4605560 91.02992:4096610 92.03328:367768		9232368	14975024	14214604	7713238	15739157	9265595	21697890	12357108	25558074	10887670	24337036	9440277	26536050	17584560	38943912	59232096	11983319	22242062
242	6.022	90.0266	Unknown	[M-H]-		0.222	True	null	null	null	null	null	null	999	False	False	False		False	False	null	null	null	null	null	null	null	1.66	NEG_MQ_1	90.02689:4168014 91.03024:2372114 92.0336:245326	65.05328:67121 89.92414:128245 90.02675:91500	10734869	22125660	14405028	26773992	22240736	17165710	42084368	12787355	7239614	22296680	29967630	14043663	25735420	28197146	32895934	23457842	44648940	31767098
243	5.899	90.02663	Unknown	[M-H]-		0.056	True	null	null	null	null	null	null	999	False	False	False		False	False	null	null	null	null	null	null	null	3.08	NEG_Q5	90.02663:5360232 91.02998:2995551 92.03334:283294	53.63082:62310 75.00465:80398 75.22968:59842 75.65874:64989 78.21091:64515 81.87481:76212 89.9241:253413	14005907	20207618	29358582	8024634	16049792	13625690	7757772	25556172	11670695	11617386	9482809	11393768	17444954	22428660	24676358	17369958	88681696	27481428
244	8.461	90.02663	Unknown	[M-H]-		0.111	False	null	null	null	null	null	null	999	False	False	False		False	False	null	null	null	null	null	null	null	5.69	NEG_MQ_6	90.02663:3147252 91.02998:3395844 92.03334:376250		9308976	17216734	7034920	14085027	10305178	30731852	24896682	14819002	19342872	18133432	21722878	25575938	13516219	26064254	8899885	8710431	8613837	41268988
245	5.293	90.02663	Unknown	[M-H]-		0.056	False	null	null	null	null	null	null	999	False	False	False		False	False	null	null	null	null	null	null	null	3.96	NEG_MH_1	90.02663:3939452 91.02998:2469206 92.03334:787495		12228099	29059520	23716274	7258968	14327981	22979466	16409212	14414174	10304077	13947176	15438002	21147438	17890710	13263518	25155710	20190898	13350856	13435833
246	0.583	90.04364	Unknown	[M-H]-		0.889	True	null	null	null	null	null	null	999	False	False	False		False	False	null	null	null	null	null	null	null	38.42	NEG_Q1	90.04362:10816520 91.04697:0 92.05033:0	81.70172:63663 90.0267:71295	30661574	27290272	33002460	29250774	30279540	27169630	26512500	26584106	25520966	23518160	24244738	27910508	33814080	34228388	39826684	39266376	33383796	36693364
247	0.628	90.7557	Unknown	[M-H]-	similar chromatogram in higher mz_6698; similar chromatogram in higher mz_9081	1	False	null	null	null	null	null	null	999	False	False	False		False	False	null	null	null	null	null	null	null	144.13	NEG_Q1	90.7557:12123744 91.75905:0 92.76241:0		34676728	32397842	33367060	28768572	32501120	31123626	23059468	25519774	25845824	22239200	25246344	22900390	47530660	39188488	40503736	42969976	39867864	43108888
248	0.764	90.75612	Unknown	[M-H]-		0.278	False	null	null	null	null	null	null	999	False	False	False		False	False	null	null	null	null	null	null	null	5.02	NEG_MH_6	90.75612:456974 91.75947:0 92.76283:0		1322301	1517534	1654878	1199672	990882	1541216	0	0	106120	0	0	0	1268800	926307	1115189	1044671	1180406	1126554
249	8.31	90.9029	Unknown	[M-H]-	ion correlated with 66; similar chromatogram in higher mz_6754; similar chromatogram in higher mz_9603; similar chromatogram in higher mz_10478; similar chromatogram in higher mz_8143; similar chromatogram in higher mz_7872; similar chromatogram in higher mz_10860; similar chromatogram in higher mz_11433; similar chromatogram in higher mz_8541; similar chromatogram in higher mz_11771; similar chr…	0.222	False	null	null	null	null	null	null	999	False	False	False		False	False	null	null	null	null	null	null	null	5.68	NEG_Q6	90.9029:527663 91.90625:19944 92.90961:0		1078995	817173	0	0	0	0	1489015	685111	170940	483468	0	163268	369744	0	0	0	0	1413084
250	2.252	91.0543	Unknown	[M-H]-		0.111	False	null	null	null	null	null	null	999	False	False	False		False	False	null	null	null	null	null	null	null	7.71	NEG_MH_1	91.0543:4698252 92.05765:326789 93.06101:0		27350424	24173490	36389180	24114522	13708511	13758003	10898008	9167135	11481682	9146178	9426978	9814877	14193483	10037048	12033655	10272113	11763246	9534804
251	7.391	91.78752	Unknown	[M-H]-	ion correlated with 10086; ion correlated with 10920; ion correlated with 10919; ion correlated with 11980; similar chromatogram in higher mz_6549; similar chromatogram in higher mz_10979	0.056	False	null	null	null	null	null	null	999	False	False	False		False	False	null	null	null	null	null	null	null	1.53	NEG_MH_1	91.78752:33182 92.79087:0 93.79423:0		61196	0	0	0	0	0	0	0	0	0	0	0	0	0	0	0	0	0
252	6.035	91.92001	Unknown	[M-H]-		0.889	False	null	null	null	null	null	null	999	False	False	False		False	False	null	null	null	null	null	null	null	7.19	NEG_Q4	91.92001:1776228 92.92336:2731287 93.92672:285522		8353196	5165888	8948107	11003430	8365114	9315135	8621853	9113828	10544702	8806693	7016520	10973647	12477408	13500532	10445182	13348228	4386336	11238652
253	7.804	91.92004	Unknown	[M-H]-	ion correlated with 8998; ion correlated with 6985; ion correlated with 4391; ion correlated with 911; ion correlated with 254; ion correlated with 8999; ion correlated with 4389	0.222	False	null	null	null	null	null	null	999	False	False	False		False	False	null	null	null	null	null	null	null	20.88	NEG_Q4	91.92004:7562002 92.92339:8826321 93.92675:1847903		20044780	4193519	33971796	13622664	13583175	10403016	3401825	8609280	10540870	9428648	12986902	11964338	44420708	51484688	88733656	117746280	29000666	19724046
254	7.833	91.92004	Unknown	[M-H]-	ion correlated with 8998; ion correlated with 6985; ion correlated with 4391; ion correlated with 253; ion correlated with 911; ion correlated with 1743; ion correlated with 8999; ion correlated with 4389; ion correlated with 913	0.722	False	null	null	null	null	null	null	999	False	False	False		False	False	null	null	null	null	null	null	null	17.77	NEG_Q2	91.92004:7704636 92.92339:8952591 93.92675:1570652		20044780	4687060	33971800	13622664	13583175	10403016	26745310	7929357	10540871	9428647	12986903	11964338	29858110	119047448	88733656	69101944	51146948	19724046
255	7.896	91.92006	Unknown	[M-H]-	ion correlated with 8999; ion correlated with 4389; ion correlated with 913; ion correlated with 4392; ion correlated with 8997	0.611	False	null	null	null	null	null	null	999	False	False	False		False	False	null	null	null	null	null	null	null	10.72	NEG_Q6	91.92006:5518251 92.92341:6545553 93.92677:1780409		5424480	35284900	4453040	16290754	12346728	20170174	26745310	18466156	17590208	16373844	13472527	15682129	49517900	14493062	43157756	51632944	51146948	44232280
256	6.269	91.92023	Unknown	[M-H]-	ion correlated with 4395; ion correlated with 9002	1	False	null	null	null	null	null	null	999	False	False	False		False	False	null	null	null	null	null	null	null	10.96	NEG_Q2	91.92023:4593970 92.92358:7085187 93.92694:1402020		15332609	23222446	13892222	21726720	23808038	16147507	10631219	25789696	8837730	18687854	10283310	20095378	44091020	46835420	51875884	36586788	20299808	23247264
257	5.997	92.00591	Unknown	[M-H]-		0.056	False	null	null	null	null	null	null	999	False	False	False		False	False	null	null	null	null	null	null	null	3.36	NEG_Q2	92.00591:2974736 93.00926:1157101 94.01262:309135		6554906	6340631	13090508	25234568	12643797	8153316	13599944	21284470	12199494	24974114	16940092	4074822	10213815	41669612	16764371	10330758	14241243	10405947
258	6.055	92.00591	Unknown	[M-H]-		0.056	False	null	null	null	null	null	null	999	False	False	False		False	False	null	null	null	null	null	null	null	2.06	NEG_Q4	92.00591:2855594 93.00926:1252744 94.01262:259077		9312286	6340631	3635511	25234568	12643797	14376094	5281519	9592708	18261246	9059086	16940092	16298518	8355184	14200500	16764371	18263458	10806560	10996522
259	2.501	92.006	Unknown	[M-H]-		0.111	False	null	null	null	null	null	null	999	False	False	False		False	False	null	null	null	null	null	null	null	0.78	NEG_MH_6	92.006:2812071 93.00935:1308628 94.01271:423990		8520468	9658265	15021511	11349370	15145564	22830194	15204267	20383134	13285158	13870466	3453566	16048965	17921536	10804894	14424839	13161357	14450330	9598629
260	2.22	92.64732	Unknown	[M-H]-		0.833	False	null	null	null	null	null	null	999	False	False	False		False	False	null	null	null	null	null	null	null	1645.27	NEG_Q3	92.64732:467444 93.65067:0 94.65403:0		510860	722500	740693	414357	539233	686780	296286	245817	362554	242466	406215	229366	1068757	1095348	1093511	897974	865885	964928
261	8.266	92.71771	Unknown	[M-H]-	ion correlated with 11617; ion correlated with 10903; ion correlated with 11536; ion correlated with 11092; similar chromatogram in higher mz_11496; similar chromatogram in higher mz_11264; similar chromatogram in higher mz_11659; similar chromatogram in higher mz_9182; similar chromatogram in higher mz_11582; similar chromatogram in higher mz_11819; similar chromatogram in higher mz_7173; simila…	0.056	False	null	null	null	null	null	null	999	False	False	False		False	False	null	null	null	null	null	null	null	6.01	NEG_MH_1	92.71771:309169 93.72106:0 94.72442:0		758847	154713	0	0	0	0	421777	0	0	0	0	0	0	0	0	0	0	157481
262	0.393	92.91902	Unknown	[M-H]-		0.111	False	null	null	null	null	null	null	999	False	False	False		False	False	null	null	null	null	null	null	null	6.44	NEG_MH_2	92.91902:7258050 93.92237:0 94.92573:3970597		44305768	45736868	19990678	54698612	57500416	47772156	27875712	49252636	38101744	33793296	27026476	35374856	37522048	40188904	21098784	25872668	31119042	17038014
263	0.88	92.92676	Unknown	[M-H]-	found in higher mz's MsMs_2300	0.222	False	null	null	null	null	null	null	999	False	False	False		False	False	null	null	null	null	null	null	null	3.29	NEG_MH_3	92.92676:3534820 93.93011:0 94.93347:1728449		15447069	8540768	14775412	10540357	10652631	11798170	10994922	16815656	11165036	14251916	13705486	7725464	21169730	17603766	10474101	20672334	11700863	21180400
264	0.78	92.92677	Unknown	[M-H]-		0.333	False	null	null	null	null	null	null	999	False	False	False		False	False	null	null	null	null	null	null	null	3.52	NEG_Q2	92.92677:3767991 93.93012:0 94.93348:2316297		12748979	15864827	19020376	22797680	26527722	14819614	20617312	14610500	13781540	14029697	14787284	18644182	10064448	23787148	23598262	12207432	20438114	22918622
265	1.175	92.92681	Unknown	[M-H]-	found in higher mz's MsMs_2313	0.056	False	null	null	null	null	null	null	999	False	False	False		False	False	null	null	null	null	null	null	null	3.11	NEG_MH_3	92.92681:5464776 93.93016:0 94.93352:3129645		25572686	31540796	36583844	18796724	35015052	22846650	19796642	19236676	18922486	38717992	27941034	20147798	18618584	20518770	22804758	21942764	19544140	18229376
266	1.05	92.92683	Unknown	[M-H]-		0.333	False	null	null	null	null	null	null	999	False	False	False		False	False	null	null	null	null	null	null	null	2.6	NEG_MQ_6	92.92683:3875713 93.93018:0 94.93354:2530282		10997009	15034851	13112463	30485194	13578640	16287191	15709367	30196578	26445782	27236864	14046376	28017334	20296854	15990583	10052097	40819060	11882081	14131483
267	1.014	92.92684	Unknown	[M-H]-	found in higher mz's MsMs_2318	0.611	False	null	null	null	null	null	null	999	False	False	False		False	False	null	null	null	null	null	null	null	4.11	NEG_Q4	92.92684:4581010 93.93019:0 94.93355:3844618		25857412	19950190	18251506	30485194	21838760	22018426	14364618	30196578	26445782	27236864	28266948	28017334	21231070	25881942	26642318	40819060	25436836	23279518
268	8.213	92.92691	Unknown	[M-H]-		0.389	False	null	null	null	null	null	null	999	False	False	False		False	False	null	null	null	null	null	null	null	4.41	NEG_MH_3	92.92691:5867315 93.93026:0 94.93362:3509471		25918546	37610136	41613464	42490308	42122100	45181976	34948924	42817032	37077696	40222852	44566296	41157844	47549568	44516620	25938838	26445714	41425224	31511584
269	2.261	92.92693	Unknown	[M-H]-	found in higher mz's MsMs_281	0.056	True	null	null	null	null	null	null	999	False	False	False		False	False	null	null	null	null	null	null	null	3.28	NEG_Q6	92.92693:6513150 93.93028:0 94.93364:5159608	52.17222:57380 54.07198:56550 92.92822:131094 93.03408:263024	27966628	11956525	14577542	19592464	30593442	10436588	29350304	22125706	22541134	21427888	21195058	40109700	49538472	35461988	30066086	18030122	17094270	26834678
270	7.591	92.92693	Unknown	[M-H]-		0.222	True	null	null	null	null	null	null	999	False	False	False		False	False	null	null	null	null	null	null	null	2.75	NEG_MH_5	92.92698:10484644 93.93033:0 94.93369:6421230	63.66561:68185 67.51224:66864 89.39921:69917 92.92634:151381	159570960	50051504	79565688	173710608	50196976	17472714	21719070	21482630	94631584	67273736	44415392	54226408	121254608	124139072	40763544	78035320	49391800	38579200
271	8.006	92.92693	Unknown	[M-H]-		0.444	True	null	null	null	null	null	null	999	False	False	False		False	False	null	null	null	null	null	null	null	3.55	NEG_MH_6	92.92693:9293433 93.93028:0 94.93364:6036160	53.45925:56329 53.53485:55645 54.50566:48732 56.54736:52054 56.91705:57783 60.67684:48963 61.78459:50095 62.56871:51231 62.85764:49511 63.7038:47275 64.07765:50897 64.74462:54049 64.75356:47328 65.8662:49837 66.3555:45448 66.4682:53682 66.8092:53920 67.83253:47491 67.84093:48195 71.37015:62125 73.86321:53641 74.23255:53129 80.29028:49919 84.15933:58540 87.20654:56786 91.2213:55050 92.92826:240526…	14147794	37154684	67732496	69083392	73173456	86395360	79028800	99960456	80575624	91438152	129938400	54884480	81641400	89979984	66529636	28951642	45991872	69169976
272	8.401	92.92697	Unknown	[M-H]-	similar chromatogram in higher mz_296; similar chromatogram in higher mz_602; similar chromatogram in higher mz_4267; similar chromatogram in higher mz_2906; similar chromatogram in higher mz_2827; similar chromatogram in higher mz_3094	1	True	null	null	null	null	null	null	999	False	False	False		False	False	null	null	null	null	null	null	null	23.06	NEG_MH_1	92.92696:23200276 93.93031:0 94.93367:20720212	92.9264:529962 93.03218:71013	108643448	115772672	101432912	115631528	122540616	116222256	105553192	114128912	105595912	119757928	110642000	121819008	110031456	106186112	118180024	111158752	117218864	101599920
273	7.648	92.92698	Unknown	[M-H]-		0.278	True	null	null	null	null	null	null	999	False	False	False		False	False	null	null	null	null	null	null	null	4.29	NEG_MH_1	92.92695:10769413 93.9303:0 94.93366:6499299	59.2123:62002 92.92632:232272	159570960	133840952	28297014	173710608	113737320	37700376	88761688	122425544	94631584	67273736	146778576	59476040	121254608	26965986	77951808	78035320	36861512	31287398
274	7.507	92.92698	Unknown	[M-H]-		0.444	True	null	null	null	null	null	null	999	False	False	False		False	False	null	null	null	null	null	null	null	2.69	NEG_MH_1	92.92698:9758698 93.93033:0 94.93369:6494854	78.83984:62678 90.31163:64435 92.92825:158802	71825672	57395620	80476168	81510560	39551384	101312752	95951328	119390248	66502752	70042728	68127032	82307352	67705952	20233132	76583576	50627992	78754216	45181412
275	7.69	92.92699	Unknown	[M-H]-		0.056	True	null	null	null	null	null	null	999	False	False	False		False	False	null	null	null	null	null	null	null	3.28	NEG_MQ_4	92.92699:10783389 93.93034:0 94.9337:6566932	50.45542:49632 51.51435:60281 52.97256:50311 54.41076:52255 54.4694:49070 55.67484:56160 57.05929:50550 58.1337:51589 59.21233:52311 59.69059:56877 61.13913:48966 61.65344:50410 62.15323:55733 63.13459:46581 63.37544:51985 63.53713:49963 63.835:48908 67.29011:53636 68.26639:60488 69.50851:55132 69.7705:52876 69.81557:53868 71.26414:62537 79.67146:54386 79.83047:50190 80.78059:58459 81.1544:49847 …	22032586	133840952	43353404	22777268	113737320	114742864	66098152	122425536	84709784	98696424	146778576	80730096	19957612	44045292	19357468	43713536	36095472	81848752
276	5.885	92.92699	Unknown	[M-H]-		0.167	True	null	null	null	null	null	null	999	False	False	False		False	False	null	null	null	null	null	null	null	5.52	NEG_MH_1	92.92691:6414574 93.93026:0 94.93362:4955342	51.32435:65429 92.92824:191302	57802104	20548240	47758552	40322904	55879084	44319928	45346156	43146088	44122532	17645136	15100659	12601008	20578912	35509616	42019640	29140900	50831528	58040792
277	7.866	92.9279	Unknown	[M-H]-	found in higher mz's MsMs_7065	0.056	False	null	null	null	null	null	null	999	False	False	False		False	False	null	null	null	null	null	null	null	3.25	NEG_Q3	92.9279:9188021 93.93125:1427344 94.93461:5224444		11388084	6065657	19967148	27369272	27693830	9741684	13250266	14017483	16595964	22871424	20183838	16372102	28827680	26885904	63700188	56819184	14957973	24773246
278	6.287	92.92807	Unknown	[M-H]-	ion correlated with 4479	0.222	False	null	null	null	null	null	null	999	False	False	False		False	False	null	null	null	null	null	null	null	4.58	NEG_Q4	92.92807:7102554 93.93142:1234672 94.93478:2935100		25367764	30085968	22364918	34213368	32037874	20774202	25353952	33103756	22685012	27911582	23712624	21134200	49245980	68994920	63244964	72420176	49735204	27997176
279	1.596	93.03352	Unknown	[M-H]-		0.833	False	null	null	null	null	null	null	999	False	False	False		False	False	null	null	null	null	null	null	null	4.39	NEG_Q5	93.03352:1980508 94.03687:1786210 95.04023:641814		5786456	6898698	8896928	18124130	9201219	7895876	5127962	6199200	7781280	6615255	6101764	7353682	7562994	10251422	7769118	6561358	10526656	6893528
280	3.244	93.03356	Unknown	[M-H]-	found in higher mz's MsMs_2139; found in higher mz's MsMs_5947; similar chromatogram in higher mz_2139; found in higher mz's MsMs_7506; found in higher mz's MsMs_7417	1	True	null	null	null	null	null	null	999	False	False	False		False	False	null	null	null	null	null	null	null	10.39	NEG_MH_1	93.03355:5503368 94.0369:2313046 95.04026:281849	63.21757:61598 92.92824:134359 93.03377:547645	20682160	23436098	26328532	26417242	23134590	22876374	11885570	12103678	15744830	16052996	16299417	14465835	15899731	16649161	17226210	13782525	17432718	14835464
281	2.254	93.03358	Unknown	[M-H]-		1	True	null	null	null	null	null	null	999	False	False	False		False	False	null	null	null	null	null	null	null	7.48	NEG_MH_1	93.03359:8229186 94.03694:1931732 95.0403:472060	65.2531:59186 91.61346:64967 92.92824:112850 93.034:480013	24248236	25767006	27900290	33442682	28988830	25346500	16512742	18163494	19733674	19371598	19785608	19486756	20123102	21700954	19337766	19226010	21846784	22220238
282	0.654	93.03358	Unknown	[M-H]-		1	False	null	null	null	null	null	null	999	False	False	False		False	False	null	null	null	null	null	null	null	10.48	NEG_MH_3	93.03358:3890400 94.03693:1527591 95.04029:0		8649548	12054939	13009947	11054547	9356233	11127315	8388284	10050845	5929706	7206178	5881902	6659994	7239514	10942127	10468534	8348823	7618926	8727006
283	2.748	93.03358	Unknown	[M-H]-	similar chromatogram in higher mz_2140; found in higher mz's MsMs_2140; found in higher mz's MsMs_6270; found in higher mz's MsMs_7690; similar chromatogram in higher mz_5241; similar chromatogram in higher mz_8863	1	True	null	null	null	null	null	null	999	False	False	False		False	False	null	null	null	null	null	null	null	7.45	NEG_MH_1	93.03358:9496305 94.03693:2247101 95.04029:299341	55.60977:56039 58.99964:59083 75.36435:70060 87.25375:66897 92.92824:139346 93.03387:984417	31120044	33541550	38007104	31975502	32913992	32369564	17724922	22364872	23985252	27582400	24686256	28117906	22646988	24925062	24002840	23359468	22211262	19757694
284	1.252	93.03359	Unknown	[M-H]-	ion correlated with 1283; ion correlated with 2100; ion correlated with 2961; ion correlated with 4882; ion correlated with 5469; ion correlated with 7988; found in higher mz's MsMs_1283; found in higher mz's MsMs_2133; found in higher mz's MsMs_3406; found in higher mz's MsMs_3423; found in higher mz's MsMs_3411; found in higher mz's MsMs_3382	0.278	True	null	null	null	null	null	null	999	False	False	False		False	False	null	null	null	null	null	null	null	16.09	NEG_MH_3	93.03355:11175229 94.0369:2241681 95.04026:305575	50.66611:49787 52.67254:47266 54.77879:48040 54.83715:49918 60.07357:52583 63.44696:55240 65.16154:57189 65.54945:49972 66.1806:53568 67.01247:51278 67.72829:52816 68.24578:50506 69.9912:49751 73.42902:53956 78.06858:49784 88.14945:56236 89.11317:52519 89.15291:50747 90.91344:50381 91.38985:50676 92.92825:62603 93.03252:595009 93.117:51474	1451547	2127525	63573436	227503616	73965744	3773222	4001090	2008884	2796726	3259481	5519000	2022428	902810	40851136	5642736	1938222	62579412	3281966
285	4.008	93.03359	Unknown	[M-H]-	similar chromatogram in higher mz_5647; similar chromatogram in higher mz_5727; similar chromatogram in higher mz_758; similar chromatogram in higher mz_5879; similar chromatogram in higher mz_5922	0.667	False	null	null	null	null	null	null	999	False	False	False		False	False	null	null	null	null	null	null	null	4.76	NEG_MH_4	93.03359:1806544 94.03694:2147100 95.0403:402204		6181857	6847352	6067412	10959085	8051632	8545650	6210514	6517995	7182440	7315144	6544354	8110696	5432461	8109138	7321225	7656432	4929676	4489973
286	0.531	93.04482	Unknown	[M-H]-	ion correlated with 7211; ion correlated with 8508; found in higher mz's MsMs_1640; found in higher mz's MsMs_3935	1	False	null	null	null	null	null	null	999	False	False	False		False	False	null	null	null	null	null	null	null	10.31	NEG_Q1	93.04482:6785522 94.04817:479391 95.05153:0		8126016	8912141	8748892	9054012	8576011	8746172	8450467	7425934	7184390	8611294	7325962	7667394	20383290	19423782	20465262	20577224	19727252	19082276
287	0.48	93.95984	Unknown	[M-H]-	similar chromatogram in higher mz_4992; similar chromatogram in higher mz_8485; similar chromatogram in higher mz_8505; similar chromatogram in higher mz_9985	0.889	False	null	null	null	null	null	null	999	False	False	False		False	False	null	null	null	null	null	null	null	8.49	NEG_MH_6	93.95984:437601 94.96319:1408130 95.96655:175619		991500	1238399	1169810	1148037	1291700	1477473	1412716	1265351	1320498	913082	1131291	1480704	1126942	1294976	1033815	1101989	1181370	1309890
288	5.047	94.71497	Unknown	[M-H]-	similar chromatogram in higher mz_8225; similar chromatogram in higher mz_10331	0.389	False	null	null	null	null	null	null	999	False	False	False		False	False	null	null	null	null	null	null	null	2153.66	NEG_MH_5	94.71497:197860 95.71832:0 96.72168:0		406661	250631	0	332210	418004	193761	0	344091	93379	309011	283676	178549	425819	310290	314149	355072	375052	90779
289	8.023	94.92401	Unknown	[M-H]-		0.333	True	null	null	null	null	null	null	999	False	False	False		False	False	null	null	null	null	null	null	null	4.42	NEG_MH_6	94.92407:6168750 95.92742:391060 96.93078:1087141	56.90231:55323 77.45473:68676 79.95617:89888 94.92338:113574 94.97899:257632	44690552	44223000	88831312	34244596	68240888	62972280	10365701	48404836	45849848	36501532	93176248	37174992	34897056	64370236	59858824	48412116	48050056	9950740
290	1.031	94.92401	Unknown	[M-H]-		0.667	False	null	null	null	null	null	null	999	False	False	False		False	False	null	null	null	null	null	null	null	4.37	NEG_Q3	94.92401:2839506 95.92736:0 96.93072:4931974		14951105	12210819	19056370	19677028	12913862	10812569	17127162	17423252	15820107	17352180	17934614	15819703	8491855	16260772	14402865	17672702	11893223	14279575
291	8.206	94.92403	Unknown	[M-H]-		0.5	False	null	null	null	null	null	null	999	False	False	False		False	False	null	null	null	null	null	null	null	6.11	NEG_Q2	94.92403:4494621 95.92738:329205 96.93074:839584		20448376	26229182	28999392	32436862	27468634	25290578	24705196	18615480	26634294	29497472	28132262	31140028	29478812	32698482	28693026	31118716	33150798	22136320
292	7.644	94.92403	Unknown	[M-H]-		0.111	True	null	null	null	null	null	null	999	False	False	False		False	False	null	null	null	null	null	null	null	2.26	NEG_Q4	94.92403:7246046 95.92738:0 96.93074:1481072	79.95613:92879 94.92332:82244 94.96702:65004 94.98093:161269	18855016	61556368	25669582	46323372	90165296	22480664	114444592	44191620	32085266	38629332	39321172	25952154	123851208	34949540	68614584	51416636	56427508	38502808
293	7.598	94.92403	Unknown	[M-H]-		0.444	True	null	null	null	null	null	null	999	False	False	False		False	False	null	null	null	null	null	null	null	3.44	NEG_MH_4	94.92404:7146866 95.92739:0 96.93075:1421048	79.95616:97085 94.92535:103844 94.97898:147203	18855016	91373912	32987848	46323368	36505064	22480664	14554235	44191620	43380760	38629332	39321172	29668546	123851200	74928520	68614576	51416636	56427508	38502808
294	7.506	94.92406	Unknown	[M-H]-		0.278	True	null	null	null	null	null	null	999	False	False	False		False	False	null	null	null	null	null	null	null	4.22	NEG_Q6	94.92401:6277235 95.92736:0 96.93072:1046853	50.70483:59330 60.4078:65517 60.47539:62788 88.32024:69648 93.35664:58390 94.97894:157616	48210680	13029124	37931436	15881964	28541502	48676116	58774280	36609780	47114284	78115856	70693712	41080592	29092626	13755337	46567548	45461256	21971384	80171352
295	5.875	94.92406	Unknown	[M-H]-		0.056	True	null	null	null	null	null	null	999	False	False	False		False	False	null	null	null	null	null	null	null	2.02	NEG_MH_5	94.92406:4350724 95.92741:0 96.93077:1772770	94.92535:71896	39621184	13590172	27913418	17865682	22235802	31088722	28730488	25160900	7224184	11486073	15491168	8487641	10760888	16704934	8026413	15864292	34914656	20295014
296	8.401	94.92408	Unknown	[M-H]-	similar chromatogram in higher mz_1644; similar chromatogram in higher mz_2912; similar chromatogram in higher mz_1500; similar chromatogram in higher mz_2930	1	True	null	null	null	null	null	null	999	False	False	False		False	False	null	null	null	null	null	null	null	29.22	NEG_MH_1	94.92402:14904317 95.92737:0 96.93073:4234332	50.58645:60942 53.20922:58288 74.73209:62816 79.95615:212964 94.92335:268838 94.9792:546246	66802352	59558432	76287568	64703944	79981912	79756168	71611800	73868032	78329992	68425592	74133784	77187840	78148120	71676248	63958460	74890776	75647640	68634656
297	1.413	94.92408	Unknown	[M-H]-		0.056	False	null	null	null	null	null	null	999	False	False	False		False	False	null	null	null	null	null	null	null	0.99	NEG_MH_4	94.92408:2895486 95.92743:0 96.93079:3775154		16900156	19136764	11912102	18837676	9613988	14904857	9109802	16738862	8499512	13834914	9549892	9026665	16406799	14159228	9520312	14275982	10626485	9318535
298	7.976	94.9241	Unknown	[M-H]-		0.278	False	null	null	null	null	null	null	999	False	False	False		False	False	null	null	null	null	null	null	null	4.39	NEG_MQ_5	94.9241:6366852 95.92745:280447 96.93081:1296096		44690552	34517732	88831312	36182560	68240888	62972280	52873188	20425312	29957836	36501532	93176256	36816968	28332080	33973248	22829156	29595376	41688248	46895592
299	1.181	94.92427	Unknown	[M-H]-		0.056	False	null	null	null	null	null	null	999	False	False	False		False	False	null	null	null	null	null	null	null	4.4	NEG_MH_4	94.92427:2826928 95.92762:0 96.93098:5109422		13392689	20305680	21647432	12941654	20902642	9886216	13292185	11159885	15236256	5077070	7715680	9638651	12804791	20615914	14153675	16622196	14006943	4871198
300	0.634	94.97968	Unknown	[M-H]-	similar chromatogram in higher mz_7148; found in higher mz's MsMs_1103; similar chromatogram in higher mz_1012; similar chromatogram in higher mz_1583	0.056	False	null	null	null	null	null	null	999	False	False	False		False	False	null	null	null	null	null	null	null	33.16	NEG_MH_3	94.97968:18452332 95.98303:0 96.98639:154864144		38140984	25347010	48239980	34203976	36850852	34398008	25249852	19995280	21690058	20799724	20314964	20364978	23883162	38219040	33036562	18801078	19275916	29760218
301	0.612	95.01276	Unknown	[M-H]2-	found in higher mz's MsMs_1866; found in higher mz's MsMs_9135; found in higher mz's MsMs_6539; adduct linked to 2619_[M-H]-	0.944	True	null	null	null	null	null	null	999	False	False	False		False	False	null	null	null	null	null	null	null	57.64	NEG_MH_5	95.01273:30287034 96.01608:0 97.01944:0	67.01862:305816 79.95618:1176857 80.0053:73657 94.97902:2781961 95.01277:232497	231603952	238126256	246057088	238576240	241895824	246946208	218290144	206474368	242062720	228142928	250598080	235726992	229509408	237920272	248045600	238020192	232078640	234827344
302	5.254	95.01284	Unknown	[M-H]-		0.056	False	null	null	null	null	null	null	999	False	False	False		False	False	null	null	null	null	null	null	null	4.41	NEG_MH_1	95.01284:2246769 96.01619:413344 97.01955:3030536		13656954	9441319	11051653	13827200	8623723	13233576	16614189	6586097	8817112	12091291	10615555	7334398	5310991	16424473	6769200	14689837	8845083	6612564
303	8.503	95.01295	Unknown	[M-H]-	ion correlated with 304	0.111	False	null	null	null	null	null	null	999	False	False	False		False	False	null	null	null	null	null	null	null	1.01	NEG_MQ_6	95.01295:2775776 96.0163:519457 97.01966:4974555		13868120	12320723	6938457	14179373	29746876	14383043	10116436	29464178	9739622	9764877	6189334	10178417	7333024	7518476	5824598	7700592	6929796	11943708
304	8.458	95.01299	Unknown	[M-H]-	ion correlated with 303	0.556	False	null	null	null	null	null	null	999	False	False	False		False	False	null	null	null	null	null	null	null	4.57	NEG_MQ_5	95.01299:2837746 96.01634:664265 97.0197:3877992		11380185	19561964	10988658	14179373	29746876	18062262	11354993	29464178	19021248	9764877	32384192	11267106	18692674	11153794	20691576	18210042	10263922	14289443
305	0.697	95.51347	Unknown	[M-H]-	similar chromatogram in higher mz_1982; similar chromatogram in higher mz_2003	0.333	False	null	null	null	null	null	null	999	False	False	False		False	False	null	null	null	null	null	null	null	22877.4	NEG_MH_3	95.51347:3611410 96.51682:0 97.52018:0		0	0	10138104	0	0	0	0	0	0	0	0	0	2674953	1814811	2255126	2110315	3207108	2854250
306	7.075	95.91582	Unknown	[M-H]-		1	False	null	null	null	null	null	null	999	False	False	False		False	False	null	null	null	null	null	null	null	17.25	NEG_MQ_4	95.91582:3013761 96.91917:329713 97.92253:4282365		8427255	8118844	8679150	8487475	7886184	7801282	7683020	8205428	7597946	9153547	8442023	7564164	8130534	6577979	5369032	6088890	6720688	7267456
307	0.728	95.95107	Unknown	[M-H]-		0.389	False	null	null	null	null	null	null	999	False	False	False		False	False	null	null	null	null	null	null	null	5.23	NEG_MH_1	95.95107:917205 96.95442:503107168 97.95778:4011139		2154790	1845123	1163734	1449809	2043497	1613202	563478	737607	238944	728222	1640926	1040178	1437992	1250732	901106	571802	707871	1059576
308	5.293	95.97504	Unknown	[M-H]-		0.056	False	null	null	null	null	null	null	999	False	False	False		False	False	null	null	null	null	null	null	null	2.87	NEG_MH_1	95.97504:573892 96.97839:3009204 97.98175:238091		1659021	1875505	1717358	1903649	1245278	2482318	445604	1110643	2178008	924656	1159051	1161169	1203557	694157	1591618	882267	764516	1042255
309	8.401	95.97507	Unknown	[M-H]-		0.611	False	null	null	null	null	null	null	999	False	False	False		False	False	null	null	null	null	null	null	null	6.16	NEG_MQ_3	95.97507:759522 96.97842:4357070 97.98178:31541		3645001	2304104	2770237	2799001	2150746	2809976	2875500	2637185	2830861	2936710	2870045	1746532	3169064	3930625	2689444	3711883	3149298	1948501
310	5.475	95.97509	Unknown	[M-H]-		0.056	False	null	null	null	null	null	null	999	False	False	False		False	False	null	null	null	null	null	null	null	2.86	NEG_MH_1	95.97509:619231 96.97844:1575433 97.9818:19126		1862376	1594844	835204	2190852	1278690	1235441	669644	2221890	781401	740852	729096	2604245	1541661	182917	2236513	1505021	1865045	1200864
311	0.638	96.04446	Unknown	[M-H]-	similar chromatogram in higher mz_1919; found in higher mz's MsMs_4471; found in higher mz's MsMs_1103; found in higher mz's MsMs_9844; similar chromatogram in higher mz_3491; found in higher mz's MsMs_1746; similar chromatogram in higher mz_1019	1	False	null	null	null	null	null	null	999	False	False	False		False	False	null	null	null	null	null	null	null	112.27	NEG_Q2	96.04446:21551964 97.04781:1564978 98.05117:1499797		53634760	61379396	54619132	56617704	55675536	53253028	41328116	36523708	38214788	40962580	34227308	38333636	67531032	70226016	65848356	71732720	62899256	68361744
312	0.631	96.36864	Unknown	[M-H]-	similar chromatogram in higher mz_9010; similar chromatogram in higher mz_9844; similar chromatogram in higher mz_10053; similar chromatogram in higher mz_8085; similar chromatogram in higher mz_6729; similar chromatogram in higher mz_8221; similar chromatogram in higher mz_12146	0.944	False	null	null	null	null	null	null	999	False	False	False		False	False	null	null	null	null	null	null	null	32115.26	NEG_MQ_2	96.36864:4609378 97.37199:0 98.37535:0		5192102	6793592	3582220	6279913	5900610	2897837	10534737	13238183	13148789	12169373	8986407	11415584	9720404	9864342	10808336	9907977	8195746	6616398
313	0.611	96.71713	Unknown	[M-H]-	found in higher mz's MsMs_1103	0.333	False	null	null	null	null	null	null	999	False	False	False		False	False	null	null	null	null	null	null	null	16.2	NEG_MQ_3	96.71713:5244698 97.72048:0 98.72384:0		0	3068433	7678858	0	1773121	1329066	7281744	7530511	10615691	5175784	5780900	9728628	0	2795895	3033043	1139826	942978	4894408
314	0.596	96.87397	Unknown	[M-H]-		0.167	False	null	null	null	null	null	null	999	False	False	False		False	False	null	null	null	null	null	null	null	18.55	NEG_MQ_2	96.87397:8067232 97.87732:0 98.88068:0		5455848	2087624	2519249	1615976	1816769	2733516	15944774	18229520	19674570	16013070	12889432	15275462	1535445	5638770	2520754	4404076	4463624	5181115
315	1.314	96.89906	Unknown	[M-H]-		0.056	True	null	null	null	null	null	null	999	False	False	False		False	False	null	null	null	null	null	null	null	5.49	NEG_MH_5	96.89906:7945560 97.90241:0 98.90577:345491	78.95728:676236 79.95621:4043700 96.90553:1389948 96.95879:91950248 97.02032:1443253	4088970	13222835	20312928	10715912	45217036	13825312	1202264	4461654	9798651	4968536	7489710	3617106	13306456	5344265	8712673	4284224	4065570	6683614
316	0.886	96.89909	Unknown	[M-H]-		0.056	True	null	null	null	null	null	null	999	False	False	False		False	False	null	null	null	null	null	null	null	25.61	NEG_MQ_1	96.89909:11054200 97.90244:0 98.9058:310995	78.95728:2600209 79.95616:7057883 79.99913:199378 96.70514:395020 96.89324:2449836 96.95879:161410896 97.21101:456832	1366635	10349370	23645684	5800418	4978036	23064264	43856556	5566566	9592219	11263042	12025432	7849666	14888095	5411657	8775858	6333525	16890522	8148214
317	0.05	96.89935	Unknown	[M-H]-		0.056	True	null	null	null	null	null	null	999	False	False	False		False	False	null	null	null	null	null	null	null	9.65	NEG_MQ_5	96.89935:4778876 97.9027:0 98.90606:158290	78.95872:289923 79.95618:3629850 96.70518:101369 96.95882:75719744	9678290	9004152	22467748	25302234	18699192	3363582	2263976	9068983	4415309	8892358	16720220	12645782	3818484	5419070	4956778	4611046	3345580	6089582
318	8.613	96.89963	Unknown	[M-H]-		0.222	True	null	null	null	null	null	null	999	False	False	False		False	False	null	null	null	null	null	null	null	7.5	NEG_MH_5	96.89967:8259403 97.90302:0 98.90638:1126501	78.95718:266985 79.95614:9124972 96.70782:608423 96.95877:214675408 97.21082:648208	50668056	56565768	34176412	42731776	42409128	23937028	43082456	20133788	40669764	21636686	59112208	36334180	34075244	17938056	15730033	24315512	15124054	25665356
319	8.556	96.89967	Unknown	[M-H]-		0.222	True	null	null	null	null	null	null	999	False	False	False		False	False	null	null	null	null	null	null	null	10.76	NEG_MH_1	96.89965:6592338 97.903:0 98.90636:776263	78.95716:262379 79.95615:7976158 96.46872:182002 96.70919:141675 96.95876:189682080 97.21136:140977	35708236	84262768	55395444	42888152	6118061	24662886	41166848	20216130	17269870	20477106	10049841	36550636	15498608	22280908	7324077	18686746	23751528	19386978
320	4.615	96.89968	Unknown	[M-H]-		0.056	True	null	null	null	null	null	null	999	False	False	False		False	False	null	null	null	null	null	null	null	2.06	NEG_MH_3	96.89968:6385790 97.90303:0 98.90639:438554	79.95624:2545280 96.90001:1273234 96.95879:57635892 97.01211:558315 97.02647:573512	5207554	32907038	41931288	35564920	8264090	4673756	4382889	6320814	5142356	11758664	3399515	5497459	7686788	3681155	5706544	6470304	2719784	4346700
321	1.21	96.8997	Unknown	[M-H]-		0.056	True	null	null	null	null	null	null	999	False	False	False		False	False	null	null	null	null	null	null	null	7.26	NEG_MH_2	96.8997:12193534 97.90305:0 98.90641:671302	78.95721:691495 79.95613:4417637 96.70717:148380 96.89527:1982952 96.9219:287190 96.95877:99379072 97.01762:2560408	10168810	125766144	18359788	18257212	12990705	22192362	15123020	15494917	9710717	18248110	9261125	6281592	7132317	9239265	7086964	15593101	5362222	4113725
322	3.257	96.89976	Unknown	[M-H]-		0.056	True	null	null	null	null	null	null	999	False	False	False		False	False	null	null	null	null	null	null	null	3.83	NEG_MH_2	96.89976:7872890 97.90311:0 98.90647:535054	78.95869:302824 79.95614:3089142 96.70513:187741 96.90108:1662388 96.95879:66260488 97.0121:988959 97.02852:607532 97.21345:159722	4509824	54903072	9549629	44149848	5664462	8159618	5369100	3862579	8469382	6414009	5572848	2424721	4003356	3696051	6711050	4280028	6515929	4153326
323	0.733	96.89984	Unknown	[M-H]-	ion correlated with 336; found in higher mz's MsMs_332	0.889	True	null	null	null	null	null	null	999	False	False	False		False	False	null	null	null	null	null	null	null	15.61	NEG_MH_3	96.89984:28262070 97.90319:0 98.90655:1060498	78.91651:231665 78.95724:6196442 79.00388:216864 79.91315:164752 79.95626:7788212 80.00218:201565 96.70511:219589 96.9016:4884978 96.95876:182415040 97.02234:4032102 97.21342:177767	31261088	56502320	156887296	19476184	34132492	121280384	120336312	69825984	29987668	33997336	51619056	34981812	18093774	9996414	21297166	21918538	17322874	29661232
324	0.793	96.8999	Unknown	[M-H]-		0.111	True	null	null	null	null	null	null	999	False	False	False		False	False	null	null	null	null	null	null	null	13.68	NEG_MH_3	96.8999:19001280 97.90325:0 98.90661:821043	78.95874:3665314 79.95618:8279130 80.00064:202467 96.70307:166705 96.89116:1841178 96.90755:2702206 96.95876:188617952 97.01664:4463073 97.20519:150816	33979096	38791488	78907464	15048914	8929507	32741512	76861808	69354544	9908672	5934172	13073273	11030391	14041533	25831456	14213378	8174640	11359409	11302867
325	3.507	96.90006	Unknown	[M-H]-		0.056	True	null	null	null	null	null	null	999	False	False	False		False	False	null	null	null	null	null	null	null	4.02	NEG_MH_2	96.90006:8646144 97.90341:0 98.90677:689164	78.95718:283376 79.95621:3125316 96.89529:1367152 96.95879:65752020 97.01764:1891292	4137906	92285696	13291321	28884748	11296833	4975148	10850077	7888766	3275507	7477821	2966968	9360375	6053384	6190542	3390872	7185275	5891970	7514126
326	0.115	96.90012	Unknown	[M-H]-		0.167	True	null	null	null	null	null	null	999	False	False	False		False	False	null	null	null	null	null	null	null	8.38	NEG_MH_5	96.90038:6511755 97.90373:0 98.90709:220921	78.95719:290040 79.95617:3572459 96.48707:95540 96.91373:274202 96.95879:79314256 97.02237:1076075 97.21757:102606	11928375	8012953	6604890	14694352	40321016	18193782	7164897	11830563	58467260	4504142	16963156	13421675	5767480	6378570	14963501	8258141	8010802	14556783
327	8.655	96.90033	Unknown	[M-H]-		0.111	False	null	null	null	null	null	null	999	False	False	False		False	False	null	null	null	null	null	null	null	2.95	NEG_Q5	96.90033:5591079 97.90368:0 98.90704:416366		54254964	18241226	6572210	11369506	14899248	32075176	17398586	26729890	45110660	27232506	11262023	11708751	4069453	27562328	11252296	26169566	16711633	12060890
328	2.278	96.90035	Unknown	[M-H]-	ion correlated with 788	0.056	False	null	null	null	null	null	null	999	False	False	False		False	False	null	null	null	null	null	null	null	10.3	NEG_MH_1	96.90035:6645542 97.9037:0 98.90706:422788		49621240	6354846	28412670	17201240	4636522	13076872	7173851	4841458	5373508	3108755	1930196	11597545	5562777	2953619	8489835	5476666	4740516	3804468
329	0.592	96.90061	Unknown	[M-H]-	similar chromatogram in higher mz_5325	0.222	False	null	null	null	null	null	null	999	False	False	False		False	False	null	null	null	null	null	null	null	27.52	NEG_MH_3	96.90061:31263498 97.90396:0 98.90732:0		7513036	24884306	82541008	11404058	11452613	35993276	27067348	28288356	27456374	18402354	28615358	24251836	6463892	11528562	16559672	4085986	9422138	6537161
330	0.062	96.95898	Phosphoric acid	[M-H]-	found in higher mz's MsMs_2351; found in higher mz's MsMs_1993	0.944	True	null	96.95896	H3O4P		NBIIXXVUZAFLBC-UHFFFAOYSA-N		430	True	True	True		False	False	null	null	91.8	null	88	81	100	8.32	NEG_MQ_4	96.959:331741888 97.96235:3352793 98.96571:18832670	70.00378:82797 78.95721:275863 79.95621:3607487 96.48709:90569 96.95882:70886960 97.4361:160500	2177583872	1230171264	1251931136	2007371904	2589603584	2033707648	1825282176	2298818304	2425325824	1962758016	1722894592	2148358656	1507255424	1686541824	2284397312	1668660864	1982822528	1782868608
331	8.623	96.95899	w/o MS2:Phosphoric acid	[M-H]-	found in higher mz's MsMs_3398; found in higher mz's MsMs_2788; found in higher mz's MsMs_1652; found in higher mz's MsMs_337; found in higher mz's MsMs_2850	1	False	null	96.95896	H3O4P		NBIIXXVUZAFLBC-UHFFFAOYSA-N		530	True	True	False		False	False	null	null	100	null	null	null	null	68.3	NEG_MH_3	96.95899:948772736 97.96234:8040863 98.9657:55928032		26017304576	11222375424	30155321344	21621424128	12420307968	9605820416	21958416384	8318259712	8616711168	26057418752	19405162496	15225753600	21792864256	9116898304	19661281280	13525141504	16062920704	23743952896
332	0.727	96.95905	Phosphoric acid	[M-H]-	found in higher mz's MsMs_9371; found in higher mz's MsMs_3698; found in higher mz's MsMs_2438; found in higher mz's MsMs_9031; found in higher mz's MsMs_3397; found in higher mz's MsMs_2787; found in higher mz's MsMs_336; found in higher mz's MsMs_4950	1	True	null	96.95896	H3O4P		NBIIXXVUZAFLBC-UHFFFAOYSA-N		430	True	True	True		False	False	null	null	91.5	null	84.7	84.7	100	52.23	NEG_Q4	96.95901:943583168 97.96236:8896972 98.96572:47551592	78.9587:3689296 79.95615:6210578 96.48498:109075 96.71122:153422 96.95874:130600896 97.20723:149310 97.43808:120631	11995244544	11783507968	12349988864	10791090176	12249094144	12593077248	13788437504	13838513152	13410102272	13203970048	15220274176	14045930496	12137725952	11633602560	11446247424	12024190976	12082497536	12365670400
333	0.595	96.96828	Phosphoric acid	[M-H]-	found in higher mz's MsMs_11333; found in higher mz's MsMs_9030; found in higher mz's MsMs_7709; found in higher mz's MsMs_4739; found in higher mz's MsMs_3716; found in higher mz's MsMs_2796; found in higher mz's MsMs_2791; found in higher mz's MsMs_2435; found in higher mz's MsMs_9370; found in higher mz's MsMs_5865; found in higher mz's MsMs_4412; found in higher mz's MsMs_9802	1	True	null	96.95896	H3O4P		NBIIXXVUZAFLBC-UHFFFAOYSA-N		430	True	True	True		False	False	null	null	81.6	null	87.9	87.9	100	182.89	NEG_MQ_3	96.96828:4209113344 97.97163:24165974 98.97499:172191568	78.95856:24755940 79.95604:6824270 96.48707:198314 96.95863:143099744 97.21346:297944 97.43607:194422	4314684928	4644268032	4416040960	4893690368	4940840448	4244131840	9251302400	10000354304	11066253312	9436696576	9026529280	9835838464	4966452224	5946811392	5244141568	5164346368	4610762240	4346588672
334	8.529	97.01743	Unknown	[M-H]-		0.111	False	null	null	null	null	null	null	999	False	False	False		False	False	null	null	null	null	null	null	null	7.86	NEG_MH_1	97.01743:6066072 98.02078:1199742 99.02414:8397534		37289440	19383196	55088812	8911448	8424016	16085241	6399374	4850470	17657496	25750662	7628734	18650036	5658011	8468297	24127876	18659052	23939916	19299620
335	1.951	97.01794	Unknown	[M-H]-		0.056	True	null	null	null	null	null	null	999	False	False	False		False	False	null	null	null	null	null	null	null	4.92	NEG_MH_1	97.01794:5661397 98.02129:1152303 99.02465:7616754	78.95727:445649 79.95609:2934367 96.89733:1037730 96.95878:58620576 97.0121:640388 97.02852:387223	34013096	51957208	57113624	27541628	5646072	7273736	4644266	4948484	9860626	3477402	9187716	4548310	5302549	9067060	5496694	8533388	5863932	7105917
336	0.731	97.01798	Unknown	[M-H]-	ion correlated with 323	0.556	True	null	null	null	null	null	null	999	False	False	False		False	False	null	null	null	null	null	null	null	13.58	NEG_MH_3	97.01772:22706854 98.02107:1084999 99.02443:38520372	78.9587:5458908 79.91315:272735 79.95617:8734540 80.00372:185951 96.69898:222541 96.71532:374041 96.90002:4992154 96.95876:185477744 97.02438:3470863 97.20313:325367 97.21959:214187	23610924	36805508	123710176	19150402	27088092	110161088	129627600	60126624	35281892	57321532	42253312	46277392	20052548	12791348	36898292	13708172	10883738	11982571
337	8.597	97.0183	Unknown	[M-H]-		0.5	True	null	null	null	null	null	null	999	False	False	False		False	False	null	null	null	null	null	null	null	7.85	NEG_MH_2	97.0183:15462802 98.02165:1286797 99.02501:8917858	78.95716:260377 79.91009:179985 79.95616:9153020 96.89731:2900272 96.95876:179193360 97.01208:2282752	24019752	142138368	54174596	52865212	70458704	18205906	29779468	13276686	21617214	26089038	59360192	37198160	31158372	43589200	36222176	36720776	17430422	31149546
338	5.12	97.01834	Unknown	[M-H]-		0.056	False	null	null	null	null	null	null	999	False	False	False		False	False	null	null	null	null	null	null	null	3.39	NEG_MQ_4	97.01834:5586204 98.02169:1414583 99.02505:8279670		6930314	38706980	28043688	27648090	31927758	4858054	11075652	4885439	16392201	45990628	8355652	6427771	4070097	8376640	6440414	5897976	6668196	7534509
339	1.431	97.01842	Unknown	[M-H]-		0.056	False	null	null	null	null	null	null	999	False	False	False		False	False	null	null	null	null	null	null	null	6.36	NEG_MH_5	97.01842:6886264 98.02177:1233992 99.02513:8522740		21114032	17738626	16011009	19528364	42548420	9750362	14317391	12174243	4173145	16780522	23186350	6766834	14417851	9733965	12735772	19466378	8547159	6154362
340	0.827	97.01852	Unknown	[M-H]-		0.111	True	null	null	null	null	null	null	999	False	False	False		False	False	null	null	null	null	null	null	null	16.36	NEG_MQ_1	97.01852:18339768 98.02187:1211045 99.02523:25463204	78.9573:3162606 79.9562:7501095 96.70718:374180 96.89529:2725376 96.95879:156323632 97.01592:3119065 97.21139:386475	7135258	47958124	27297486	26636350	19912502	40432800	126033168	10363408	2997920	26976626	12832160	14338930	21305164	41339956	14805774	14506729	30337270	35942812
341	0.136	97.01873	Unknown	[M-H]-		0.167	True	null	null	null	null	null	null	999	False	False	False		False	False	null	null	null	null	null	null	null	4.84	NEG_MH_5	97.01873:8173778 98.02208:1316716 99.02544:6187348	78.9587:240800 79.95613:3225663 96.89325:736449 96.95879:69755792 97.01733:1210044	8247512	10036105	24090572	17204258	52591256	29194952	14023436	7946021	40141652	9784414	23001762	17193534	10541191	14945243	5915492	11529521	10969599	3424605
342	0.053	97.01877	Unknown	[M-H]-		0.111	False	null	null	null	null	null	null	999	False	False	False		False	False	null	null	null	null	null	null	null	4.3	NEG_MQ_5	97.01877:6670179 98.02212:1002853 99.02548:6096638		16438464	13983395	25503222	21027584	29115850	7075206	5264734	11487996	13880706	17865344	24741986	18362110	8570915	9591689	14867128	11109278	7984635	7632837
343	4.623	97.01924	Unknown	[M-H]-		0.056	True	null	null	null	null	null	null	999	False	False	False		False	False	null	null	null	null	null	null	null	2.58	NEG_MH_3	97.01924:7523968 98.02259:1294237 99.02595:7456957	78.95869:194813 79.95619:2402632 96.90113:1058955 96.95879:50508028 97.01006:607665 97.02647:486950	10392579	41811336	63328204	56483672	23666546	10531175	10043531	10797753	13816088	23935536	11723805	10321787	18028142	8851674	14811826	17176166	12311997	9757823
344	0.594	97.02821	Unknown	[M-H]-	similar chromatogram in higher mz_1490; similar chromatogram in higher mz_2796; similar chromatogram in higher mz_444; similar chromatogram in higher mz_1001; similar chromatogram in higher mz_4115; similar chromatogram in higher mz_441; similar chromatogram in higher mz_445; similar chromatogram in higher mz_1467; similar chromatogram in higher mz_1492; similar chromatogram in higher mz_1493; si…	0.611	False	null	null	null	null	null	null	999	False	False	False		False	False	null	null	null	null	null	null	null	14.09	NEG_MH_3	97.02821:27816750 98.03156:0 99.03492:0		12852772	18794380	63391324	14129121	12385378	38177240	36488144	42314416	20240524	29945122	17282548	14268914	12191384	16453487	21923260	10381439	18931560	13900419
345	0.79	97.0283	Unknown	[M-H]-		0.111	False	null	null	null	null	null	null	999	False	False	False		False	False	null	null	null	null	null	null	null	7.48	NEG_Q5	97.0283:4136862 98.03165:999054 99.03501:966862		19875350	28896440	38813740	28314058	10951374	33289908	71890688	37559108	11164060	19874078	27331064	16267684	12578898	22134394	13937519	10444487	36793296	27093456
346	0.644	97.22012	Unknown	[M-H]-		0.111	False	null	null	null	null	null	null	999	False	False	False		False	False	null	null	null	null	null	null	null	26.11	NEG_MQ_2	97.22012:3994251 98.22347:0 99.22683:0		418900	2564482	154310	0	0	800760	413112	9594141	3119187	2925362	8165556	911653	389600	795978	1876062	87552	1727688	5171381
347	7.867	97.93031	Unknown	[M-H]-		0.056	False	null	null	null	null	null	null	999	False	False	False		False	False	null	null	null	null	null	null	null	6.04	NEG_Q4	97.93031:5294362 98.93366:17114164 99.93702:113116936		33696008	32735568	9030224	20323386	35213428	15645108	26655188	39235016	13273477	12561134	22757980	27097246	33185932	30702176	11161274	41585184	21615184	50156308
348	6.269	97.93032	Unknown	[M-H]-	found in higher mz's MsMs_3790; found in higher mz's MsMs_2544	0.944	False	null	null	null	null	null	null	999	False	False	False		False	False	null	null	null	null	null	null	null	7.42	NEG_Q3	97.93032:5329296 98.93367:19324540 99.93703:108140008		43738756	28278542	42020772	42594960	65522856	19147290	53912208	43903000	18783014	43546356	40753832	45670032	51848984	61353936	35967120	57357880	15544532	53936868
349	6.163	97.93032	Unknown	[M-H]-		0.056	False	null	null	null	null	null	null	999	False	False	False		False	False	null	null	null	null	null	null	null	8.01	NEG_Q5	97.93032:3654468 98.93367:10729683 99.93703:77766216		6409376	16640066	6067345	6118864	6553344	28354904	5708614	6467284	24867736	5151853	6450144	6062023	7512734	7331260	33762092	7143140	26666844	6950766
350	6.789	97.93034	Unknown	[M-H]-	similar chromatogram in higher mz_371; found in higher mz's MsMs_371; found in higher mz's MsMs_663; similar chromatogram in higher mz_1016	0.611	False	null	null	null	null	null	null	999	False	False	False		False	False	null	null	null	null	null	null	null	6.6	NEG_Q5	97.93034:5962022 98.93369:34473532 99.93705:135454656		33207652	43287844	28226496	40173328	34487420	29586222	33412396	32369632	22942744	30308496	20750818	26475006	24631832	30829052	38098296	41675256	39254504	27005710
351	8.3	97.93034	Unknown	[M-H]-	found in higher mz's MsMs_671; found in higher mz's MsMs_367	0.722	False	null	null	null	null	null	null	999	False	False	False		False	False	null	null	null	null	null	null	null	8.13	NEG_Q1	97.93034:3915506 98.93369:20524968 99.93705:78856072		14902380	24905190	21458908	28451450	20321444	16783844	23470918	20762024	23912814	19411970	10298419	24739484	19335420	23853452	18287520	15429334	27925266	22644850
352	6.62	97.93035	Unknown	[M-H]-	similar chromatogram in higher mz_696; similar chromatogram in higher mz_397; found in higher mz's MsMs_665; similar chromatogram in higher mz_416; similar chromatogram in higher mz_1770; similar chromatogram in higher mz_1865; similar chromatogram in higher mz_4532; similar chromatogram in higher mz_7013; similar chromatogram in higher mz_7048; similar chromatogram in higher mz_11895; found in h…	0.389	True	null	null	null	null	null	null	999	False	False	False		False	False	null	null	null	null	null	null	null	6.18	NEG_Q4	97.93035:6192404 98.9337:23087934 99.93706:114634640	61.68563:63094 86.31133:68181 97.92961:1007590	31493348	31282176	35215236	33492668	29791916	29898982	34066396	31965566	25859318	31660424	15873150	26835950	33859924	32277916	40709892	32959592	36529464	36549208
353	0.596	97.95827	Unknown	[M-H]-		0.944	False	null	null	null	null	null	null	999	False	False	False		False	False	null	null	null	null	null	null	null	29.09	NEG_MQ_3	97.95827:14527625 98.96162:165501648 99.96498:0		14762638	12850846	15616396	15174193	21456218	15375566	32870948	32416820	40777484	35967276	40775244	37446656	10639209	15684030	17547264	10946718	6823395	10390600
354	0.419	97.95837	Unknown	[M-H]-		0.056	False	null	null	null	null	null	null	999	False	False	False		False	False	null	null	null	null	null	null	null	10.14	NEG_Q5	97.95837:2890804 98.96172:18006158 99.96508:0		12702669	17065960	10325582	26809998	19712196	8567578	9942713	11001188	12698978	11162523	9389962	15612560	9775465	8915047	15444264	13990516	16411205	15793748
355	0.964	97.95838	Unknown	[M-H]-		0.056	False	null	null	null	null	null	null	999	False	False	False		False	False	null	null	null	null	null	null	null	1.49	NEG_Q3	97.95838:4281470 98.96173:25570312 99.96509:0		15393937	15303775	14897477	11330782	25317302	11996307	17911172	18761130	19745354	27820782	13432662	27237742	25620490	17369998	18827302	15035709	14106968	10775148
356	0.656	97.95854	Unknown	[M-H]-		0.056	False	null	null	null	null	null	null	999	False	False	False		False	False	null	null	null	null	null	null	null	3.57	NEG_MQ_2	97.95854:8177784 98.96189:53941084 99.96525:0		8545691	7405118	8022103	8895140	7585668	8435228	15488947	25777450	22477830	15849261	19244730	13084854	8135959	10267270	8213281	8931156	8478723	8441512
357	0.663	98.02367	Unknown	[M-H]-		0.889	False	null	null	null	null	null	null	999	False	False	False		False	False	null	null	null	null	null	null	null	16.73	NEG_Q3	98.02367:3436498 99.02702:1084724 100.03038:5103186		7623250	9384816	11152633	10204799	8248447	15034138	12808675	8273328	8788910	9294951	13450695	7850490	12976496	15086508	16630970	11882319	18038282	15881512
358	3.629	98.0237	Unknown	[M-H]-	ion correlated with 1163	0.056	False	null	null	null	null	null	null	999	False	False	False		False	False	null	null	null	null	null	null	null	2.97	NEG_Q2	98.0237:2683814 99.02705:1129917 100.03041:1582973		2610459	5621754	4509139	5656234	5354660	3255765	3375950	4971038	3921422	4792195	7772930	7071424	5236800	7703332	9096455	3433809	6432425	6912646
359	4.223	98.02375	Unknown	[M-H]-		0.056	True	null	null	null	null	null	null	999	False	False	False		False	False	null	null	null	null	null	null	null	2.29	NEG_Q5	98.02375:2712680 99.0271:1064839 100.03046:1216851	53.24422:68286 74.42512:63260 97.95741:335438	3399086	6992445	4539327	6300810	5520744	5576809	4494289	4611376	3944811	6734940	7017162	7322230	5422576	4628480	4081393	2755940	8247717	6696377
360	3.723	98.02377	Unknown	[M-H]-		0.111	False	null	null	null	null	null	null	999	False	False	False		False	False	null	null	null	null	null	null	null	5.91	NEG_MH_2	98.02377:3356474 99.02712:1663558 100.03048:1900490		4413422	12518070	3284374	7406630	6974418	7589705	6400359	4832982	6334844	8236995	6450918	2919468	8883423	10125770	10287733	5793145	11507056	7945549
361	5.317	98.02377	Unknown	[M-H]-		0.167	False	null	null	null	null	null	null	999	False	False	False		False	False	null	null	null	null	null	null	null	5.58	NEG_MH_5	98.02377:1943892 99.02712:511860 100.03048:800880		7733094	3012202	6361556	4196282	6477608	4407614	8879184	3605363	7781631	4359877	2527916	4645651	7676384	6548189	5123676	10556986	7284592	4628753
362	4.334	98.02377	Unknown	[M-H]-	similar chromatogram in higher mz_10449	0.167	False	null	null	null	null	null	null	999	False	False	False		False	False	null	null	null	null	null	null	null	5.27	NEG_Q1	98.02377:2769931 99.02712:1333716 100.03048:1577891		9141544	7931528	4583412	9576249	6904734	5476516	6208707	9684607	3432984	9243827	5482626	13210834	8027568	5833946	4032033	7540686	7743400	8909931
363	2.968	98.4793	Unknown	[M-H]-		0.111	False	null	null	null	null	null	null	999	False	False	False		False	False	null	null	null	null	null	null	null	1759.8	NEG_MH_4	98.4793:91850 99.48265:0 100.48601:0		189590	164304	248295	200221	138443	61450	64745	69585	188732	172124	198532	126737	125768	73786	0	125286	0	130785
364	6.838	98.87701	Unknown	[M-H]-		0.056	False	null	null	null	null	null	null	999	False	False	False		False	False	null	null	null	null	null	null	null	2.53	NEG_MH_1	98.87701:315966 99.88036:0 100.88372:6759864		1078419	146702	705139	366824	1884222	25603	30701	0	0	19720	9234	0	0	0	322659	0	0	0
365	6.368	98.90398	Unknown	[M-H]-		0.056	False	null	null	null	null	null	null	999	False	False	False		False	False	null	null	null	null	null	null	null	46.39	NEG_MQ_6	98.90398:5582274 99.90733:524242 100.91069:13721287		57554408	77964448	74167656	79554176	115274560	63832500	61462924	36397364	27811196	59875484	14976923	36984272	88598528	25468968	26622262	93644568	24827448	79345816
366	7.866	98.90575	Unknown	[M-H]-	ion correlated with 4449; ion correlated with 2613; ion correlated with 2783; ion correlated with 2614; ion correlated with 2780; ion correlated with 4452; ion correlated with 2616	0.056	True	null	null	null	null	null	null	999	False	False	False		False	False	null	null	null	null	null	null	null	18.34	NEG_Q3	98.90575:20522332 99.9091:374997 100.91246:21159892	56.28624:68366 97.92934:205097 98.90646:464480 98.93787:1397434 99.00752:170358	27600460	70516552	73795536	67085624	55898432	115548984	29187580	102021304	43789900	32175232	90955248	52849148	230087792	366818592	340048928	323977216	297127488	148973232
367	8.304	98.93799	Unknown	[M-H]-	found in higher mz's MsMs_1702	0.944	True	null	null	null	null	null	null	999	False	False	False		False	False	null	null	null	null	null	null	null	15.85	NEG_MH_1	98.93799:27769942 99.94134:23681464 100.9447:562369984	63.28561:65742 81.9353:74489 97.9294:309279 98.90611:129176 98.93769:1506597 99.00755:106740	197659120	163036512	168690960	222976640	184546160	165742048	175689200	163572368	172309824	176131328	155763792	183088656	141275248	142083776	133154680	133103968	121623064	123282816
368	6.619	98.93826	Unknown	[M-H]-	similar chromatogram in higher mz_1770; similar chromatogram in higher mz_416; found in higher mz's MsMs_1701; similar chromatogram in higher mz_5357	0.944	True	null	null	null	null	null	null	999	False	False	False		False	False	null	null	null	null	null	null	null	8	NEG_MH_1	98.93826:36183484 99.94161:20157866 100.94497:741398336	53.35785:69021 97.92917:432759 98.90611:146098 98.9378:2597290 99.00755:133394	221642432	193745024	241123568	234010624	208984112	227248944	231723408	156271792	244717392	220605568	109829576	140292960	193759072	151461344	163412592	139527696	195097360	162791008
369	7.794	98.93826	Unknown	[M-H]-	found in higher mz's MsMs_3789; found in higher mz's MsMs_2546; found in higher mz's MsMs_1700	0.722	True	null	null	null	null	null	null	999	False	False	False		False	False	null	null	null	null	null	null	null	3.5	NEG_MH_1	98.93828:28925756 99.94163:18452768 100.94499:592202432	97.93135:344565 98.90611:266310 98.93754:1847482 99.00755:173982	299349696	231437680	396357504	257358816	245334736	245862560	220658560	144226272	229146304	174932512	198844544	168377424	154801536	130640856	252281968	146770480	177872288	118897376
370	6.286	98.93826	Unknown	[M-H]-	found in higher mz's MsMs_3790; found in higher mz's MsMs_1706; found in higher mz's MsMs_1707	0.889	True	null	null	null	null	null	null	999	False	False	False		False	False	null	null	null	null	null	null	null	11.1	NEG_MH_1	98.93827:24575890 99.94162:16224693 100.94498:485467168	50.15742:59719 97.9316:324127 98.90611:295828 98.93769:1776016 99.00755:94187	235728336	82697112	245400304	230393488	189340256	211023888	92555808	160049632	200665120	210640320	182900560	92044392	74240264	199839136	60362760	160275616	245790592	173767072
371	6.789	98.93828	Unknown	[M-H]-	similar chromatogram in higher mz_1699; found in higher mz's MsMs_1699; similar chromatogram in higher mz_663; similar chromatogram in higher mz_4528; similar chromatogram in higher mz_967; similar chromatogram in higher mz_7050	0.944	True	null	null	null	null	null	null	999	False	False	False		False	False	null	null	null	null	null	null	null	8.02	NEG_MH_1	98.93825:34593516 99.9416:21857666 100.94496:816122624	97.92927:414521 98.90611:122138 98.93789:2088020 99.00755:139144	253521488	234299664	193160768	265487360	172217360	223356016	178636048	143017680	215262208	187329840	125460288	143542016	157689216	129066312	112837032	148309312	188808752	198364208
372	7.849	98.93829	Unknown	[M-H]-	found in higher mz's MsMs_3783	0.278	True	null	null	null	null	null	null	999	False	False	False		False	False	null	null	null	null	null	null	null	3.33	NEG_MH_5	98.93827:26833452 99.94162:17772950 100.94498:557273280	71.01295:76650 78.43565:70832 86.85271:67395 97.9293:349708 98.90613:301922 98.93768:1812676 99.00757:175165	265975168	268034016	225385664	161471040	198664960	172068976	165073392	38076952	144268448	184446288	144872384	97245264	213434000	131384744	43317460	62433668	129986792	109721360
373	6.353	98.93832	Unknown	[M-H]-	found in higher mz's MsMs_1713	0.222	True	null	null	null	null	null	null	999	False	False	False		False	False	null	null	null	null	null	null	null	2.91	NEG_MH_5	98.93829:24201148 99.94164:14242169 100.945:502568224	54.98742:58780 71.01294:82971 97.92937:288402 98.90652:298459 98.93831:1790208 98.95471:217810 99.00757:141900	93127384	82697992	68903120	152124000	96688880	103608848	92555816	60504496	160295584	78876336	91817040	92044392	117253288	41585420	109002592	55290088	124225136	105253904
374	0.727	98.95468	Unknown	[M-H]-		1	True	null	null	null	null	null	null	999	False	False	False		False	False	null	null	null	null	null	null	null	27.81	NEG_MH_1	98.95466:50129212 99.95801:0 100.96137:353728	71.01164:286150 81.95169:326295 98.95465:7617389 99.00816:417270	602755264	604080576	652102720	612731456	636537216	643770752	734890496	726827456	734033344	699878464	802645376	745713472	605886784	648375552	659998272	597000064	593548352	604917696
375	8.654	98.95483	Unknown	[M-H]-		0.167	True	null	null	null	null	null	null	999	False	False	False		False	False	null	null	null	null	null	null	null	24.45	NEG_Q3	98.95484:50264640 99.95819:0 100.96155:201242	69.57568:75098 71.01163:68881 81.95169:311384 98.95462:6488068 99.00752:148904	1210349696	1345361792	1349550080	394140352	470136864	1039115136	1208252288	1052739712	1591936256	1418219776	735012992	272580192	1202185728	1450913280	1199849344	532068192	1346711936	344857568
376	8.617	98.9549	Unknown	[M-H]-		0.833	True	null	null	null	null	null	null	999	False	False	False		False	False	null	null	null	null	null	null	null	33.76	NEG_MH_1	98.95486:52054036 99.95821:0 100.96157:525995	71.01164:87214 81.95129:383160 90.74619:65922 98.95464:8316690	1210349568	1345366912	1302371200	394027616	550044480	982945152	1208252288	528436064	1591487616	1417933568	735027328	446206784	1202199296	1450913280	1263438336	528703136	1346803200	397874560
377	0.991	98.95492	Unknown	[M-H]-		0.111	True	null	null	null	null	null	null	999	False	False	False		False	False	null	null	null	null	null	null	null	5.53	NEG_MH_1	98.95486:24898920 99.95821:0 100.96157:760118	71.01293:156358 81.95122:160748 98.95465:3732186 99.00755:243408	182189632	160319840	239987168	131682272	177077888	67644192	163781776	241794560	118788944	105344704	270326176	177561760	166030960	94014384	137632576	186387840	44263644	156378256
378	0.065	98.95492	Unknown	[M-H]-	found in higher mz's MsMs_2919; found in higher mz's MsMs_2911	1	True	null	null	null	null	null	null	999	False	False	False		False	False	null	null	null	null	null	null	null	4.59	NEG_MH_1	98.95486:16864522 99.95821:0 100.96157:1113884	50.19634:61877 65.4584:71130 81.95122:91566 98.95464:2666891 99.00755:100067	116165120	66834240	116237216	66171628	98528728	99552784	97920528	114523776	65752312	97814752	103774944	121965032	79578512	110158536	145775840	113122032	101525872	98007240
379	0.595	98.95496	Unknown	[M-H]-		1	True	null	null	null	null	null	null	999	False	False	False		False	False	null	null	null	null	null	null	null	38.53	NEG_MH_6	98.95493:39842332 99.95828:0 100.96164:0	71.01221:456790 80.96169:154884 81.95124:127766 96.2515:72300 98.95467:3530761 99.00834:523253	99959040	100684816	103311032	116035216	109029272	113788624	225876784	205648048	258062912	228602944	255274192	258169760	99682456	124796056	120375576	98617176	92491024	96748600
380	0.65	99.00755	Unknown	[M-H]-	found in higher mz's MsMs_2217; found in higher mz's MsMs_3549; found in higher mz's MsMs_3057	1	True	null	null	null	null	null	null	999	False	False	False		False	False	null	null	null	null	null	null	null	44.83	NEG_MH_1	99.00775:85728200 100.0111:3697720 101.01446:151164832	69.57321:66011 71.01221:374200 74.88071:65244 78.70177:64597 81.95122:232561 98.95465:6177426 99.00805:534038	494596288	433026880	464026560	433300480	417914176	514136928	459139968	328729568	363266336	365110656	408431840	395146464	426498432	465984992	387845824	463667232	605903424	412377952
381	2.999	99.00773	Unknown	[M-H]-		0.056	True	null	null	null	null	null	null	999	False	False	False		False	False	null	null	null	null	null	null	null	0.53	NEG_MH_2	99.00773:7415644 100.01108:714786 101.01444:57500884	73.13274:72189 81.95123:78335 96.5176:72263 98.95465:2297638 99.00543:170779	28878508	24099760	55300228	35053292	13064920	50094380	33681800	26896062	13944927	58872816	54041936	27298074	36708764	44315864	6564315	17527276	41489680	20952682
382	0.073	99.00773	Unknown	[M-H]-		0.056	True	null	null	null	null	null	null	999	False	False	False		False	False	null	null	null	null	null	null	null	2.57	NEG_Q5	99.00773:5781472 100.01108:577918 101.01444:45352660	71.01163:69993 81.9512:115124 85.18629:64804 98.95463:2222856	17946196	23668510	20565108	22148282	24273982	26486558	19685028	54256284	17201712	38873576	33348316	31024452	18943360	18379724	23390622	10346969	30838256	21360422
383	0.929	99.00774	Unknown	[M-H]-		0.111	True	null	null	null	null	null	null	999	False	False	False		False	False	null	null	null	null	null	null	null	17.57	NEG_Q2	99.00771:24899552 100.01106:1440829 101.01442:65148088	59.43397:57428 69.57568:101874 71.01419:104711 81.95279:163868 88.11568:72684 98.95492:2749623 99.00964:206307 99.25331:67310	63498248	145787488	80688672	138932992	68791816	66334508	108083488	74521512	136411072	160915728	92975824	154368848	97812048	90910464	104073504	100674296	97430224	81482744
384	1.107	99.00774	Unknown	[M-H]-		1	True	null	null	null	null	null	null	999	False	False	False		False	False	null	null	null	null	null	null	null	15.59	NEG_MH_1	99.00772:21854678 100.01107:1244452 101.01443:63168204	52.41497:65166 55.01806:78874 71.01164:101004 77.53087:62405 81.95122:148683 98.95464:3492647 99.00755:252941	102464744	106434760	106003264	104216984	121245792	128717224	101326648	123662656	124129568	142139792	108621696	141572720	107487848	99827408	102130424	98279784	136923056	109827776
385	5.14	99.00775	Unknown	[M-H]-		0.111	True	null	null	null	null	null	null	999	False	False	False		False	False	null	null	null	null	null	null	null	1.05	NEG_MH_2	99.00775:7807172 100.0111:668433 101.01446:59088904	81.95123:102277 84.01199:77235 97.66982:67766 98.95417:1895801 99.00543:156733	26536778	32212970	46454840	28769542	47207640	21670976	34415968	35404592	64232564	32660070	25451480	24853532	19791046	58145652	27439220	33062846	47628512	48774176
386	8.476	99.00777	Unknown	[M-H]-	found in higher mz's MsMs_2220	0.833	True	null	null	null	null	null	null	999	False	False	False		False	False	null	null	null	null	null	null	null	6.6	NEG_MH_1	99.00773:8769733 100.01108:668950 101.01444:57251084	51.05467:70464 90.23798:74587 98.95413:1959728 99.00755:230158	76654136	71255336	92128240	117575016	75049824	116806344	82040672	86516968	91246512	86048320	89925696	85356152	57617556	32560068	33426308	34204732	95524576	77355056
387	4.386	99.00777	Unknown	[M-H]-		0.056	True	null	null	null	null	null	null	999	False	False	False		False	False	null	null	null	null	null	null	null	2.66	NEG_Q4	99.00777:7317532 100.01112:732989 101.01448:59669432	58.01395:58355 69.5732:80593 70.68006:67593 98.95415:1869343 99.00752:109694	33960328	27824058	38055716	32164200	17434062	42543492	20096348	56639520	29044344	29053076	24956224	29355502	19227672	29737304	23523392	56197752	19921996	37764492
388	2.516	99.04402	w/o MS2:TIGLIC ACID	[M-H]-	found in higher mz's MsMs_5300; similar chromatogram in higher mz_4460; similar chromatogram in higher mz_4823; similar chromatogram in higher mz_5081; similar chromatogram in higher mz_5123; similar chromatogram in higher mz_5243; similar chromatogram in higher mz_5276; similar chromatogram in higher mz_5300; similar chromatogram in higher mz_5314; similar chromatogram in higher mz_5665; similar…	1	True	null	99.04515	C5H8O2		UIERETOOQGIECD-ONEGZZNKSA-N		530	True	True	False		False	False	null	null	99.4	null	null	null	null	12.39	NEG_MQ_1	99.04402:24922620 100.04737:2101782 101.05073:680656	57.18719:61740 71.01295:69435 98.95358:1735467 99.00758:91097	64568340	70532184	67745480	66006084	65141052	69783936	79072824	71729576	78092664	78860112	82762216	76228200	44556900	41481956	42593624	44589596	46784492	41857036
389	6.415	99.66238	Unknown	[M-H]-	similar chromatogram in higher mz_4875; similar chromatogram in higher mz_9336	0.056	False	null	null	null	null	null	null	999	False	False	False		False	False	null	null	null	null	null	null	null	2801.1	NEG_MH_1	99.66238:140055 100.66573:1354208 101.66909:188547		310317	86773	0	166370	186915	133178	88601	91764	0	163451	0	99369	109126	90875	0	27113	155103	211040
390	0.721	99.92458	Unknown	[M-H]-	found in higher mz's MsMs_4905	0.889	False	null	null	null	null	null	null	999	False	False	False		False	False	null	null	null	null	null	null	null	4.03	NEG_Q6	99.92458:3564622 100.92793:686935 101.93129:0		14973483	12671991	15829109	13787774	16718550	16502619	9773629	17640164	20259732	10219469	17734020	9980248	18140502	21014518	19961144	16975696	12736207	21345568
391	8.302	99.92477	Unknown	[M-H]-		0.944	True	null	null	null	null	null	null	999	False	False	False		False	False	null	null	null	null	null	null	null	88.89	NEG_MH_1	99.92481:73116984 100.92816:562060800 101.93152:66644752	54.93667:70022 65.18186:72801 99.92538:23624364	552695552	455939200	456382624	309551296	449964192	529013568	501413984	562544128	509370272	583713472	423942976	497399808	575403456	470327520	451718464	543475520	547378688	545547520
392	8.423	99.92477	Unknown	[M-H]-		0.111	True	null	null	null	null	null	null	999	False	False	False		False	False	null	null	null	null	null	null	null	18.31	NEG_MH_6	99.92484:15160948 100.92819:53393980 101.93155:7339126	52.63154:56128 80.31654:76853 99.92542:3090748	78677576	116376160	93886256	90848216	128226104	144598944	80120808	146827168	93137288	130284600	80644960	127510952	117912648	109011808	155820208	113628944	151642352	87783968
393	7.85	99.92479	Unknown	[M-H]-	found in higher mz's MsMs_3789; found in higher mz's MsMs_2546; found in higher mz's MsMs_5141	0.333	True	null	null	null	null	null	null	999	False	False	False		False	False	null	null	null	null	null	null	null	25.97	NEG_MH_5	99.92484:90339160 100.92819:565545088 101.93155:67557808	68.99997:69485 80.93197:66734 88.4505:68273 99.92541:25251920	783262784	157380512	188854160	692118656	845370432	550075648	321373920	789760704	413306208	741236352	722500416	290662560	1268063232	655924608	975799424	512254304	817368384	609993728
394	6.789	99.9248	Unknown	[M-H]-	found in higher mz's MsMs_6315; found in higher mz's MsMs_410; found in higher mz's MsMs_688; found in higher mz's MsMs_6758; similar chromatogram in higher mz_5248	0.944	True	null	null	null	null	null	null	999	False	False	False		False	False	null	null	null	null	null	null	null	57.38	NEG_MH_1	99.92482:108494920 100.92817:813458304 101.93153:98703584	99.92538:26080200 99.98334:238481	754867904	758980096	574052352	830824768	790036992	642110592	630890944	625700672	839470208	588757888	424824384	562883968	884309888	662585856	731664384	708691008	777191296	834695936
395	7.785	99.9248	Unknown	[M-H]-	found in higher mz's MsMs_5141; found in higher mz's MsMs_2546	0.944	True	null	null	null	null	null	null	999	False	False	False		False	False	null	null	null	null	null	null	null	32.41	NEG_MH_1	99.92481:93797904 100.92816:607070144 101.93152:72259184	99.85896:294533 99.92538:28793846 99.98119:289324	712422080	760813376	1062815360	808462784	807789632	505576224	767519936	817393728	413306240	581351808	580754496	694253184	860236544	1162287232	846200192	1077045248	975466560	797786816
396	6.271	99.9248	Unknown	[M-H]-	found in higher mz's MsMs_3790; found in higher mz's MsMs_2544; found in higher mz's MsMs_6439	1	True	null	null	null	null	null	null	999	False	False	False		False	False	null	null	null	null	null	null	null	113.51	NEG_MH_1	99.92483:86875464 100.92818:520452640 101.93154:64261912	99.92538:25726910	238802544	327588832	998415872	940440576	1013225792	986645504	926610624	1004082368	885964480	957308224	942845248	971896192	1220389888	1495637760	384227744	1431972992	1189996672	1091413120
397	6.619	99.92481	Unknown	[M-H]-	found in higher mz's MsMs_6724; found in higher mz's MsMs_6690; found in higher mz's MsMs_5756; found in higher mz's MsMs_3802	0.944	True	null	null	null	null	null	null	999	False	False	False		False	False	null	null	null	null	null	null	null	55.8	NEG_MH_1	99.92483:111256400 100.92818:787959744 101.93154:93040832	99.85896:362701 99.92538:34526448 99.98333:360021	756532544	589754240	685818176	686625920	734504128	710045056	587882304	643834240	600632448	625566848	404228352	582801536	814797504	613542848	823087360	794426240	860937088	783994240
398	7.689	99.92481	Unknown	[M-H]-		0.056	True	null	null	null	null	null	null	999	False	False	False		False	False	null	null	null	null	null	null	null	24.78	NEG_Q3	99.92481:102753048 100.92816:380980000 101.93152:46379144	60.4209:59381 63.81306:68083 99.92535:21876244 99.95541:77402	420971008	303397216	265074592	239899904	299886080	669890880	374122304	244394624	217312752	255430768	288054880	187063680	409199680	208599232	555865664	207165632	419720096	464151008
399	6.38	99.92482	Unknown	[M-H]-		0.167	True	null	null	null	null	null	null	999	False	False	False		False	False	null	null	null	null	null	null	null	31.82	NEG_MQ_3	99.92488:92698080 100.92823:558554048 101.93159:67706368	99.92542:30811304	489663360	491277440	708353792	482061440	450396032	443119008	471257888	531688512	508333088	694438784	496505248	475763936	615201792	595575104	661078400	611131520	638308288	499136800
400	5.293	99.92482	Unknown	[M-H]-		0.056	True	null	null	null	null	null	null	999	False	False	False		False	False	null	null	null	null	null	null	null	3.94	NEG_MH_1	99.92482:3339735 100.92817:4291736 101.93153:951169	64.46812:64345 99.92542:193866	11197411	4608154	8867646	7635920	8789363	14708067	14148924	5246829	7340686	4717030	9464070	10556279	4364812	5474892	9635420	5660989	6599093	1643767
401	8.256	99.92483	Unknown	[M-H]-		0.056	True	null	null	null	null	null	null	999	False	False	False		False	False	null	null	null	null	null	null	null	8.41	NEG_MH_4	99.92483:68928104 100.92818:467441184 101.93154:57117352	93.89539:72650 99.17273:72825 99.9254:19462128	152023904	167644224	456382624	273277408	449964192	529013568	139149520	188378032	509370304	583713472	160334848	497399808	575403456	470327488	451718464	543475584	547378688	545547456
402	5.122	99.92484	Unknown	[M-H]-		0.056	True	null	null	null	null	null	null	999	False	False	False		False	False	null	null	null	null	null	null	null	3.8	NEG_MH_4	99.92484:4383062 100.92819:7858205 101.93155:2064418	73.89865:66326 87.41145:75681 99.92543:250164	3826914	10484528	6910964	10326023	7987522	5607408	7010376	5867629	5402140	5317916	10959578	7057420	5744442	6300410	7469102	15328781	5467822	5577132
403	4.889	99.92484	Unknown	[M-H]-		0.056	True	null	null	null	null	null	null	999	False	False	False		False	False	null	null	null	null	null	null	null	2.84	NEG_Q2	99.92484:3372541 100.92819:3426636 101.93155:903267	50.45462:56504 63.64377:58485 79.93618:75927 99.92539:267141	6587949	5952628	7509117	1213731	4256690	2395878	6113599	6323860	8121467	5465156	7979058	7328906	5223754	10167220	3870669	6571337	3296536	9204231
404	6.512	99.92485	Unknown	[M-H]-	similar chromatogram in higher mz_420; similar chromatogram in higher mz_691; similar chromatogram in higher mz_1150; found in higher mz's MsMs_6688	0.056	True	null	null	null	null	null	null	999	False	False	False		False	False	null	null	null	null	null	null	null	45.29	NEG_MQ_2	99.92485:118147880 100.9282:542726336 101.93156:62357604	55.18579:65803 62.94868:96616 99.92542:26895062	395126944	617726016	574491072	611336384	656438208	399235680	371858144	796289536	556614016	629959616	294989056	636985024	439681984	693026432	395791712	721847552	614735360	670170304
405	1.107	100.03938	w/o MS2:1-Aminocyclopropane-1-carboxylic acid	[M-H]-		1	False	null	100.0393	C4H7NO2		PAJPWUMXBYXFCZ-UHFFFAOYSA-N		530	True	True	False		False	False	null	null	100	null	null	null	null	10.11	NEG_MH_4	100.03938:3870428 101.04273:524171 102.04609:3215881		14194656	15917822	14995758	16377722	16966970	14792031	8719703	8109098	9911628	10492141	10660318	9978560	11405157	11614469	11716203	10856741	11083620	11308832
406	6.404	100.18803	Unknown	[M-H]-	similar chromatogram in higher mz_4875	0.222	False	null	null	null	null	null	null	999	False	False	False		False	False	null	null	null	null	null	null	null	1172.13	NEG_MH_1	100.18803:154622 101.19138:1395442 102.19474:267560		347669	77638	0	327304	262169	232404	0	67658	74956	0	0	106477	95876	215885	293813	372575	238747	172313
407	7.85	100.86908	Unknown	[M-H]-		0.056	True	null	null	null	null	null	null	999	False	False	False		False	False	null	null	null	null	null	null	null	71.24	NEG_MH_2	100.86908:12022769 101.87243:1683938 102.87579:1414698	54.44263:83072 73.02811:94041 83.92964:518542 99.86324:136396 99.92563:6516546 99.99191:104972 100.87058:815498 100.93298:35408004 101.00195:519460 101.19836:154696	21801832	76390320	10809016	15350909	8745110	11855343	14202180	11592212	4229128	18111244	14170012	8173376	5276763	5198432	6878428	11895544	7527529	9497571
408	6.279	100.86913	Unknown	[M-H]-		0.278	True	null	null	null	null	null	null	999	False	False	False		False	False	null	null	null	null	null	null	null	71.55	NEG_MH_4	100.86971:8943738 101.87306:803330 102.87642:404249	73.02812:190861 83.92915:459822 99.92529:6242006 100.86481:449498 100.93262:32950196 100.9954:584836	7897577	50273484	8831213	44637308	43163536	9348911	12910156	3294094	4133324	11363580	15733317	5101280	3883850	4337982	9082168	9642384	7673909	9997399
409	6.612	100.86959	Unknown	[M-H]-		0.056	False	null	null	null	null	null	null	999	False	False	False		False	False	null	null	null	null	null	null	null	68.27	NEG_Q2	100.86959:4672062 101.87294:1016476 102.8763:475922		33707068	13051437	19194264	19153036	36194488	16232826	8809404	8221630	11458645	18001418	7444126	9592158	9202432	19441730	10013368	7599626	12697592	10930969
410	6.78	100.8696	Unknown	[M-H]-	ion correlated with 1763; found in higher mz's MsMs_422	0.056	True	null	null	null	null	null	null	999	False	False	False		False	False	null	null	null	null	null	null	null	105.22	NEG_MH_5	100.8696:12173250 101.87295:2081629 102.87631:1093451	73.02813:178675 83.92912:415668 99.9255:5578058 100.86047:232788 100.87786:302136 100.93285:30925686 100.9962:560361	45215364	8781657	47780636	21700960	73853192	14124601	15477789	8508360	12095516	12591202	7247830	8510249	8322883	18483648	13114882	18438106	8399956	10198166
411	6.521	100.86969	Unknown	[M-H]-		0.056	True	null	null	null	null	null	null	999	False	False	False		False	False	null	null	null	null	null	null	null	111.3	NEG_MH_6	100.86969:13076779 101.87304:1925489 102.8764:997578	73.02813:186697 83.92893:549836 99.92559:6647749 100.86264:453521 100.87787:348887 100.93286:37000444 100.99419:712500	29430208	21260698	22869980	18937622	17194246	97402544	10645864	8936918	8568767	20965982	2600998	8247581	6046146	9793775	5470360	18108172	4476716	12433285
412	8.297	100.86991	Unknown	[M-H]-		0.389	False	null	null	null	null	null	null	999	False	False	False		False	False	null	null	null	null	null	null	null	64.07	NEG_MH_2	100.86991:9424939 101.87326:940105 102.87662:0		22704196	49162360	41143456	8034692	10959265	8742938	12282216	9511961	9263691	8601764	10194295	4931217	8872523	7014079	5617032	9284425	2510425	6354206
413	6.366	100.87047	Unknown	[M-H]-		0.056	False	null	null	null	null	null	null	999	False	False	False		False	False	null	null	null	null	null	null	null	110.84	NEG_MH_4	100.87047:11463188 101.87382:1375456 102.87718:352534		8640357	31986686	16856822	63309204	49659952	15154586	14231150	6547266	18970096	16439094	16519971	16662996	15248464	4712956	16918262	12467986	5893498	21844892
414	6.205	100.87048	Unknown	[M-H]-		0.111	False	null	null	null	null	null	null	999	False	False	False		False	False	null	null	null	null	null	null	null	62.27	NEG_MQ_1	100.87048:5205016 101.87383:444928 102.87719:0		4296278	65309184	21018066	60446856	11159250	23131562	35973156	9667596	4585649	2917350	13113628	6236116	5367074	3129397	16636802	3468028	4296958	11781302
415	7.821	100.90389	Unknown	[M-H]-	ion correlated with 8115; ion correlated with 5825; ion correlated with 7066; ion correlated with 1301; ion correlated with 5828; ion correlated with 7065; ion correlated with 8114; ion correlated with 1302	0.111	False	null	null	null	null	null	null	999	False	False	False		False	False	null	null	null	null	null	null	null	126.1	NEG_Q3	100.90389:9374848 101.90724:0 102.9106:3984517		9024946	16115259	19914360	30900280	13560202	29666318	34834244	52574404	12547132	21895358	36048108	17670114	57093172	89279848	77661808	18449934	99431216	53110520
416	6.62	100.93247	Unknown	[M-H]-	found in higher mz's MsMs_1770; similar chromatogram in higher mz_11639; found in higher mz's MsMs_6724; found in higher mz's MsMs_6690; found in higher mz's MsMs_3650; found in higher mz's MsMs_1147; found in higher mz's MsMs_5756; found in higher mz's MsMs_3802	0.944	False	null	null	null	null	null	null	999	False	False	False		False	False	null	null	null	null	null	null	null	76.04	NEG_MH_2	100.93247:734255296 101.93582:85173360 102.93918:27353570		4484844032	4997032960	4638884864	4563432960	4483481088	4551803392	4642988544	3182871040	3825326080	4154833664	2398383872	3643939072	3827934720	3178751232	3389295872	3054799360	3883556864	3325843456
417	6.267	100.93247	Unknown	[M-H]-	found in higher mz's MsMs_1772; found in higher mz's MsMs_6193; found in higher mz's MsMs_5147; found in higher mz's MsMs_4111; found in higher mz's MsMs_2544; found in higher mz's MsMs_6439; found in higher mz's MsMs_6519	0.611	False	null	null	null	null	null	null	999	False	False	False		False	False	null	null	null	null	null	null	null	153.52	NEG_MH_3	100.93247:516788960 101.93582:65936608 102.93918:25583302		4837561856	4683723776	4995034624	4725621248	4170066176	4398646784	4562613760	3495565056	4076704512	4335174656	4075368960	3886037504	3555602176	3764601600	3409570560	3429945344	3761112576	3610246912
418	7.787	100.93248	Unknown	[M-H]-	found in higher mz's MsMs_1775; found in higher mz's MsMs_5141	0.833	False	null	null	null	null	null	null	999	False	False	False		False	False	null	null	null	null	null	null	null	40.31	NEG_MH_3	100.93248:601167360 101.93583:72703568 102.93919:29270458		4551824384	9967685632	9883478016	9967943680	4518774272	5258515456	7801972224	3488120064	3988621056	3470080768	7849629184	4062334464	3187404032	4887415808	6059680256	3753856512	7305446912	4639706112
419	6.323	100.93248	Unknown	[M-H]-	found in higher mz's MsMs_1771; found in higher mz's MsMs_3652; found in higher mz's MsMs_1146	0.389	False	null	null	null	null	null	null	999	False	False	False		False	False	null	null	null	null	null	null	null	15.5	NEG_MH_2	100.93248:544646464 101.93583:67902656 102.93919:23336112		1403573632	1705918976	926168832	1959771136	1768308096	1880910208	1413151104	1248344832	1756486016	1596158464	1693681920	1864215808	1519310592	1063175296	1208014976	958433920	1306670848	1298251264
420	6.515	100.93249	Unknown	[M-H]-	found in higher mz's MsMs_1776; found in higher mz's MsMs_1150; found in higher mz's MsMs_6688	0.278	False	null	null	null	null	null	null	999	False	False	False		False	False	null	null	null	null	null	null	null	39.64	NEG_MH_1	100.93249:597017728 101.93584:73657344 102.9392:26346002		4263412224	4066346496	3816443648	4034900992	3821777152	4250004992	3963773440	3347247104	3499497728	4130706688	3667540480	3487946752	2248296192	3073896192	1870959616	2833369088	3059117312	3069328128
421	7.859	100.93249	Unknown	[M-H]-	found in higher mz's MsMs_3789; found in higher mz's MsMs_3783; found in higher mz's MsMs_2546; found in higher mz's MsMs_5141	0.444	False	null	null	null	null	null	null	999	False	False	False		False	False	null	null	null	null	null	null	null	31.4	NEG_MH_5	100.93249:539213952 101.93584:67349120 102.9392:24646362		5125748224	1297457536	1234471168	1100813696	4226002944	3469084672	1220798720	3581712640	1578319488	4410391040	1027111552	4601114112	4140112640	2446874880	889044736	2913768448	917012160	3582112000
422	6.789	100.9325	Unknown	[M-H]-	found in higher mz's MsMs_1769; found in higher mz's MsMs_6315; found in higher mz's MsMs_3651; found in higher mz's MsMs_1148; found in higher mz's MsMs_1795	0.944	False	null	null	null	null	null	null	999	False	False	False		False	False	null	null	null	null	null	null	null	76.7	NEG_MH_2	100.9325:718593024 101.93585:96128824 102.93921:31147342		5160731136	5036214272	3938724352	5394342400	4781102592	5392395776	3586262784	2929682688	5339777024	3922708992	2552217600	4507435008	3258919168	2837169664	3200917248	2912256000	3852533760	4226828544
423	6.386	100.9325	Unknown	[M-H]-	found in higher mz's MsMs_1773	0.5	False	null	null	null	null	null	null	999	False	False	False		False	False	null	null	null	null	null	null	null	88.45	NEG_MH_2	100.9325:606265472 101.93585:73587464 102.93921:26140828		3012396800	3345446400	4471844352	2808624384	2779726336	2919457280	3293756160	2528497920	3009394688	2900991232	2592367104	2599062528	2594732032	2450105600	2221367552	2038895744	2776884736	2341199616
424	5.843	100.9325	Unknown	[M-H]-		0.056	False	null	null	null	null	null	null	999	False	False	False		False	False	null	null	null	null	null	null	null	4.23	NEG_MH_4	100.9325:6990518 101.93585:824290 102.93921:2245504		14198625	13799057	14345708	28549262	64711252	14184854	59917720	10039973	12975758	11852930	12609570	11139943	10443587	46837856	10009866	9659314	10740463	69981400
425	8.304	100.93252	Unknown	[M-H]-	found in higher mz's MsMs_1777; found in higher mz's MsMs_6334; found in higher mz's MsMs_1764; found in higher mz's MsMs_8882	1	False	null	null	null	null	null	null	999	False	False	False		False	False	null	null	null	null	null	null	null	145.54	NEG_MQ_1	100.93252:554043200 101.93587:62837512 102.93923:20180814		4042632960	3327290624	3483681792	4913212416	3498567936	3492611584	3521025792	3056107776	3409705216	3481351680	3039619840	3426304768	2838443008	2499246592	2427279360	2734832640	2464858112	2692876032
426	7.012	100.93253	Unknown	[M-H]-		0.056	False	null	null	null	null	null	null	999	False	False	False		False	False	null	null	null	null	null	null	null	18.58	NEG_MQ_5	100.93253:455381536 101.93588:56588232 102.93924:19851492		3776753408	2712026112	3656182272	2350587392	854895232	1770606464	1310537600	1377136128	1288608384	1310394368	1612630656	2757443584	710339648	1718781312	2320130048	2991211776	2113433088	2277376256
427	0.604	100.96108	Unknown	[M-H]-	ion correlated with 2111; ion correlated with 3603; ion correlated with 1868	0.056	False	null	null	null	null	null	null	999	False	False	False		False	False	null	null	null	null	null	null	null	3.69	NEG_MH_3	100.96108:3422172 101.96443:0 102.96779:0		0	0	12604050	0	563666	8634055	0	0	425418	0	0	0	451604	0	0	52252	494670	587696
428	0.612	101.02319	w/o MS2:SUCCINATE SEMIALDEHYDE	[M-H]-	found in higher mz's MsMs_2737; found in higher mz's MsMs_6056; found in higher mz's MsMs_6858; found in higher mz's MsMs_10626; found in higher mz's MsMs_3595; found in higher mz's MsMs_6539; found in higher mz's MsMs_10998; found in higher mz's MsMs_6685; found in higher mz's MsMs_3335; found in higher mz's MsMs_4284; found in higher mz's MsMs_9135; found in higher mz's MsMs_6029; found in high…	1	True	null	101.02292	C4H6O3		UIUJIQZEACWQSV-UHFFFAOYSA-N		530	True	True	False		False	False	null	null	100	null	null	null	null	44.82	NEG_MQ_5	101.02319:187368896 102.02654:5476513 103.0299:0	55.01808:1437554 57.03339:69825 59.01313:373163 67.08086:67935 71.01296:98936 72.99065:71522 73.02816:656288 82.16829:70460 83.01263:238589 101.0238:307584	925215360	981304384	973792256	911160320	974883776	1034859904	2036021888	1990202880	2126415744	2069948032	2163111168	1330768000	1731871744	1841100672	1868789376	1891250176	1889138048	1934190336
429	4.682	101.02336	w/o MS2:SUCCINATE SEMIALDEHYDE	[M-H]-		0.056	True	null	101.02292	C4H6O3		UIUJIQZEACWQSV-UHFFFAOYSA-N		530	True	True	False		False	False	null	null	99.9	null	null	null	null	5.36	NEG_Q5	101.02336:61939112 102.02671:4494940 103.03007:2570884	50.40772:53370 51.68061:53271 56.38155:56923 59.01227:100208 73.02811:191966 101.02373:77574	278102080	134676224	259177920	181587008	175805072	326072128	265110000	330241792	373448480	189731312	354671136	67733936	429287424	152921568	347353600	83772800	415683872	171901312
430	4.979	101.02336	w/o MS2:SUCCINATE SEMIALDEHYDE	[M-H]-	adduct linked to 1860_[M-H2O-H]-	0.111	True	null	101.02292	C4H6O3		UIUJIQZEACWQSV-UHFFFAOYSA-N		530	True	True	False		False	False	null	null	99.9	null	null	null	null	5.09	NEG_Q5	101.02336:60515204 102.02671:4205325 103.03007:3470608	59.01324:128863 73.02811:236583 101.02373:94872	163908608	300457408	466910240	169685040	266479984	381616000	313068288	211822544	206444208	302232576	308830368	178802992	299518784	229334464	332763264	465536128	273033312	336949888
431	8.536	101.02341	w/o MS2:2-Oxobutyrate	[M-H]-	ion correlated with 437; ion correlated with 434	0.389	True	null	101.02389	C4H6O3		TYEYBOSBBBHJIV-UHFFFAOYSA-N		530	True	True	False		False	False	null	null	99.9	null	null	null	null	24.42	NEG_MQ_2	101.02341:69948536 102.02676:4703578 103.03012:2498488	73.02814:95714 83.92942:204007 99.92371:2372792 100.93317:12466871	808029056	957123776	1137957376	833476160	768865088	362670144	196364800	1080944768	138691552	449437632	855140096	381999232	886006976	739775424	143376736	633691200	782809152	774411008
432	5.397	101.02342	w/o MS2:2-Oxobutyrate	[M-H]-		0.056	True	null	101.02389	C4H6O3		TYEYBOSBBBHJIV-UHFFFAOYSA-N		530	True	True	False		False	False	null	null	99.9	null	null	null	null	1.99	NEG_MH_1	101.02342:50861528 102.02677:3796612 103.03013:2792648	55.03033:60995 59.01229:108885 65.41522:61567 73.02812:211497 97.9252:65749 101.02375:70188	302393760	216880192	255601408	448680384	323226272	182193264	120906368	123146168	406449600	281388640	185347824	227461824	144010368	212325904	335209248	164962576	190242480	167568240
433	1.128	101.02343	w/o MS2:2-Oxobutyrate	[M-H]-		0.389	True	null	101.02389	C4H6O3		TYEYBOSBBBHJIV-UHFFFAOYSA-N		530	True	True	False		False	False	null	null	99.9	null	null	null	null	5.9	NEG_MQ_1	101.02343:76756168 102.02678:4464464 103.03014:4752924	54.39697:51485 57.96658:58991 59.01328:156315 70.27871:63493 73.02836:303652 101.02378:115974	941087104	601597312	840082560	991593792	1097657088	905133440	1027524160	560714432	1383362304	658766272	717589312	1031864640	818551168	873883584	531715968	527415584	515541472	1178049024
434	8.593	101.02343	w/o MS2:2-Oxobutyrate	[M-H]-	ion correlated with 431	0.278	True	null	101.02389	C4H6O3		TYEYBOSBBBHJIV-UHFFFAOYSA-N		530	True	True	False		False	False	null	null	99.9	null	null	null	null	6.24	NEG_MQ_5	101.02343:75535312 102.02678:5488842 103.03014:2896151	54.15063:58410 58.00546:66461 59.01231:136362 73.02847:326026 100.9323:279021 101.0238:155967	240000848	231271968	96083808	365301536	293766272	129462192	430229600	62385100	451822560	269125472	657428736	381999232	864413376	409410432	1095040640	491369344	330145472	208527568
435	3.141	101.02344	w/o MS2:2-Oxobutyrate	[M-H]-		0.056	True	null	101.02389	C4H6O3		TYEYBOSBBBHJIV-UHFFFAOYSA-N		530	True	True	False		False	False	null	null	99.9	null	null	null	null	2.49	NEG_MQ_1	101.02344:65787348 102.02679:4638478 103.03015:3398236	53.37209:60099 59.01328:181055 67.26286:64114 70.87312:72675 73.02812:346601 80.76967:63344 101.02378:87762	97166304	157560144	229416544	454176064	298954848	148533792	545791360	118136368	124570064	251490976	63274656	558974784	218497632	158904464	110973272	263170432	201579200	324069664
436	5.073	101.02344	w/o MS2:2-Oxobutyrate	[M-H]-	adduct linked to 1861_[M-H2O-H]-	0.111	True	null	101.02389	C4H6O3		TYEYBOSBBBHJIV-UHFFFAOYSA-N		530	True	True	False		False	False	null	null	99.9	null	null	null	null	4.98	NEG_Q5	101.02344:60131892 102.02679:3606958 103.03015:3259779	59.01324:169332 73.02811:269444 101.02155:82761	181505024	131519592	137505968	258086048	324926816	417702752	163562144	242290816	242703984	338292160	305609568	153983168	179357776	150552560	173127984	252454624	236248496	248825184
437	8.48	101.02345	w/o MS2:2-Oxobutyrate	[M-H]-	ion correlated with 431	0.056	True	null	101.02389	C4H6O3		TYEYBOSBBBHJIV-UHFFFAOYSA-N		530	True	True	False		False	False	null	null	99.9	null	null	null	null	17.77	NEG_MQ_6	101.02345:73213984 102.0268:4987179 103.03016:2647994	52.57831:58374 59.01231:107513 73.02815:166753 99.92572:715932 100.93291:3589781	128466648	957123776	149428160	833476160	768865088	670805248	793111040	825538176	628950656	622182208	855140096	628404032	120601968	577359872	133240936	633691200	135003824	798597312
438	0.919	101.0235	w/o MS2:2-Oxobutyrate	[M-H]-		0.389	True	null	101.02389	C4H6O3		TYEYBOSBBBHJIV-UHFFFAOYSA-N		530	True	True	False		False	False	null	null	99.9	null	null	null	null	10.62	NEG_MH_6	101.0235:97721568 102.02685:5423371 103.03021:5343365	52.30518:62727 55.01807:150133 59.0123:133178 67.16939:73234 73.02814:269550 101.02159:121782	448198432	489543456	509572256	629563712	557765184	605667904	416207456	341859488	405084736	355173888	559485760	484253056	228717248	243030992	258471776	409478752	374877408	355307136
439	1.144	101.29068	Unknown	[M-H]-		0.056	False	null	null	null	null	null	null	999	False	False	False		False	False	null	null	null	null	null	null	null	3.04	NEG_MH_1	101.29068:101771 102.29403:0 103.29739:0		228008	277547	258609	182189	61774	122829	55701	0	71968	157822	65174	0	0	134407	80607	324506	84562	58637
440	0.875	101.95071	Unknown	[M-H]-		0.333	False	null	null	null	null	null	null	999	False	False	False		False	False	null	null	null	null	null	null	null	1.43	NEG_MH_1	101.95071:328420 102.95406:10561643 103.95742:0		1839072	1868262	1565618	939832	798809	1635883	834670	1210113	1125891	1815147	979178	1499915	1434434	1394744	1366287	733094	1377503	2673300
441	0.59	101.99164	Unknown	[M-H]-	ion correlated with 666; ion correlated with 5853; ion correlated with 5872; ion correlated with 445; ion correlated with 2085; ion correlated with 2111; ion correlated with 1120; ion correlated with 4567; ion correlated with 4579; ion correlated with 1868	0.056	False	null	null	null	null	null	null	999	False	False	False		False	False	null	null	null	null	null	null	null	19.2	NEG_MH_3	101.99164:3926608 102.99499:30510992 103.99835:0		0	0	8478254	0	0	1952884	0	564763	0	876132	0	0	0	0	0	0	0	0
442	8.468	102.02676	w/o MS2:Biuret	[M-H]-		0.167	False	null	102.0297	C2H5N3O2		OHJMTUPIZMNBFR-UHFFFAOYSA-N		530	True	True	False		False	False	null	null	95.8	null	null	null	null	11.16	NEG_MQ_5	102.02676:5079908 103.03011:2693926 104.03347:280755		27397926	28883284	26471754	49348788	13865175	45916248	25774578	35574420	29076736	44230244	42306792	47322216	31535546	36499348	41710768	29499502	39630784	40197136
443	8.507	102.02679	w/o MS2:Biuret	[M-H]-		0.333	False	null	102.0297	C2H5N3O2		OHJMTUPIZMNBFR-UHFFFAOYSA-N		530	True	True	False		False	False	null	null	95.8	null	null	null	null	3.75	NEG_MQ_3	102.02679:4943806 103.03014:3233544 104.0335:157294		27397926	12003308	15078272	17705940	16970144	57064392	25774578	17564374	29076736	18080492	9034275	20465026	18540004	7669560	41710768	22645598	22319842	16624444
444	0.593	102.05498	4-AMINOBUTANOIC ACID	[M-H]-	found in higher mz's MsMs_8467; found in higher mz's MsMs_1525; found in higher mz's MsMs_1490; similar chromatogram in higher mz_2715; similar chromatogram in higher mz_2770; similar chromatogram in higher mz_2803; similar chromatogram in higher mz_4130; found in higher mz's MsMs_1484; similar chromatogram in higher mz_9302	1	True	null	102.05605	C4H9NO2		BTCSSZJGUNDROE-UHFFFAOYSA-N		430	True	True	True		False	False	null	null	91.5	null	88	80.5	100	663.22	NEG_MH_5	102.05498:177277328 103.05833:9098530 104.06169:0	68.1225:65553 76.8365:63860 84.04507:66397 102.05395:7591384	516591552	521038624	571731840	511259488	486324512	552135552	525795104	466827392	508759616	544006144	536606336	527046592	586299712	582950144	566509632	557000704	574320192	573476032
445	0.59	102.11918	Unknown	[M-H]-	ion correlated with 666; ion correlated with 5853; ion correlated with 5872; ion correlated with 441; ion correlated with 2085; ion correlated with 2111; ion correlated with 1120; ion correlated with 4567; ion correlated with 4579	0.056	False	null	null	null	null	null	null	999	False	False	False		False	False	null	null	null	null	null	null	null	59928.17	NEG_MH_3	102.11918:2996408 103.12253:0 104.12589:0		0	1018846	6993740	0	0	935954	0	0	0	0	0	0	0	0	0	0	0	0
446	7.532	102.89175	Unknown	[M-H]-	ion correlated with 710	0.111	False	null	null	null	null	null	null	999	False	False	False		False	False	null	null	null	null	null	null	null	11.96	NEG_MH_1	102.89175:2068729 103.8951:0 104.89846:289238		12799137	8939028	7910814	2126706	4531431	2731541	1318163	3487920	2078412	852201	1915391	1521881	1766459	2381870	1864106	3131644	2808164	1711794
447	7.873	102.90093	Unknown	[M-H]-	ion correlated with 955; ion correlated with 1576; ion correlated with 6808; ion correlated with 1011; ion correlated with 585; ion correlated with 1613; ion correlated with 1237; ion correlated with 2431; ion correlated with 5565; ion correlated with 2856; ion correlated with 587; ion correlated with 10490	0.333	False	null	null	null	null	null	null	999	False	False	False		False	False	null	null	null	null	null	null	null	49.1	NEG_Q1	102.90093:3293301 103.90428:0 104.90764:0		3472166	7261570	4158138	12460701	3886034	2595598	3719769	3611412	2793756	3980242	3417604	1795960	47153052	9737555	23341612	40747272	19262642	15104937
448	6.277	102.90093	Unknown	[M-H]-	found in higher mz's MsMs_4111	0.778	False	null	null	null	null	null	null	999	False	False	False		False	False	null	null	null	null	null	null	null	19.56	NEG_Q1	102.90093:2054794 103.90428:0 104.90764:0		6564660	7731670	6607448	8032312	8649444	5571214	5032306	8554620	8820372	8522844	5005273	5252868	16487945	36548624	18451322	25466602	9353104	4913478
449	0.113	102.94772	Unknown	[M-H]-		0.056	True	null	null	null	null	null	null	999	False	False	False		False	False	null	null	null	null	null	null	null	3.66	NEG_Q2	102.94772:19714340 103.95107:466702 104.95443:2475011	50.29726:55366 51.36936:55833 52.44022:42236 56.35883:49492 56.75971:46133 58.60275:48567 58.96558:55692 59.22305:46987 60.07555:60715 61.81793:49251 61.93601:62731 62.5262:56722 67.65892:52634 67.95259:46441 70.23821:50802 71.68309:57290 72.10711:67012 78.95416:61585 79.36694:48620 79.46114:57296 83.25829:55059 84.02685:62660 84.56184:55133 87.05983:58741 89.17458:53360 90.33556:48163 90.94878:6…	122599072	164756048	105832624	61191360	37913576	106554688	131193424	127200328	40544992	125299064	125247984	108280960	64497976	139955440	130595264	182526912	120953216	192691568
450	2.142	102.95558	Unknown	[M-H]-		0.056	True	null	null	null	null	null	null	999	False	False	False		False	False	null	null	null	null	null	null	null	3.41	NEG_Q4	102.95558:12124605 103.95893:150396 104.96229:3677947	61.9758:66543 73.24564:65875	52561180	32764842	52470588	21177140	48723704	58909012	55163696	66992856	79323528	47003492	65990820	69198632	56008536	69253720	49732292	78710536	21209138	60241376
451	7.51	102.9556	Unknown	[M-H]-	found in higher mz's MsMs_2092	0.444	True	null	null	null	null	null	null	999	False	False	False		False	False	null	null	null	null	null	null	null	4.07	NEG_MH_3	102.95563:71499264 103.95898:453032 104.96234:25708184	53.79818:56918 101.12629:67471 101.92347:202665 102.93073:820935	566977600	988537728	984099456	124231424	376429536	559629952	318362816	449786080	522336000	341231872	520639552	284056896	540652928	411831968	302639264	1047064512	1025564672	1068874688
452	7.61	102.9556	Unknown	[M-H]-		0.167	True	null	null	null	null	null	null	999	False	False	False		False	False	null	null	null	null	null	null	null	5.05	NEG_Q1	102.95587:72101888 103.95922:742654 104.96258:23714124	62.07227:73655 75.32922:72019 91.51938:63972 101.92343:111515 102.93185:572630	797914304	169657216	681454848	695072640	295474752	333119616	1256777088	445596928	325128256	133730536	1254226432	357077152	1070230464	518156576	519613472	1128018176	614271744	1037817600
453	7.68	102.95561	Unknown	[M-H]-		0.167	True	null	null	null	null	null	null	999	False	False	False		False	False	null	null	null	null	null	null	null	6.97	NEG_MH_2	102.95561:76908528 103.95896:477802 104.96232:26942930	63.99623:71675 64.97112:67955 73.31837:83076 91.03452:76706 101.92346:134809 102.931:831126	797914304	845410368	353375744	615897408	986363200	745168128	1256777088	389385728	858654400	365131072	1254226432	405079040	1038872192	499972064	149838864	154874624	268443488	155276976
454	7.386	102.95561	Unknown	[M-H]-		0.056	True	null	null	null	null	null	null	999	False	False	False		False	False	null	null	null	null	null	null	null	11.53	NEG_Q1	102.95561:59553368 103.95896:725178 104.96232:19847832	59.03077:65300 101.92564:75126 102.93027:489921	517353312	136632064	140599312	449216352	631981120	422437344	138017104	255949744	520419008	194639376	195308800	138663712	494008832	137378592	375095040	140909632	139674848	143321376
455	6.785	102.95561	Unknown	[M-H]-		0.556	True	null	null	null	null	null	null	999	False	False	False		False	False	null	null	null	null	null	null	null	3.75	NEG_MH_1	102.95561:41693408 103.95896:477029 104.96232:14515940	75.06467:61025 101.92346:183745 102.93107:1161413	197853568	216870080	182457584	181420800	165427568	196210880	216176016	173256992	167393360	180332272	174492992	214869856	198517648	176223456	180532928	200965088	182604544	179671696
456	6.636	102.95561	Unknown	[M-H]-	found in higher mz's MsMs_3340	0.222	True	null	null	null	null	null	null	999	False	False	False		False	False	null	null	null	null	null	null	null	3.64	NEG_MQ_2	102.95567:37324448 103.95902:0 104.96238:12303990	55.93438:58712 59.27596:61846 63.52191:67437 70.14988:66349 101.9235:207663 102.93107:779785	332245888	227408944	301536288	428732864	246834528	210083648	378423968	193994672	233498800	234845072	209291600	100441152	281545280	194897664	307602880	268028656	103580536	84874640
457	6.546	102.95561	Unknown	[M-H]-		0.056	True	null	null	null	null	null	null	999	False	False	False		False	False	null	null	null	null	null	null	null	4.57	NEG_MH_1	102.95561:34705992 103.95896:440053 104.96232:12524728	62.74757:61469 66.39146:66920 101.92346:229327 102.93069:880510	279760288	255970384	209709616	75792960	243612752	234963600	179904384	248384288	233110848	95123392	232045584	250782576	92145008	91448720	141929520	31173240	209705760	93424096
458	2.317	102.95562	Unknown	[M-H]-		0.111	True	null	null	null	null	null	null	999	False	False	False		False	False	null	null	null	null	null	null	null	3.15	NEG_MH_1	102.95562:12317522 103.95897:130959 104.96233:3797356	80.05601:74568 82.67104:74481 100.12084:69165	98128992	141171664	117191456	73941704	56998932	84533776	44887052	77625888	84216280	62626860	81718544	82265192	66346072	69866688	50562272	96814536	65930812	36422956
459	6.276	102.95563	Unknown	[M-H]-	found in higher mz's MsMs_3885; found in higher mz's MsMs_4235; found in higher mz's MsMs_2729; found in higher mz's MsMs_2645; found in higher mz's MsMs_5787; found in higher mz's MsMs_7028; found in higher mz's MsMs_4450	0.444	True	null	null	null	null	null	null	999	False	False	False		False	False	null	null	null	null	null	null	null	4.75	NEG_MH_1	102.95564:25692328 103.95899:0 104.96235:8637488	73.27527:63144 101.92346:113665 102.93144:828410	239601696	204869328	218169120	218540800	240361520	200846192	222809856	210776672	207333072	222093536	241534800	339038464	226844720	204574656	200997552	295565632	203801648	279361280
460	8.187	102.95567	Unknown	[M-H]-		0.722	True	null	null	null	null	null	null	999	False	False	False		False	False	null	null	null	null	null	null	null	12.9	NEG_MH_1	102.95563:54017456 103.95898:598506 104.96234:20793158	50.30187:62524 55.13564:61062 63.39708:61461 72.50311:56745 101.92346:138374 102.93065:704056	331649792	422759264	534142624	436072448	531240768	462199040	439979520	460899840	500872224	398921408	613742208	474780864	406433408	460001984	442882912	580879616	429282880	758083968
461	7.759	102.95568	Unknown	[M-H]-		0.056	True	null	null	null	null	null	null	999	False	False	False		False	False	null	null	null	null	null	null	null	8.68	NEG_MQ_4	102.95568:67459728 103.95903:627339 104.96239:22970150	76.93494:64287 101.92351:133839 102.93096:892374	311300800	543853120	233739008	149071920	150351168	154709184	152382272	305066624	152932336	348850400	155490144	610156928	128568448	129533808	130398288	131434232	349792160	132852872
462	7.991	102.95568	Unknown	[M-H]-		0.222	True	null	null	null	null	null	null	999	False	False	False		False	False	null	null	null	null	null	null	null	7.54	NEG_MH_1	102.95563:61839840 103.95898:695697 104.96234:21280240	101.92346:94065 102.93108:828441	543388672	693298048	828841472	819795200	757389632	652444800	724516288	822517056	379392192	708623424	852552128	468858912	549034944	468737120	510245152	138132832	420108032	780670400
463	7.23	102.95568	Unknown	[M-H]-		0.056	True	null	null	null	null	null	null	999	False	False	False		False	False	null	null	null	null	null	null	null	5.65	NEG_MQ_3	102.95568:56763416 103.95903:573983 104.96239:20016720	61.33253:59769 101.9235:99350 102.93085:661922	427673856	380899520	435499680	381172768	393534368	384932256	227344720	402240576	388117152	409840640	388598496	387176160	213456160	475448928	384768192	195026336	383837376	392022432
464	6.326	102.95568	Unknown	[M-H]-	found in higher mz's MsMs_6639	0.389	True	null	null	null	null	null	null	999	False	False	False		False	False	null	null	null	null	null	null	null	1.25	NEG_MH_2	102.95563:27860356 103.95898:376370 104.96234:9252243	58.20892:62414 101.92346:127851 102.9307:793992	83817968	101062296	124381888	139510832	101010616	128170904	105165920	101472784	129247776	94589128	106096840	339038464	47365908	98441704	100896000	295565632	88342056	279361280
465	1.252	102.95584	Unknown	[M-H]-		0.056	True	null	null	null	null	null	null	999	False	False	False		False	False	null	null	null	null	null	null	null	0.35	NEG_Q6	102.95584:11106708 103.95919:151356 104.96255:2775006	57.03336:69216 70.25085:75957	64782968	54875320	14119803	5579330	9384170	45473172	58371612	64264576	47198036	46619448	38454984	68825024	50084856	18018356	48050140	9537423	28237010	46345932
466	1.181	102.95587	Unknown	[M-H]-		0.056	True	null	null	null	null	null	null	999	False	False	False		False	False	null	null	null	null	null	null	null	3.21	NEG_MH_4	102.95587:10925669 103.95922:0 104.96258:2675169	63.83607:68266 76.26138:66630	78949616	78472240	91127344	77244392	101680208	77274320	57078840	58130208	92967344	59523212	72671064	68825024	88252392	78829224	52019792	88017200	66145524	66809152
467	8.401	102.95595	Unknown	[M-H]-		0.556	True	null	null	null	null	null	null	999	False	False	False		False	False	null	null	null	null	null	null	null	7.14	NEG_MH_2	102.95563:19036884 103.95898:0 104.96234:7997783	50.35169:49357 50.81975:44243 51.15585:50635 51.42554:47593 51.7373:50911 51.81088:40862 51.92636:57242 52.06561:50450 54.62939:46650 60.15963:49146 60.44715:53945 63.13134:58624 63.2111:51612 64.74125:52076 65.45045:51292 69.55328:52510 80.15144:50382 82.39258:47232 82.99798:50294 83.75964:52630 83.78926:63879 84.99421:53868 85.94585:48080 87.24326:56993 89.41371:49028 93.18842:59601 94.50976:54…	166240320	121635960	193755392	182817600	195352000	186484880	151591376	177699168	190469280	188705392	170484592	196708608	172240976	171649088	197040256	145794528	199345680	156284288
468	0.48	102.98765	Unknown	[M-H]-	found in higher mz's MsMs_1784; found in higher mz's MsMs_4127; found in higher mz's MsMs_1766; found in higher mz's MsMs_1800	1	True	null	null	null	null	null	null	999	False	False	False		False	False	null	null	null	null	null	null	null	5.42	NEG_MH_1	102.98762:23238640 103.99097:2757617 104.99433:3563033	55.41797:66974 63.96986:56247 74.99212:111011	88104952	95470336	97723344	91882088	91132280	89319896	110236552	106459016	109151584	106327840	105526896	111687296	101544672	101940704	97019104	95542432	98222552	96760680
469	0.663	103.00249	w/o MS2:b-Hydroxybutyrate	[M-H]-	found in higher mz's MsMs_7814; similar chromatogram in higher mz_1919; similar chromatogram in higher mz_3002; similar chromatogram in higher mz_3865; similar chromatogram in higher mz_4729; found in higher mz's MsMs_4852; found in higher mz's MsMs_1919	0.722	True	null	103	C4H8O3		WHBMMWSBFZVSSR-GSVOUGTGSA-N		530	True	True	False		False	False	null	null	74.9	null	null	null	null	7.77	NEG_MQ_5	103.00249:90958696 104.00584:3208997 105.0092:275513056	59.01329:95814 89.83452:75693 91.61914:79005 103.03932:96095	105761680	123695776	119835528	139678000	116650520	112244576	195328336	191782928	218611792	247294864	263455296	237587712	290538976	303991904	376435232	273785184	159513936	335360512
470	0.617	103.00253	Malonic acid; LC-tDDA; CE10	[M-H]-	found in higher mz's MsMs_2737; found in higher mz's MsMs_9030; found in higher mz's MsMs_4284; found in higher mz's MsMs_1919; found in higher mz's MsMs_9033	0.556	True	null	103.00368	C3H4O4		OFOBLEOULBTSOW-UHFFFAOYSA-N		430	True	True	True		False	False	null	null	93	null	87.9	87.9	100	7.92	NEG_MQ_3	103.00252:82882376 104.00587:3599858 105.00923:6280144	59.01244:380222 103.00115:120159	134375456	130419080	138566512	116650600	150701856	125876672	111073456	166610592	227586720	280647008	246439984	215037792	78908760	97173360	376435232	98461480	79967520	335360480
471	3.629	103.03888	w/o MS2:2-Hydroxyisobutyric acid	[M-H]-	ion correlated with 769	0.056	True	null	103.0388	C4H8O3		BWLBGMIXKSTLSX-UHFFFAOYSA-N		530	True	True	False		False	False	null	null	100	null	null	null	null	6.19	NEG_Q2	103.03888:26376184 104.04223:4615984 105.04559:386873	52.91711:64763	18449804	42277588	12113494	19397284	14464091	9404591	14807369	22300378	18464264	14613938	16441462	61679072	18880462	70385568	71075408	23556534	8429542	28831816
472	2.567	103.03889	w/o MS2:2-Hydroxyisobutyric acid	[M-H]-		0.056	True	null	103.0388	C4H8O3		BWLBGMIXKSTLSX-UHFFFAOYSA-N		530	True	True	False		False	False	null	null	100	null	null	null	null	3.89	NEG_MH_1	103.03889:6551046 104.04224:640476 105.0456:0	60.34135:55310 92.74006:65010	20612846	5754436	12986490	8681468	10508180	6649938	13260690	8860582	22393748	16154392	19413496	23085310	16061175	6823628	20197536	12853071	19146308	9847181
473	1.949	103.03889	w/o MS2:2-Hydroxyisobutyric acid	[M-H]-	similar chromatogram in higher mz_2977; similar chromatogram in higher mz_3773	0.111	True	null	103.0398	C4H8O3		BWLBGMIXKSTLSX-UHFFFAOYSA-N		530	True	True	False		False	False	null	null	64.4	null	null	null	null	6.62	NEG_Q2	103.03889:7362827 104.04224:787116 105.0456:0	52.00596:69912 54.04211:75825 56.99176:59721	14433799	20062916	6257977	14694283	20563262	23133874	14762847	11068186	13223115	24635806	30227052	11808857	15615808	23005334	11633934	11222804	26415522	10769867
474	3.845	103.0389	w/o MS2:2-Hydroxyisobutyric acid	[M-H]-		0.056	True	null	103.0388	C4H8O3		BWLBGMIXKSTLSX-UHFFFAOYSA-N		530	True	True	False		False	False	null	null	100	null	null	null	null	5.2	NEG_Q4	103.0389:27578752 104.04225:4453534 105.04561:665243	55.66322:58281 56.05398:57312	7174673	9825055	56934924	40908588	42830084	4500964	5853649	4266428	11990235	16525884	12867329	31609650	8140377	8014183	8434988	79218424	16704994	4110281
475	2.678	103.0389	w/o MS2:2-Hydroxyisobutyric acid	[M-H]-		0.056	True	null	103.0388	C4H8O3		BWLBGMIXKSTLSX-UHFFFAOYSA-N		530	True	True	False		False	False	null	null	100	null	null	null	null	12.32	NEG_Q1	103.0389:7801579 104.04225:903504 105.04561:0	50.1597:47112 51.50479:48199 53.25256:53383 55.30476:56543 56.13244:60687 56.60488:59168 62.47528:63047 66.06976:55650 68.37788:59877 68.58958:49503 69.44008:51443 69.45623:66291 70.24326:52364 71.05275:74181 75.90233:44338 77.82922:57350 79.01595:51007 79.24867:48548 79.50221:48930 80.32114:46229 85.4163:58603 89.1023:49765 93.70618:48799 99.82682:65481 99.90609:49309 102.08488:52198 103.32726:4…	11695776	21102356	17632550	27607898	21901518	16911440	14421161	14990191	12410271	6034580	22918588	21084548	21387540	13458524	13906145	9328358	27468644	9871639
476	2.319	103.0389	w/o MS2:2-Hydroxyisobutyric acid	[M-H]-		0.111	True	null	103.0388	C4H8O3		BWLBGMIXKSTLSX-UHFFFAOYSA-N		530	True	True	False		False	False	null	null	100	null	null	null	null	5.18	NEG_Q1	103.0389:5440242 104.04225:757415 105.04561:0	77.70407:86449	8733322	18806102	30607902	12535664	13265801	24569250	9313057	19264548	17874508	17864194	25849680	12789558	30550146	9712573	8885228	18123554	11562943	14594160
477	2.012	103.03891	w/o MS2:2-Hydroxyisobutyric acid	[M-H]-	similar chromatogram in higher mz_5158; similar chromatogram in higher mz_7896; similar chromatogram in higher mz_8571; similar chromatogram in higher mz_8791; similar chromatogram in higher mz_10306; similar chromatogram in higher mz_10463; similar chromatogram in higher mz_10645; similar chromatogram in higher mz_10661; similar chromatogram in higher mz_10718; similar chromatogram in higher mz_…	0.056	True	null	103.0388	C4H8O3		BWLBGMIXKSTLSX-UHFFFAOYSA-N		530	True	True	False		False	False	null	null	100	null	null	null	null	10.38	NEG_Q3	103.03891:8910937 104.04226:1268554 105.04562:149288	50.36242:53249 50.38467:50258 50.96549:44350 52.60447:46839 53.49197:48322 56.48986:51814 56.83047:42459 57.31922:49783 59.47235:49907 59.68659:47053 60.41687:48486 62.21952:54835 65.33804:59948 66.05363:60195 66.93714:56024 71.34682:52569 74.08582:59592 74.70295:57622 78.89245:74482 80.25935:59193 80.31959:50967 86.80751:53930 89.83263:53122 97.74028:58605 100.10361:58572 103.10214:54130	10351046	19403704	12484574	15786296	20563262	23133824	7818828	6038071	10920442	9366864	16955614	11617804	8754664	13337040	26067528	12354604	6015902	9168443
478	5.349	103.03892	w/o MS2:2-Hydroxyisobutyric acid	[M-H]-		0.111	False	null	103.0388	C4H8O3		BWLBGMIXKSTLSX-UHFFFAOYSA-N		530	True	True	False		False	False	null	null	100	null	null	null	null	10.09	NEG_MH_5	103.03892:8752619 104.04227:1097522 105.04563:0		8314762	8383079	7747212	14707313	25487544	10556464	36348208	16290587	5929360	15185692	24228474	8810305	16940208	17546366	9458078	29042316	12629083	9082132
479	4.813	103.03893	w/o MS2:2-Hydroxyisobutyric acid	[M-H]-		0.111	True	null	103.0388	C4H8O3		BWLBGMIXKSTLSX-UHFFFAOYSA-N		530	True	True	False		False	False	null	null	100	null	null	null	null	6.44	NEG_Q2	103.03893:12207175 104.04228:1720450 105.04564:209719	52.98577:47020 55.03031:51278 55.29064:51007 58.19651:51945 58.41156:45899 60.05456:60214 60.20271:50721 60.27598:47013 60.84152:55514 62.09432:58232 62.55592:48166 63.8054:49767 63.93251:58701 67.40397:57865 69.61183:52553 70.47767:53483 70.74133:50392 72.07557:47250 73.06295:52260 74.44855:48759 77.14538:51678 82.8731:61698 84.25716:64511 84.8128:60583 84.86984:58608 85.18966:50134 88.25434:623…	7902825	15344583	24668402	16761084	17338608	24615510	12164032	11822514	28944764	26709880	65140876	60217824	5364186	28111848	46227540	12469126	29590446	15350202
480	2.37	103.03893	w/o MS2:2-Hydroxyisobutyric acid	[M-H]-		0.111	True	null	103.0388	C4H8O3		BWLBGMIXKSTLSX-UHFFFAOYSA-N		530	True	True	False		False	False	null	null	100	null	null	null	null	10.1	NEG_Q2	103.03893:8236976 104.04228:1103584 105.04564:0	50.87734:44600 52.93116:48812 53.64769:51451 55.10488:45142 56.16044:59603 58.04147:52970 60.00364:48796 61.15242:56453 64.4259:62146 64.81286:50101 66.09975:54078 67.27584:61459 70.69665:50109 71.90903:54157 72.57205:45773 74.60878:52166 79.75697:52492 79.95459:55517 81.76041:52237 82.86662:50305 84.6086:55777 84.99586:48738 86.80925:51135 86.8492:57985 93.65945:49844 96.33868:52425 98.60059:610…	8396894	18806102	16758382	8493583	11930940	12195329	16961320	6174404	17355464	17864194	31647588	9645643	3998236	24061754	17065558	19162778	9793702	10043452
481	4.223	103.03893	w/o MS2:2-Hydroxyisobutyric acid	[M-H]-		0.056	True	null	103.0388	C4H8O3		BWLBGMIXKSTLSX-UHFFFAOYSA-N		530	True	True	False		False	False	null	null	100	null	null	null	null	18.03	NEG_Q5	103.03893:17956188 104.04228:2696539 105.04564:408192	58.6519:74868	30639554	23937364	2821112	19847716	15380332	19875052	7311888	10552196	35371960	28743768	38906064	57294964	15434929	12182212	9414209	17055258	50231228	34012648
482	5.568	103.03893	w/o MS2:2-Hydroxyisobutyric acid	[M-H]-		0.111	True	null	103.0388	C4H8O3		BWLBGMIXKSTLSX-UHFFFAOYSA-N		530	True	True	False		False	False	null	null	100	null	null	null	null	8.62	NEG_Q2	103.03893:7579984 104.04228:1362751 105.04564:158196	74.15157:63963 79.75085:68175	14009656	30233948	9789970	12212337	13946190	12032152	10145240	16435050	15339917	10995175	25928218	16735206	3898352	29612160	12306733	32993982	10944503	12176867
483	0.685	103.03893	w/o MS2:2-Hydroxyisobutyric acid	[M-H]-	adduct linked to 1562_[M-H]-	0.278	False	null	103.0388	C4H8O3		BWLBGMIXKSTLSX-UHFFFAOYSA-N		530	True	True	False		False	False	null	null	100	null	null	null	null	10.75	NEG_MQ_3	103.03893:6152513 104.04228:1449555 105.04564:0		13793302	31458130	27526000	32580910	32528828	31156456	38638840	36864828	36700772	43952376	39870040	41287652	19873748	24593476	18799744	25756846	24823200	23199814
484	1.141	103.03895	w/o MS2:3-HYDROXYBUTYRIC ACID	[M-H]-	found in higher mz's MsMs_2104	0.111	True	null	103.04007	C4H8O3		WHBMMWSBFZVSSR-UHFFFAOYSA-N		530	True	True	False		False	False	null	null	70.7	null	null	null	null	6.42	NEG_MH_6	103.03895:56241372 104.0423:2816896 105.04566:413349	59.0123:186804 61.55897:66480 62.99588:61404	15134191	22963586	16088381	14541155	13173336	234620128	31058084	20701152	9558238	11837858	232843248	22503934	24638388	12878568	25055684	28359154	25839360	24117496
485	3.28	103.03895	w/o MS2:2-Hydroxyisobutyric acid	[M-H]-		0.056	True	null	103.0388	C4H8O3		BWLBGMIXKSTLSX-UHFFFAOYSA-N		530	True	True	False		False	False	null	null	100	null	null	null	null	42.71	NEG_MH_6	103.03895:23632180 104.0423:4528863 105.04566:372293	50.43849:46512 50.46926:48108 55.32776:49745 56.66347:44891 57.23921:50425 57.66175:51384 59.84732:60011 59.98372:47415 63.01091:53805 64.20116:51558 64.78825:48952 65.91903:46331 69.18245:54020 70.09062:43139 71.73005:52427 72.29285:61572 72.42764:54902 73.06299:48528 73.81417:51065 79.46118:62335 80.19614:64909 81.73031:57670 85.20658:50640 85.40109:66044 87.94196:51406 88.8519:55499 95.70446:6…	6803796	19474600	11269456	10262056	16034580	55344748	39249292	32271844	23270462	15127779	44750164	26409098	17865952	8225046	9853994	25619666	8912065	16718968
486	3.33	103.03895	w/o MS2:2-Hydroxyisobutyric acid	[M-H]-	similar chromatogram in higher mz_1532; similar chromatogram in higher mz_3106; similar chromatogram in higher mz_6237	0.111	True	null	103.0388	C4H8O3		BWLBGMIXKSTLSX-UHFFFAOYSA-N		530	True	True	False		False	False	null	null	100	null	null	null	null	15.02	NEG_MH_1	103.03895:20366550 104.0423:3184337 105.04566:326658	50.47695:49739 50.60036:44031 50.80575:49750 52.04868:47168 52.45573:56126 56.49899:49957 57.43306:51100 58.01776:52107 63.15718:52025 65.98225:62257 66.87254:50428 67.99593:56907 69.28136:46044 69.58691:48132 73.29412:52270 76.72095:57860 77.36406:47626 78.18421:47492 78.36708:47886 78.58647:48499 80.40312:48239 80.45577:48167 83.73988:53213 84.73407:53450 85.20825:54193 92.61555:50457 95.72052:…	64373744	19474600	11799987	17514624	8805082	13648644	39249292	10355212	23270462	12091148	44750164	26409098	8377546	12327440	43097004	25619666	28353456	19909638
487	2.451	103.03895	w/o MS2:2-Hydroxyisobutyric acid	[M-H]-	similar chromatogram in higher mz_3848; similar chromatogram in higher mz_5906; similar chromatogram in higher mz_8376; similar chromatogram in higher mz_8566; similar chromatogram in higher mz_10313	0.222	True	null	103.0388	C4H8O3		BWLBGMIXKSTLSX-UHFFFAOYSA-N		530	True	True	False		False	False	null	null	100	null	null	null	null	8.95	NEG_MH_4	103.03895:9623021 104.0423:1304778 105.04566:0	52.57747:60456 65.45045:62074	13083854	11424531	5971252	23746018	12201725	21326336	6421732	23712472	12204305	8647776	18813652	23143840	18653840	18586126	22009658	15822562	17595232	20658490
488	2.865	103.03895	w/o MS2:2-Hydroxyisobutyric acid	[M-H]-		0.111	True	null	103.0388	C4H8O3		BWLBGMIXKSTLSX-UHFFFAOYSA-N		530	True	True	False		False	False	null	null	100	null	null	null	null	6.23	NEG_MQ_4	103.03895:6028518 104.0423:676887 105.04566:136996	50.34711:54254 52.55785:47646 54.74314:53122 54.76315:58862 56.05762:51261 61.62228:48964 62.74013:55693 64.65636:49834 64.86895:65425 68.76802:64204 69.33961:49057 69.94222:54565 71.54652:46365 78.73178:67111 78.81434:48684 79.31238:47932 79.43079:55296 79.81516:57551 81.47395:53132 83.06136:67792 83.87498:66500 89.18187:57333 89.80711:57953 94.45065:58107 99.32984:50962	11026856	18314084	23553718	14681814	10474308	10361823	20367170	18216072	33329220	17330932	43775704	41002740	15066466	13875629	14281103	26039308	13902392	24227448
489	4.356	103.03896	w/o MS2:2-Hydroxyisobutyric acid	[M-H]-	ion correlated with 762	0.111	True	null	103.0388	C4H8O3		BWLBGMIXKSTLSX-UHFFFAOYSA-N		530	True	True	False		False	False	null	null	100	null	null	null	null	3.19	NEG_Q4	103.03896:17199728 104.04231:2870364 105.04567:266115	51.77645:48245 52.43533:51858 53.0778:53746 56.00805:47659 57.65421:49265 57.77469:60579 59.06973:52734 63.42308:47154 66.89836:55739 69.01964:52222 71.60628:48340 77.80416:56662 89.30488:51060 94.18314:61195 94.43088:50027 100.59349:75196 101.93669:58740 102.32445:61297	8720896	64554436	34374632	12011835	54486364	33384356	40694700	58483212	67965048	79756216	36162652	60443472	13673677	42536772	9405890	40543036	5584861	4171930
490	3.519	103.03896	w/o MS2:2-Hydroxyisobutyric acid	[M-H]-		0.056	True	null	103.0388	C4H8O3		BWLBGMIXKSTLSX-UHFFFAOYSA-N		530	True	True	False		False	False	null	null	100	null	null	null	null	4.21	NEG_MH_3	103.03896:23305192 104.04231:4016615 105.04567:635090	63.13672:64973 81.18578:75013	8307746	8619782	69173304	13354398	11583094	24897466	34932320	32349716	49759144	20980336	8226963	37737072	9563408	8234201	35184848	9846893	11521864	26275688
491	4.176	103.03897	w/o MS2:2-Hydroxyisobutyric acid	[M-H]-		0.056	True	null	103.0388	C4H8O3		BWLBGMIXKSTLSX-UHFFFAOYSA-N		530	True	True	False		False	False	null	null	100	null	null	null	null	20.73	NEG_Q5	103.03897:13926715 104.04232:2273385 105.04568:191267	51.18569:57916 63.52404:64693 84.73238:75566 86.49064:61109	63619184	11189090	118074008	19847716	26523092	32654486	25608022	15201269	10954995	28743768	63072264	57294964	23564804	12182212	9414209	17055258	37608648	34012648
492	2.956	103.03899	w/o MS2:2-Hydroxyisobutyric acid	[M-H]-		0.167	True	null	103.0388	C4H8O3		BWLBGMIXKSTLSX-UHFFFAOYSA-N		530	True	True	False		False	False	null	null	100	null	null	null	null	19.47	NEG_MH_5	103.03899:13755160 104.04234:2170071 105.0457:123478	66.11132:68322 86.04173:71259	15195842	29073400	34521368	39749376	31509762	31408964	20658286	9961628	12946258	7562525	19653022	12496911	13856746	9229231	27292522	14539137	10153383	7240078
493	4.273	103.03899	w/o MS2:2-Hydroxyisobutyric acid	[M-H]-		0.111	True	null	103.0388	C4H8O3		BWLBGMIXKSTLSX-UHFFFAOYSA-N		530	True	True	False		False	False	null	null	100	null	null	null	null	3.85	NEG_MQ_1	103.03899:14670537 104.04234:1891733 105.0457:299573	53.90678:59357	81960560	23937364	42264564	22684170	15380332	35419916	44587340	10552196	21973152	59298124	12231998	13879441	58387168	13996610	34829132	17404228	31819834	54782848
494	5.067	103.03899	w/o MS2:3-HYDROXYBUTYRIC ACID	[M-H]-		0.111	True	null	103.04007	C4H8O3		WHBMMWSBFZVSSR-UHFFFAOYSA-N		530	True	True	False		False	False	null	null	60.6	null	null	null	null	20.98	NEG_MH_4	103.03899:26890382 104.04234:4098477 105.0457:439233	58.54887:62622 58.96852:64733 60.09557:73503 65.4016:66008	15947389	32287436	13270482	59384732	9599833	56597784	39582000	15020578	10278087	42600776	7120938	7519344	10839098	10260452	7734194	2173872	9899120	18023784
495	4.905	103.03899	w/o MS2:2-Hydroxyisobutyric acid	[M-H]-		0.111	False	null	103.0388	C4H8O3		BWLBGMIXKSTLSX-UHFFFAOYSA-N		530	True	True	False		False	False	null	null	100	null	null	null	null	19.28	NEG_MQ_2	103.03899:17713908 104.04234:3001634 105.0457:475910		18733270	32430814	13468395	8994908	13169911	16520801	17084446	40065988	14974318	18559058	8488388	26003860	7903338	37829400	16723142	22722118	17520084	13151265
496	0.922	103.03899	w/o MS2:2-Hydroxyisobutyric acid	[M-H]-		0.167	False	null	103.0388	C4H8O3		BWLBGMIXKSTLSX-UHFFFAOYSA-N		530	True	True	False		False	False	null	null	100	null	null	null	null	7.64	NEG_MQ_1	103.03899:7756261 104.04234:737650 105.0457:0		26202076	31872416	29471330	28448356	24988168	49555660	44265712	23412668	44933232	27068040	25513078	30725582	28089524	22721316	47497124	15664088	15357112	14675891
497	2.221	103.03899	w/o MS2:2-Hydroxyisobutyric acid	[M-H]-	similar chromatogram in higher mz_2773	0.111	True	null	103.0388	C4H8O3		BWLBGMIXKSTLSX-UHFFFAOYSA-N		530	True	True	False		False	False	null	null	100	null	null	null	null	4.42	NEG_MQ_4	103.03899:5164554 104.04234:563724 105.0457:0	85.51814:64934	12644781	14170831	6900504	9513476	15862564	13088495	13059524	12941818	8297734	15685002	23414994	15394206	10753259	8015760	11110006	13837127	16046399	14862694
498	3.399	103.039	w/o MS2:2-Hydroxyisobutyric acid	[M-H]-		0.167	True	null	103.0388	C4H8O3		BWLBGMIXKSTLSX-UHFFFAOYSA-N		530	True	True	False		False	False	null	null	100	null	null	null	null	20.05	NEG_MH_6	103.039:16012225 104.04235:2725106 105.04571:251028	87.32906:72027 92.77268:79155	56696456	14164200	33648392	32305162	29048718	40959764	15299141	10355212	39517864	10940550	16598618	23305084	29144230	5399156	44341984	8451549	33704720	28648334
499	5.189	103.039	w/o MS2:2-Hydroxyisobutyric acid	[M-H]-		0.111	True	null	103.0388	C4H8O3		BWLBGMIXKSTLSX-UHFFFAOYSA-N		530	True	True	False		False	False	null	null	100	null	null	null	null	2.59	NEG_MQ_2	103.039:16664338 104.04235:3035083 105.04571:208421	58.64808:61984 60.21077:65066 69.33714:62184 84.25058:70124 99.74343:74929	16513311	5789756	4422914	7349239	18651078	40085264	22527794	37556652	47239504	30450644	24216478	15286334	15924598	6352514	13306518	17704450	6605990	20154980
500	5.307	103.03901	w/o MS2:2-Hydroxyisobutyric acid	[M-H]-	ion correlated with 772; similar chromatogram in higher mz_5935; similar chromatogram in higher mz_3107	0.167	True	null	103.0388	C4H8O3		BWLBGMIXKSTLSX-UHFFFAOYSA-N		530	True	True	False		False	False	null	null	100	null	null	null	null	17.67	NEG_MQ_3	103.03901:18026538 104.04236:3036104 105.04572:266370	51.66868:62280 87.86412:68286	35138464	10279119	29251410	9977843	14812832	45414460	36345920	11669750	43244512	2961193	29752662	27746808	5499076	15559139	14966056	7053154	8022502	23099526
501	2.788	103.03901	w/o MS2:2-Hydroxyisobutyric acid	[M-H]-		0.111	True	null	103.0388	C4H8O3		BWLBGMIXKSTLSX-UHFFFAOYSA-N		530	True	True	False		False	False	null	null	100	null	null	null	null	13.92	NEG_MQ_4	103.03901:10071486 104.04236:1304754 105.04572:129122	50.47235:53039 51.34332:60934 53.00154:47039 54.9813:51449 56.27268:38681 59.24266:54844 59.89507:50193 60.49765:53060 61.50095:63300 62.44459:49704 62.7092:52839 63.5067:41512 65.57912:58049 66.33694:61054 67.06434:55009 68.35729:46423 69.65305:56230 69.73673:61051 72.01523:56361 73.10324:56106 73.98193:55012 75.1052:44612 76.02462:55346 78.12195:49257 82.12194:49378 82.47456:62323 84.24062:5566…	11071311	13351400	14358495	16516311	11849169	12957382	15016691	11715503	5564991	36775988	43775704	5909316	8437869	9418919	24358840	26660390	15737484	15605409
502	5.006	103.03904	w/o MS2:2-Hydroxyisobutyric acid	[M-H]-	similar chromatogram in higher mz_1536; similar chromatogram in higher mz_9191; similar chromatogram in higher mz_9626; similar chromatogram in higher mz_9735; similar chromatogram in higher mz_10735	0.056	True	null	103.0388	C4H8O3		BWLBGMIXKSTLSX-UHFFFAOYSA-N		530	True	True	False		False	False	null	null	100	null	null	null	null	3.12	NEG_MQ_2	103.03904:23747506 104.04239:4192441 105.04575:452500	50.23073:57379 50.65528:53951 51.37651:41659 51.90389:43984 52.99657:52689 54.63721:44886 56.42433:43762 56.79097:64576 58.36083:47288 59.46452:44600 62.51562:48355 63.44047:65303 63.50452:45302 64.13606:55907 65.34715:47676 71.04637:51966 71.1996:46863 73.58599:52315 75.59384:43818 75.8967:48716 78.34924:44839 79.51139:47973 81.07128:55889 81.17167:50698 83.23878:61288 84.11295:80763 84.94548:56…	16862672	32287436	38827408	9560218	9887962	12641138	8934006	55052156	27651904	13207965	23415052	44687764	7782864	7664492	18723876	14068171	8792633	45169876
503	5.473	103.03909	w/o MS2:2-Hydroxyisobutyric acid	[M-H]-	similar chromatogram in higher mz_8438	0.167	True	null	103.0388	C4H8O3		BWLBGMIXKSTLSX-UHFFFAOYSA-N		530	True	True	False		False	False	null	null	100	null	null	null	null	15.58	NEG_MQ_6	103.03909:13109722 104.04244:1271930 105.0458:219926	65.02515:87281 66.01221:64776 68.0092:65252	39588992	8685497	15796792	15321728	20601002	11719330	5656738	22020288	6668359	18224844	9184013	40551104	15527057	10331708	16075035	19166986	29016798	17115176
504	4.115	103.03915	w/o MS2:2-Hydroxyisobutyric acid	[M-H]-		0.056	True	null	103.0388	C4H8O3		BWLBGMIXKSTLSX-UHFFFAOYSA-N		530	True	True	False		False	False	null	null	99.9	null	null	null	null	16.4	NEG_Q2	103.03915:9586933 104.0425:1486720 105.04586:250360	51.73968:47548 51.82447:51608 53.25256:44193 58.94518:52036 60.24083:55214 60.46328:51662 63.59366:55842 69.73793:59607 69.90201:49120 69.99369:60777 72.58002:55591 73.73116:67696 78.73923:56500 78.8248:49223 82.82453:58481 84.38349:49967 86.33543:49389 90.09458:57650 91.68124:75149 91.72271:60530 93.17873:61403 98.22125:58939	2790797	39973996	118074008	30669730	9115522	5943746	8961009	81081320	8779470	38856552	6587914	8531590	9796995	25967562	63347984	20853262	19157140	25766044
505	3.058	103.03916	w/o MS2:2-Hydroxyisobutyric acid	[M-H]-		0.056	False	null	103.0388	C4H8O3		BWLBGMIXKSTLSX-UHFFFAOYSA-N		530	True	True	False		False	False	null	null	99.9	null	null	null	null	4.07	NEG_Q2	103.03916:4571255 104.04251:546655 105.04587:0		28282910	7046115	11869928	23339296	8857665	35919992	8631746	14538269	23559496	11653853	13293922	29544540	12934223	24410024	15298434	19179214	41620128	15471219
506	0.87	103.91907	Unknown	[M-H]-	found in higher mz's MsMs_4038; found in higher mz's MsMs_3148	0.444	False	null	null	null	null	null	null	999	False	False	False		False	False	null	null	null	null	null	null	null	6.24	NEG_Q6	103.91907:4915365 104.92242:1478532 105.92578:1083441		19856828	19951868	20373010	19813122	22266314	28300578	14592424	20475178	22856650	24391336	21196754	22973946	25231098	15035608	18484598	25037202	56972784	32720964
507	1.156	103.91908	Unknown	[M-H]-	similar chromatogram in higher mz_1433	0.222	False	null	null	null	null	null	null	999	False	False	False		False	False	null	null	null	null	null	null	null	3.28	NEG_Q5	103.91908:4071940 104.92243:1027397 105.92579:836586		20795332	16467193	28015234	19347584	28530288	15690005	22389834	15578694	18098980	20991118	23077346	15719838	19465352	18013826	17624478	18372018	31286728	19719050
508	8.475	103.91908	Unknown	[M-H]-	found in higher mz's MsMs_3880	0.889	True	null	null	null	null	null	null	999	False	False	False		False	False	null	null	null	null	null	null	null	9.54	NEG_MQ_2	103.91911:6275264 104.92246:1438309 105.92582:884863	51.18336:81267 96.79713:68859 99.12613:75064 103.91928:583230	36295644	22679166	7906848	27160862	33262522	35543528	15000805	51250756	48055800	35184152	30173768	27695574	46497380	44366164	63818944	52467520	41562956	82153368
509	6.274	103.91908	Unknown	[M-H]-	found in higher mz's MsMs_3885; found in higher mz's MsMs_4235	0.889	False	null	null	null	null	null	null	999	False	False	False		False	False	null	null	null	null	null	null	null	5.7	NEG_Q4	103.91908:4247100 104.92243:2806227 105.92579:1195791		22394608	25476150	9476775	23425754	27556856	13517617	12342874	34754452	20920482	15236709	7043678	16775795	34402132	36882896	43625020	34214732	35641664	22910112
510	0.11	103.91909	Unknown	[M-H]-		0.167	False	null	null	null	null	null	null	999	False	False	False		False	False	null	null	null	null	null	null	null	4.83	NEG_Q6	103.91909:5120561 104.92244:2408863 105.9258:1861142		22074148	29959976	11457919	11684200	3422869	9556035	18740710	31226094	8477800	28086306	33967412	20904872	14717806	32031638	29804948	44572812	29985752	15780712
511	0.787	103.91909	Unknown	[M-H]-	found in higher mz's MsMs_4038	0.389	False	null	null	null	null	null	null	999	False	False	False		False	False	null	null	null	null	null	null	null	11.47	NEG_Q5	103.91909:5231316 104.92244:1572562 105.9258:1058881		13625636	6726233	13921223	25228076	10773955	21913128	20393982	15567684	22151372	16982564	19037252	7670114	30067618	28664486	33574652	24991018	56945516	22829328
512	5.333	103.9191	Unknown	[M-H]-		0.111	False	null	null	null	null	null	null	999	False	False	False		False	False	null	null	null	null	null	null	null	2.49	NEG_MH_1	103.9191:2149480 104.92245:3161653 105.92581:1597080		6451866	4847167	7768287	6875583	7300014	7283262	6100908	4600738	7234692	2483724	3173431	5996915	5264930	5001032	2369784	5973578	4971527	3589699
513	0.974	103.91915	Unknown	[M-H]-	found in higher mz's MsMs_4966	0.111	False	null	null	null	null	null	null	999	False	False	False		False	False	null	null	null	null	null	null	null	4.35	NEG_MQ_6	103.91915:3044904 104.9225:1471166 105.92586:524342		8936910	14645511	11450186	8240124	10432162	10032216	9221606	13502886	12083524	9956368	15619199	13049478	11630132	8334758	11384831	8166098	11014698	11521043
514	0.733	103.91917	Unknown	[M-H]-	found in higher mz's MsMs_9630; found in higher mz's MsMs_4965	0.556	False	null	null	null	null	null	null	999	False	False	False		False	False	null	null	null	null	null	null	null	10.75	NEG_MQ_3	103.91917:4309254 104.92252:1480056 105.92588:683617		13245153	7298130	13852999	25228076	15981447	21913126	12381262	18092778	34333172	15892416	17891116	28772254	30067618	28664486	7660889	24991016	6208468	22829330
515	1.051	103.91936	Unknown	[M-H]-	found in higher mz's MsMs_3145	0.167	False	null	null	null	null	null	null	999	False	False	False		False	False	null	null	null	null	null	null	null	2.51	NEG_MH_6	103.91936:3449903 104.92271:1299622 105.92607:740959		3667299	14645511	13440282	16392684	14077999	11759143	8933498	14312108	16713632	20963626	14494752	15208937	13156120	15540903	7328320	12297802	13619357	10088191
516	0.659	104.03432	w/o MS2:Serine	[M-H]-		0.389	False	null	104.0341	C3H7NO3		MTCFGRXMJLQNBG-REOHCLBHSA-N		530	True	True	False		False	False	null	null	100	null	null	null	null	33.97	NEG_Q2	104.03432:5357888 105.03767:0 106.04103:8312990		5105652	4542859	5758278	8447406	4298086	3664551	13058708	12782149	3565419	5618213	10432962	5780209	9000578	22878692	25264980	9050948	22554862	22636256
517	8.441	104.03432	w/o MS2:Serine	[M-H]-		0.278	False	null	104.0341	C3H7NO3		MTCFGRXMJLQNBG-REOHCLBHSA-N		530	True	True	False		False	False	null	null	100	null	null	null	null	4.74	NEG_MH_1	104.03432:491670 105.03767:0 106.04103:0		2565107	2727756	1595079	3030504	1591090	3224594	2770949	3030307	2636669	2404714	2683663	3409647	2295137	2495753	1976708	1724648	2538667	4067978
518	0.559	104.03436	Serine	[M-H]-	similar chromatogram in higher mz_5200; found in higher mz's MsMs_4874; found in higher mz's MsMs_3824; similar chromatogram in higher mz_6529; similar chromatogram in higher mz_1345	1	True	null	104.0341	C3H7NO3		MTCFGRXMJLQNBG-REOHCLBHSA-N		430	True	True	True		False	False	null	null	96.5	null	93.6	93.6	100	225.2	NEG_MH_2	104.03431:47383080 105.03766:5676132 106.04102:653246	72.00733:139006 74.02336:337552 104.03442:73556	110903600	110363632	80356184	113209328	129198672	116056312	270787264	354456928	302242112	361473376	310633216	276944512	310370336	264682496	326170880	297443456	302460320	295163648
519	8.364	104.03462	w/o MS2:L-SERINE	[M-H]-		0.833	False	null	104.035	C3H7NO3		MTCFGRXMJLQNBG-REOHCLBHSA-N		530	True	True	False		False	False	null	null	99.9	null	null	null	null	5.85	NEG_Q1	104.03462:601831 105.03797:0 106.04133:0		1495759	1743752	1856503	1718198	1422964	2055606	860920	1846387	2432504	1382074	1961410	2405459	2045548	2234543	1946619	3482149	1989480	1158280
520	7.483	104.88526	Unknown	[M-H]-	ion correlated with 2278; ion correlated with 5274; ion correlated with 3111; ion correlated with 848; ion correlated with 1337; ion correlated with 3109; ion correlated with 790	0.056	False	null	null	null	null	null	null	999	False	False	False		False	False	null	null	null	null	null	null	null	7826.12	NEG_MH_1	104.88526:473864 105.88861:0 106.89197:0		4150546	726117	1900620	80229	77015	0	0	69587	0	0	0	0	92083	67107	217597	0	0	0
521	7.022	104.88554	Unknown	[M-H]-		0.056	False	null	null	null	null	null	null	999	False	False	False		False	False	null	null	null	null	null	null	null	3960.79	NEG_MH_1	104.88554:198039 105.88889:0 106.89225:0		518847	0	551006	70362	78961	63487	0	0	0	0	0	0	0	0	0	80173	0	0
522	7.685	104.88641	Unknown	[M-H]-	ion correlated with 853; ion correlated with 3113; ion correlated with 5311	0.111	False	null	null	null	null	null	null	999	False	False	False		False	False	null	null	null	null	null	null	null	4264.17	NEG_MH_1	104.88641:400387 105.88976:0 106.89312:0		1428781	2630318	1511065	70703	37410	0	0	0	29793	0	8093	11818	83279	274045	0	0	0	76032
523	7.575	104.88728	Unknown	[M-H]-		0.056	False	null	null	null	null	null	null	999	False	False	False		False	False	null	null	null	null	null	null	null	5149.2	NEG_MH_1	104.88728:357422 105.89063:0 106.89399:0		1039337	2555512	2117683	0	191430	0	147407	0	0	0	131404	161104	101021	107185	172791	71760	0	0
524	0.648	104.95105	Unknown	[M-H]-		0.278	False	null	null	null	null	null	null	999	False	False	False		False	False	null	null	null	null	null	null	null	3.92	NEG_MH_3	104.95105:3415401 105.9544:0 106.95776:0		0	1510411	10401279	940318	0	4410070	3656551	599328	1460171	2425952	3987690	1802738	1163710	1664961	2288996	551657	1622163	851106
525	2.33	104.95267	Unknown	[M-H]-		0.111	False	null	null	null	null	null	null	999	False	False	False		False	False	null	null	null	null	null	null	null	1.42	NEG_Q4	104.95267:3757418 105.95602:0 106.95938:663825		8040137	21991702	28935464	20867628	8974574	21614042	11162662	21021644	15705388	26120714	22271316	21897496	23162032	25799360	18088602	16740171	18115078	9572095
526	1.19	104.95271	Unknown	[M-H]-		0.111	False	null	null	null	null	null	null	999	False	False	False		False	False	null	null	null	null	null	null	null	1.77	NEG_MH_3	104.95271:2674762 105.95606:156784 106.95942:2069611		17270020	12152820	11473757	18474290	22040880	13053438	25440108	13158682	9564295	4359490	7463555	10572797	11351932	24079842	12213862	13530446	21452022	18226456
527	7.503	104.95271	Unknown	[M-H]-		0.222	True	null	null	null	null	null	null	999	False	False	False		False	False	null	null	null	null	null	null	null	4.56	NEG_MQ_3	104.95277:23358014 105.95612:635159 106.95948:0	52.29057:60514 61.77522:68690 80.81801:67320 84.31537:64912	193480128	217084400	211022656	53042448	52944032	158517120	236764800	145514704	145113280	196069408	97896920	202745024	200784704	252566560	155782752	85268664	192891392	277296704
528	7.59	104.95272	Unknown	[M-H]-		0.167	True	null	null	null	null	null	null	999	False	False	False		False	False	null	null	null	null	null	null	null	7.24	NEG_MH_5	104.95278:25376256 105.95613:489353 106.95949:0	97.36181:76155 105.01864:82454	67078844	56419632	321165824	223311344	250499488	112624184	111528280	130508384	54245112	97663712	193709248	132376968	230800400	112709184	297855712	146592256	310050880	358373216
529	2.15	104.95272	Unknown	[M-H]-		0.056	False	null	null	null	null	null	null	999	False	False	False		False	False	null	null	null	null	null	null	null	3.3	NEG_Q4	104.95272:3610024 105.95607:0 106.95943:525161		11805649	13813655	11479180	16329214	8679886	17993220	18044568	10409949	22726586	8285985	17474476	9097568	12320336	26769162	9106612	20263520	7039932	18115380
530	7.657	104.95274	Unknown	[M-H]-		0.111	True	null	null	null	null	null	null	999	False	False	False		False	False	null	null	null	null	null	null	null	9.01	NEG_MH_4	104.95274:25610496 105.95609:180296 106.95945:136026	51.96816:62036 52.81481:56084 100.65854:83333	195255680	458824000	321165824	571309568	115443240	226355520	282022720	144812288	247821728	192834576	193709248	114300240	301276480	100159024	54165100	101668736	310050880	358373216
531	7.392	104.95274	Unknown	[M-H]-		0.278	True	null	null	null	null	null	null	999	False	False	False		False	False	null	null	null	null	null	null	null	5.73	NEG_MH_1	104.95274:21917316 105.95609:519151 106.95945:0	94.42696:77804 100.3708:66215 105.01862:75474	176616144	140472416	134935696	38192020	118073888	133774288	107789664	125287136	148394688	118396424	46519112	96506440	73736208	46124080	147335472	134097288	65284064	49084276
532	8.204	104.95275	Unknown	[M-H]-		0.833	True	null	null	null	null	null	null	999	False	False	False		False	False	null	null	null	null	null	null	null	24.86	NEG_MH_1	104.95274:18785100 105.95609:326039 106.95945:0	52.70292:68190 59.35537:60015	123571976	167602000	184534960	176785152	131513320	208742992	214981536	147378560	149681248	155945376	131074512	142110960	181665840	86980752	178116224	225555280	157564016	108748640
533	6.277	104.95277	Unknown	[M-H]-		0.444	True	null	null	null	null	null	null	999	False	False	False		False	False	null	null	null	null	null	null	null	7.32	NEG_MH_1	104.95276:8118800 105.95611:0 106.95947:0	55.35603:62619 58.3455:64235 59.78275:60871 65.8616:59632	73329120	68115072	60282600	93073264	80206184	106437096	63581356	62134888	61862156	66618824	76044256	72161360	66595112	16400081	57111796	57534560	75082344	18720344
534	7.228	104.95278	Unknown	[M-H]-		0.111	True	null	null	null	null	null	null	999	False	False	False		False	False	null	null	null	null	null	null	null	4.87	NEG_MH_1	104.95274:18773508 105.95609:133024 106.95945:0	66.82795:62178	135333920	128373224	169593616	129711888	130746192	129397392	76467584	137774768	137791248	57452312	139487888	136949968	64639224	130934656	49697404	116804608	40501020	75139344
535	6.798	104.95278	Unknown	[M-H]-		0.056	True	null	null	null	null	null	null	999	False	False	False		False	False	null	null	null	null	null	null	null	5.75	NEG_MQ_1	104.95278:14053280 105.95613:0 106.95949:0	51.84614:63169 57.43776:68555 72.81292:62599 82.4183:76448	75727472	72103984	58963044	47947392	48715164	60178168	71256224	57999992	60743872	67424968	64738124	51408428	60148252	59841292	58624064	59422004	67170248	60416700
536	8.392	104.95279	Unknown	[M-H]-		0.722	False	null	null	null	null	null	null	999	False	False	False		False	False	null	null	null	null	null	null	null	7.26	NEG_MH_5	104.95279:7947348 105.95614:385205 106.9595:1237849		59435524	43063456	68032352	60028284	54741948	65949052	54883252	57867024	42849704	64774116	61357444	66634816	62356012	62714040	64961632	65319328	62064216	56089392
537	7.978	104.9528	Unknown	[M-H]-		0.333	True	null	null	null	null	null	null	999	False	False	False		False	False	null	null	null	null	null	null	null	6.26	NEG_MH_1	104.95274:21099518 105.95609:288265 106.95945:0	50.00525:49873 51.4699:50936 57.00656:50719 57.6608:52765 58.67216:49511 60.52794:55404 62.86618:58125 68.60179:53690 68.96183:53572 69.97736:41254 71.36755:46167 72.19133:52431 73.65241:54350 74.04478:58214 77.7924:87825 80.28254:61034 83.04832:48418 89.68113:54327 90.61271:51530 90.62753:50324 96.20892:50952 97.80672:54348 98.40334:48033 101.41289:68704 101.95882:48735 104.9932:50029	189825088	115004648	156274064	134906224	138757216	152115344	236884464	184943184	149659392	231493072	173099728	110823536	151343856	224599072	119667296	162065936	160912192	186820288
538	6.326	104.9528	Unknown	[M-H]-		0.167	True	null	null	null	null	null	null	999	False	False	False		False	False	null	null	null	null	null	null	null	6.19	NEG_MH_4	104.95273:8711555 105.95608:0 106.95944:0	52.12131:64076 81.63679:74486	14427102	64347240	33796536	90138504	23707562	106437096	28559186	39170108	38521180	42043844	105524152	27856844	13872519	94329240	57111796	32728438	75082344	86036808
539	5.94	104.95298	Unknown	[M-H]-		0.056	True	null	null	null	null	null	null	999	False	False	False		False	False	null	null	null	null	null	null	null	6.83	NEG_Q1	104.95298:6076694 105.95633:81375 106.95969:334387	105.01859:90038	52467716	26666356	57967784	27959528	51003396	30699050	51360048	63458940	37455332	30887690	23023856	40141484	54849240	23118704	66715868	28266124	65920972	42197716
540	0.478	104.95881	Unknown	[M-H]-	found in higher mz's MsMs_4486; found in higher mz's MsMs_4776; found in higher mz's MsMs_6676	0.389	False	null	null	null	null	null	null	999	False	False	False		False	False	null	null	null	null	null	null	null	7.06	NEG_Q1	104.95881:4521184 105.96216:495572 106.96552:1529255		23243824	22218410	27280342	25676046	22721220	23057542	23196988	26022126	19823320	26541094	27437744	21713292	24528346	24102834	23461116	26891674	24925168	23269462
541	0.48	104.98513	Unknown	[M-H]-		0.611	False	null	null	null	null	null	null	999	False	False	False		False	False	null	null	null	null	null	null	null	6.72	NEG_MQ_1	104.98513:4269327 105.98848:0 106.99184:0		12664266	13482775	13092720	12962234	12432676	12961499	15660617	15769625	14629164	15790992	15185567	16301171	14135640	14298544	13456063	13126428	14596574	13667338
542	3.629	105.01821	w/o MS2:Glyceric acid	[M-H]-		0.056	True	null	105.018	C3H6O4		RBNPOMFGQQGHHO-UWTATZPHSA-N		530	True	True	False		False	False	null	null	100	null	null	null	null	4.26	NEG_Q2	105.01821:5570994 106.02156:241346 107.02492:555318	50.2544:53787 53.37206:47995 53.87957:49414 54.12493:45655 54.14118:47316 54.23881:45649 54.98739:50033 55.74443:62116 56.70926:55999 57.89933:45685 59.22403:44305 59.35339:44803 60.06955:42139 61.3624:52154 63.18196:48101 63.26722:54904 65.82259:41791 66.83966:52358 66.85257:47431 70.94872:52698 75.8314:50294 76.88565:49816 82.39897:52700 83.55592:51944 83.73164:56707 86.0023:61849 86.23047:6810…	13486637	30247038	22560894	23016578	13232390	13130141	15593675	19477942	9464075	17822076	12360163	18704238	14753587	26296120	18270714	21142778	20439830	16319488
543	8.531	105.01822	w/o MS2:Glyceric acid	[M-H]-		0.056	False	null	105.018	C3H6O4		RBNPOMFGQQGHHO-UWTATZPHSA-N		530	True	True	False		False	False	null	null	100	null	null	null	null	1.22	NEG_Q2	105.01822:3690402 106.02157:0 107.02493:0		19768424	19917452	33944120	20296124	24589648	7062210	10782436	10953327	11301201	33281092	15153121	10989582	23985168	18352578	10029819	18300944	16680684	10144952
544	3.845	105.01823	w/o MS2:Glyceric acid	[M-H]-		0.056	True	null	105.018	C3H6O4		RBNPOMFGQQGHHO-UWTATZPHSA-N		530	True	True	False		False	False	null	null	100	null	null	null	null	4.54	NEG_Q4	105.01823:5817626 106.02158:417160 107.02494:697198	50.49773:50123 51.78925:53791 56.89582:47801 57.34438:49219 58.25374:59000 59.37991:46422 60.77128:46212 61.14421:60885 61.99675:51865 65.58705:57395 68.23729:49832 68.35846:49290 70.12083:49733 83.12634:56986 83.82548:52525 86.71903:47123 91.99299:68624 96.78684:53629 98.57538:56822 100.64549:62588 104.87549:62846	13656918	8093004	25717892	29570356	17569952	9985685	15849979	10373848	27893770	17578818	18008412	17475748	12432022	12323041	11076658	37315236	10860446	11303941
545	8.454	105.01826	w/o MS2:Glyceric acid	[M-H]-		0.333	False	null	105.018	C3H6O4		RBNPOMFGQQGHHO-UWTATZPHSA-N		530	True	True	False		False	False	null	null	100	null	null	null	null	2.08	NEG_MQ_5	105.01826:4323748 106.02161:123827 107.02497:0		7097067	20228028	6916008	33031212	29970466	29123162	18641530	38164048	18857514	25325148	15349370	27641148	15992686	19810864	20254344	16706048	33568008	13324361
546	4.223	105.01826	w/o MS2:Glyceric acid	[M-H]-		0.056	False	null	105.018	C3H6O4		RBNPOMFGQQGHHO-UWTATZPHSA-N		530	True	True	False		False	False	null	null	100	null	null	null	null	4.43	NEG_Q5	105.01826:4755739 106.02161:347764 107.02497:722911		12174404	26050208	6720274	6806914	17337888	7534770	13531360	12136279	15662605	15598444	18150676	27085882	10903779	9131692	17672950	9132237	16351255	16306185
547	4.83	105.01826	w/o MS2:Glyceric acid	[M-H]-		0.056	False	null	105.018	C3H6O4		RBNPOMFGQQGHHO-UWTATZPHSA-N		530	True	True	False		False	False	null	null	100	null	null	null	null	6.18	NEG_Q5	105.01826:3893634 106.02161:239965 107.02497:428904		11158718	13621045	15488450	20274110	15040546	16556366	17343140	10067753	8929166	14042288	19369028	17911684	28084494	7422441	10971793	14007313	18135000	14126440
548	5.293	105.01827	w/o MS2:Glyceric acid	[M-H]-		0.056	False	null	105.018	C3H6O4		RBNPOMFGQQGHHO-UWTATZPHSA-N		530	True	True	False		False	False	null	null	100	null	null	null	null	7.78	NEG_MH_1	105.01827:4621848 106.02162:140408 107.02498:394240		15245110	17485514	14949516	13618297	10578287	24027898	17024476	6811388	18197416	10744770	15159546	24517686	12529073	10839764	17880652	14277808	16375029	14196974
549	3.28	105.01828	w/o MS2:Glyceric acid	[M-H]-		0.056	True	null	105.018	C3H6O4		RBNPOMFGQQGHHO-UWTATZPHSA-N		530	True	True	False		False	False	null	null	100	null	null	null	null	8.5	NEG_MH_6	105.01828:5431168 106.02163:380546 107.02499:592663	54.77619:66590 105.41252:67097	9615138	15310657	8378464	11828388	10150148	26605916	21182974	16398561	12767513	15769806	16409117	25709466	15164483	18533716	18241382	8235486	26119026	10095153
550	4.362	105.01829	w/o MS2:Glyceric acid	[M-H]-		0.056	True	null	105.018	C3H6O4		RBNPOMFGQQGHHO-UWTATZPHSA-N		530	True	True	False		False	False	null	null	100	null	null	null	null	2.59	NEG_Q4	105.01829:4731254 106.02164:269351 107.025:342517	85.13399:65879	10304408	25346636	9805800	8501935	11986953	10638879	15383429	20560614	4970546	30106902	15965297	19705564	10773955	15950702	12631885	19713846	10890440	9617474
551	3.519	105.0183	w/o MS2:Glyceric acid	[M-H]-		0.056	True	null	105.018	C3H6O4		RBNPOMFGQQGHHO-UWTATZPHSA-N		530	True	True	False		False	False	null	null	100	null	null	null	null	7.11	NEG_MH_3	105.0183:5370992 106.02165:482524 107.02501:704154	52.31491:63013 55.51109:60751 61.46574:66437 86.17724:78358	11950767	10147866	28945888	6865546	15160709	10011289	26628598	15753285	19082212	18594878	13901532	17994518	9102746	14077588	16366208	14279338	12714169	20847750
552	1.051	105.0183	w/o MS2:Glyceric acid	[M-H]-		0.389	False	null	105.018	C3H6O4		RBNPOMFGQQGHHO-UWTATZPHSA-N		530	True	True	False		False	False	null	null	100	null	null	null	null	5.72	NEG_MQ_6	105.0183:6161502 106.02165:259275 107.02501:0		46109336	26088580	35101580	30021864	28810530	37588612	56022276	15696372	44888968	40297564	28084196	46117420	24522208	34391384	39780884	48752076	38711100	44170704
553	0.649	105.01831	GLYCERIC ACID	[M-H]-	found in higher mz's MsMs_7839; found in higher mz's MsMs_2217; similar chromatogram in higher mz_6153; similar chromatogram in higher mz_9855; similar chromatogram in higher mz_3002; similar chromatogram in higher mz_5050; similar chromatogram in higher mz_5608; similar chromatogram in higher mz_10324; similar chromatogram in higher mz_10658; similar chromatogram in higher mz_8403; similar chrom…	1	True	null	105.01933	C3H6O4		RBNPOMFGQQGHHO-UWTATZPHSA-N		430	True	True	True		False	False	null	null	97.8	null	96.3	96.3	100	468.57	NEG_MQ_2	105.01832:334937856 106.02167:19961876 107.02503:7879710	56.99734:305970 59.01319:1995854 72.99198:2600028 75.00746:3300996 77.41232:71212 103.00339:77497 105.01865:8379438	560177280	565403008	568313664	595062016	649489664	555424448	1696606848	985546304	1444793728	1171057152	1410171904	1507242368	888117632	894864384	889157056	910453376	877125120	995678848
554	4.176	105.01831	w/o MS2:Glyceric acid	[M-H]-		0.056	True	null	105.018	C3H6O4		RBNPOMFGQQGHHO-UWTATZPHSA-N		530	True	True	False		False	False	null	null	100	null	null	null	null	5.55	NEG_Q5	105.01831:4397266 106.02166:290578 107.02502:762749	51.52304:63133 52.51367:53964 54.90258:43730 57.79921:48168 59.40644:45333 63.02055:50036 63.2521:46814 63.32668:44303 63.84043:53125 64.82967:51327 65.85584:51499 66.32646:55022 66.6582:53340 69.6917:63832 71.0759:55491 73.18108:56880 74.01604:51499 78.28373:51072 81.25803:53889 86.16176:56907 90.62009:47847 90.95065:54639 93.45741:51743 95.06047:56707 96.06319:55019 96.30418:52192 96.41384:5493…	22223540	11846029	6720274	14436626	18340584	15262360	13531360	15688385	10509104	15598444	17292754	27085882	24576108	7665160	11285631	10800275	20974346	16306185
555	3.702	105.01832	w/o MS2:Glyceric acid	[M-H]-		0.056	True	null	105.018	C3H6O4		RBNPOMFGQQGHHO-UWTATZPHSA-N		530	True	True	False		False	False	null	null	99.9	null	null	null	null	7.88	NEG_MQ_4	105.01832:6363694 106.02167:483964 107.02503:594468	51.26995:43968 55.58666:54441 59.08927:49948 59.82944:51592 59.97276:47510 64.97002:48768 65.1514:59312 65.87769:47986 70.14736:52398 70.76183:51771 72.32586:57240 72.63187:50959 73.12471:45166 73.87685:56331 74.08176:51192 74.50793:51203 77.09309:58246 77.86023:70753 78.67782:57530 81.84147:54167 82.30758:55689 84.0666:54697 86.71042:58998 88.01638:54736 88.99773:53337 89.15837:53141 91.68318:58…	9964559	10084497	13559809	20247802	16030303	18171936	12247008	11703888	21559552	24883852	13042494	6868262	7359366	6316174	24191528	15847787	19035012	15673143
556	2.937	105.01832	w/o MS2:Glyceric acid	[M-H]-		0.056	True	null	105.018	C3H6O4		RBNPOMFGQQGHHO-UWTATZPHSA-N		530	True	True	False		False	False	null	null	99.9	null	null	null	null	3.4	NEG_MH_5	105.01832:4464705 106.02167:285117 107.02503:767458	52.10516:56811 52.21758:69052 54.18998:69646 63.27589:68813	25344382	23162350	11954289	6881562	18259570	16453485	16909330	6833676	18769364	8548746	14232319	7133886	7611018	5898674	15518347	10725450	7830911	12861980
557	5.067	105.01833	w/o MS2:Glyceric acid	[M-H]-	similar chromatogram in higher mz_12022	0.111	False	null	105.018	C3H6O4		RBNPOMFGQQGHHO-UWTATZPHSA-N		530	True	True	False		False	False	null	null	99.9	null	null	null	null	5.56	NEG_MH_4	105.01833:5761098 106.02168:577282 107.02504:1386695		12559257	7816330	8390690	20764058	18347730	18922858	15220508	12047961	11927511	20010068	8364360	6720499	12230730	9288557	8809455	20815130	11534067	12454805
558	5.17	105.01833	w/o MS2:Glyceric acid	[M-H]-		0.056	False	null	105.018	C3H6O4		RBNPOMFGQQGHHO-UWTATZPHSA-N		530	True	True	False		False	False	null	null	99.9	null	null	null	null	3.7	NEG_MQ_2	105.01833:4780016 106.02168:443115 107.02504:1035352		6974662	11996669	6842144	13583463	22495854	20628910	14129048	16206985	35481304	14343477	11459997	25617750	18395798	13997436	7718074	6444918	14056635	14396502
559	5.006	105.01837	w/o MS2:Glyceric acid	[M-H]-		0.056	True	null	105.018	C3H6O4		RBNPOMFGQQGHHO-UWTATZPHSA-N		530	True	True	False		False	False	null	null	99.9	null	null	null	null	7.26	NEG_MQ_2	105.01837:5598386 106.02172:487670 107.02508:791469	73.92323:69377 104.9263:79394 105.01865:118909	12933394	9013311	19573402	4956355	15189151	6733804	14855435	24028504	10619108	15810609	14788908	15134950	12230730	18568830	11165827	15110361	13297817	18975002
560	6.279	105.93473	Unknown	[M-H]-		0.556	False	null	null	null	null	null	null	999	False	False	False		False	False	null	null	null	null	null	null	null	3.6	NEG_Q3	105.93473:1003114 106.93808:1618052 107.94144:355882		4447206	2053121	3498085	1332310	3716755	4156256	1894964	3433172	1605214	1519188	1619108	3198415	5183061	5425068	5321535	7919614	1975210	5125738
561	0.866	105.93478	Unknown	[M-H]-		0.778	False	null	null	null	null	null	null	999	False	False	False		False	False	null	null	null	null	null	null	null	5.63	NEG_Q6	105.93478:1082362 106.93813:2377752 107.94149:134177		4170089	4144682	3359410	3203146	7429430	2265706	4618892	3438797	5344962	4059531	5042282	6915720	4889277	4220648	2426880	3927321	8785398	6201360
562	5.333	105.9348	Unknown	[M-H]-		0.167	False	null	null	null	null	null	null	999	False	False	False		False	False	null	null	null	null	null	null	null	2.63	NEG_MH_1	105.9348:593637 106.93815:2340526 107.94151:214753		1593147	913087	1430078	863024	1847758	3216364	2301736	142587	530703	1242852	1748924	1430564	1840362	606908	1073128	1242476	872979	675908
563	0.396	105.93482	Unknown	[M-H]-		0.167	False	null	null	null	null	null	null	999	False	False	False		False	False	null	null	null	null	null	null	null	10.36	NEG_MQ_3	105.93482:1804100 106.93817:2693474 107.94153:279870		12221648	4177040	4554410	2444822	3096430	7092458	4048235	3648054	10073978	9848078	3186774	6140334	8060776	4255745	4157162	2034900	6168996	4664122
564	1.336	105.93483	Unknown	[M-H]-		0.222	False	null	null	null	null	null	null	999	False	False	False		False	False	null	null	null	null	null	null	null	0.76	NEG_MQ_5	105.93483:764890 106.93818:2273063 107.94154:0		2884889	1082337	2169928	2978680	2603797	2538716	2442051	3033716	2143556	3320562	8830572	2496604	561599	3582764	1485480	3025144	4837849	3151161
565	5.207	105.93488	Unknown	[M-H]-		0.056	False	null	null	null	null	null	null	999	False	False	False		False	False	null	null	null	null	null	null	null	2.65	NEG_MH_1	105.93488:500797 106.93823:1850734 107.94159:102893		1320728	1322431	347139	866047	1574268	1017937	1100924	1999050	987470	1237660	609058	1667393	241358	107655	861070	737148	843204	1216079
566	1.334	105.95939	Unknown	[M-H]-		0.333	True	null	null	null	null	null	null	999	False	False	False		False	False	null	null	null	null	null	null	null	22.24	NEG_Q2	105.95939:8466064 106.96274:117486 107.9661:395241	50.63127:59626 51.37806:58491 58.05476:64739 60.38362:61024 82.32997:92144 105.9584:337482	1913637	1682994	2760624	30262060	1945966	1112786	1655971	6162758	2016087	870901	2525205	766023	1317145	47849212	34267088	1899009	8357352	2519644
567	2.917	106.03991	Unknown	[M-H]-		0.056	False	null	null	null	null	null	null	999	False	False	False		False	False	null	null	null	null	null	null	null	2.23	NEG_MH_1	106.03991:199742 107.04326:222419 108.04662:962814		442806	0	9965	0	429136	0	199717	0	362891	335835	128639	178425	0	0	151376	0	48686	0
568	3.449	106.04002	Unknown	[M-H]-		0.056	False	null	null	null	null	null	null	999	False	False	False		False	False	null	null	null	null	null	null	null	2.45	NEG_MH_1	106.04002:219671 107.04337:171952 108.04673:1307397		493476	0	0	321533	0	336956	332245	231385	217792	75609	227658	0	65500	0	43475	0	231188	68301
569	5.297	106.04025	Unknown	[M-H]-		0.111	False	null	null	null	null	null	null	999	False	False	False		False	False	null	null	null	null	null	null	null	3.18	NEG_MH_1	106.04025:282019 107.0436:198196 108.04696:697509		718183	0	512432	0	640840	794353	772212	0	461126	0	411913	470620	0	41282	510320	107192	49606	313757
570	3.355	106.06513	Unknown	[M-H]-		0.056	False	null	null	null	null	null	null	999	False	False	False		False	False	null	null	null	null	null	null	null	1.14	NEG_MH_1	106.06513:102647 107.06848:0 108.07184:0		224823	55252	0	48345	173027	102372	59394	51467	80102	92208	163854	0	96511	50979	134759	97508	60645	106842
571	8.51	106.9426	Unknown	[M-H]-		0.389	False	null	null	null	null	null	null	999	False	False	False		False	False	null	null	null	null	null	null	null	7.07	NEG_MH_3	106.9426:2246678 107.94595:0 108.94931:492980		11403730	13740106	16946830	17697988	17966182	16449355	20093576	18973160	14103956	18569204	14523137	13319619	16926942	12666681	6930711	9427036	15900154	11675681
572	0.47	106.94262	Unknown	[M-H]-		0.778	False	null	null	null	null	null	null	999	False	False	False		False	False	null	null	null	null	null	null	null	7.23	NEG_MQ_3	106.94262:2614412 107.94597:166437 108.94933:330810		4932058	5504204	5768394	5227036	7851554	3142984	2788228	5233051	11098307	3629770	3278355	5593614	5450955	5789930	4782659	5709150	5744583	5456366
573	0.865	106.94263	Unknown	[M-H]-		0.778	False	null	null	null	null	null	null	999	False	False	False		False	False	null	null	null	null	null	null	null	6.39	NEG_MH_6	106.94263:2750731 107.94598:183701 108.94934:275358		24718454	16412652	13624328	12724728	16083103	17312126	14842742	10649616	12455620	13117356	15933993	16327388	10632606	6807144	8734259	11562101	8552447	8145052
574	5.329	106.94263	Unknown	[M-H]-		0.111	False	null	null	null	null	null	null	999	False	False	False		False	False	null	null	null	null	null	null	null	2.04	NEG_MH_1	106.94263:1084562 107.94598:151982 108.94934:138312		4199102	3304844	3971060	3873635	2870292	6297586	2697015	2880437	1979438	2635928	2398062	1198898	1636125	861673	1523172	1738725	1772935	1061042
575	8.301	106.95596	Unknown	[M-H]-	found in higher mz's MsMs_1582	0.889	False	null	null	null	null	null	null	999	False	False	False		False	False	null	null	null	null	null	null	null	5.76	NEG_Q5	106.95596:1538009 107.95931:0 108.96267:0		6963671	8955216	7923016	8580235	10922068	7554072	6141573	7572533	9527740	8345420	8506709	10909670	8484477	8036960	7618552	10453591	8470931	6963598
576	0.609	107.03384	Unknown	[M-H]-		0.167	False	null	null	null	null	null	null	999	False	False	False		False	False	null	null	null	null	null	null	null	26.8	NEG_MH_6	107.03384:6298200 108.03719:0 109.04055:0		24896772	24466218	25412486	22048882	24878056	27560456	23544192	20889350	25711362	24839078	25961734	26268076	27553554	27347530	27344084	27150362	29127234	25864814
577	1.007	107.03523	Unknown	[M-H]-	found in higher mz's MsMs_1187; similar chromatogram in higher mz_1187; similar chromatogram in higher mz_5188; similar chromatogram in higher mz_5795; similar chromatogram in higher mz_6921; similar chromatogram in higher mz_5085; similar chromatogram in higher mz_1179; similar chromatogram in higher mz_1194; similar chromatogram in higher mz_3754; similar chromatogram in higher mz_4405; similar…	1	False	null	null	null	null	null	null	999	False	False	False		False	False	null	null	null	null	null	null	null	11.29	NEG_MH_2	107.03523:4037267 108.03858:657388 109.04194:946267		11175169	11192497	10236626	9953859	9749842	10628964	6639338	7073820	6758304	6699896	6921560	6543459	10120334	10683082	9910543	10459117	9783681	10198924
578	2.145	107.03529	Unknown	[M-H]-	found in higher mz's MsMs_1188	0.944	False	null	null	null	null	null	null	999	False	False	False		False	False	null	null	null	null	null	null	null	4.89	NEG_Q1	107.03529:1144841 108.03864:369986 109.042:1047973		1204783	1217486	990385	1144285	1024550	1243011	1638789	1393843	1550528	1656608	1764749	1723644	2802096	2660939	2423091	2227843	2601478	2412858
579	2.027	107.04917	w/o MS2:BENZYL ALCOHOL	[M-H]-	similar chromatogram in higher mz_10661; similar chromatogram in higher mz_6155; similar chromatogram in higher mz_6560; similar chromatogram in higher mz_11191	1	False	null	107.04882	C7H8O		WVDDGKGOMKODPV-UHFFFAOYSA-N		530	True	True	False		False	False	null	null	99.9	null	null	null	null	6.06	NEG_Q2	107.04917:2088260 108.05252:318212 109.05588:406286		5653460	5425792	5481313	5354421	5635358	5260672	4567382	5142597	4375889	5539016	3816978	4603988	5767502	5823588	5255690	5257795	5617480	5338820
580	1.273	107.04922	w/o MS2:BENZYL ALCOHOL	[M-H]-	found in higher mz's MsMs_6052	0.611	False	null	107.04882	C7H8O		WVDDGKGOMKODPV-UHFFFAOYSA-N		530	True	True	False		False	False	null	null	99.9	null	null	null	null	5.96	NEG_MH_2	107.04922:962340 108.05257:453767 109.05593:238396		9714550	10588747	5085654	4683024	5320971	8885157	6615136	3825857	6531262	1055834	5528908	6615403	7195624	4541720	9843476	8307048	4160591	3661578
581	2.221	107.04925	w/o MS2:BENZYL ALCOHOL	[M-H]-		0.944	False	null	107.04882	C7H8O		WVDDGKGOMKODPV-UHFFFAOYSA-N		530	True	True	False		False	False	null	null	99.9	null	null	null	null	6.9	NEG_Q2	107.04925:1725219 108.0526:530888 109.05596:0		3666797	4025336	3570748	4055218	4043323	3784061	2367580	2516282	2519601	3000080	2449740	3077662	4200200	5295570	4795790	4480800	4340170	4064384
582	2.703	107.04927	w/o MS2:BENZYL ALCOHOL	[M-H]-		0.556	False	null	107.04882	C7H8O		WVDDGKGOMKODPV-UHFFFAOYSA-N		530	True	True	False		False	False	null	null	99.9	null	null	null	null	3.94	NEG_Q2	107.04927:579759 108.05262:272096 109.05598:213123		1888030	2419568	2636690	2492270	1885310	1815430	1786409	1621603	1682723	1886998	1414032	1177637	2007680	2428411	2710002	1993371	1944174	2246140
583	0.861	108.89864	Unknown	[M-H]-		0.833	False	null	null	null	null	null	null	999	False	False	False		False	False	null	null	null	null	null	null	null	2.52	NEG_Q6	108.89864:800392 109.90199:0 110.90535:203511		3241456	3022264	2096603	1970735	3917096	2385152	4253751	2523551	2284118	3090864	2201598	4021264	4239408	4592062	3460190	3451401	3905320	3665318
584	8.392	108.89865	Unknown	[M-H]-	similar chromatogram in higher mz_2061; similar chromatogram in higher mz_1311; similar chromatogram in higher mz_4143; similar chromatogram in higher mz_2932	1	False	null	null	null	null	null	null	999	False	False	False		False	False	null	null	null	null	null	null	null	17.49	NEG_Q1	108.89865:4857870 109.902:755906 110.90536:2383032		23419896	24106132	19635038	23159840	20554202	19170746	23656250	23634022	19407718	22868574	17408362	21675046	28484366	25209654	26013360	27477688	26001256	25446784
585	7.842	108.89866	Unknown	[M-H]-	ion correlated with 8145; ion correlated with 586; ion correlated with 2430; ion correlated with 1010; ion correlated with 5564; ion correlated with 2855; ion correlated with 1952; ion correlated with 7270; ion correlated with 955; ion correlated with 1011; ion correlated with 7268; ion correlated with 447; ion correlated with 5565; ion correlated with 2856; found in higher mz's MsMs_1675; found …	0.778	False	null	null	null	null	null	null	999	False	False	False		False	False	null	null	null	null	null	null	null	3.58	NEG_Q2	108.89866:3480869 109.90201:419829 110.90537:1842853		11659921	9210142	12683020	9931701	5641960	9351449	5554705	3220660	3106219	3643650	8541583	8821799	10787080	38802192	11387715	10493566	10592686	5687696
586	7.791	108.89866	Unknown	[M-H]-	ion correlated with 2430; ion correlated with 1010; ion correlated with 5564; ion correlated with 2855; ion correlated with 1952; ion correlated with 7270; ion correlated with 955; ion correlated with 1011; ion correlated with 585	0.5	False	null	null	null	null	null	null	999	False	False	False		False	False	null	null	null	null	null	null	null	13.92	NEG_Q1	108.89866:3264875 109.90201:184125 110.90537:1775329		11659921	9210142	8259824	9931701	8011400	9312481	6966310	5974024	4479952	5470537	7200551	1663452	25344920	38802192	28124064	27708990	11190604	20081644
587	7.908	108.89867	Unknown	[M-H]-	ion correlated with 2431; ion correlated with 447; ion correlated with 5565; ion correlated with 2856; ion correlated with 10490; ion correlated with 8147	0.389	False	null	null	null	null	null	null	999	False	False	False		False	False	null	null	null	null	null	null	null	7.28	NEG_Q2	108.89867:3037586 109.90202:307940 110.90538:1537831		9104672	13167141	12683020	7364842	7996172	7084990	4606871	10723544	9222157	9128536	7272384	7690317	22875462	21395456	26598268	21052236	21787524	26721420
588	0.399	108.89868	Unknown	[M-H]-		0.444	False	null	null	null	null	null	null	999	False	False	False		False	False	null	null	null	null	null	null	null	4.87	NEG_MH_5	108.89868:934786 109.90203:113555 110.90539:302324		5754162	5248798	2903045	5438796	6220073	7103794	2966120	4942831	3655355	4151509	6815007	3713270	5548360	2606992	3700633	4425690	4179053	1967465
589	6.245	108.89868	Unknown	[M-H]-		0.167	False	null	null	null	null	null	null	999	False	False	False		False	False	null	null	null	null	null	null	null	4.4	NEG_Q1	108.89868:1177398 109.90203:0 110.90539:294837		5838843	6249082	2572878	4473314	4691818	4815886	2338564	7011938	1868931	2862422	1667223	3036683	9603595	10190547	12087665	13923768	4617712	4870804
590	1.029	108.89872	Unknown	[M-H]-		0.5	False	null	null	null	null	null	null	999	False	False	False		False	False	null	null	null	null	null	null	null	2.86	NEG_MQ_4	108.89872:804960 109.90207:169820 110.90543:399315		5552446	5391376	3068921	2766388	3962118	3646734	5871081	3098544	5980784	5264340	5357068	2109002	1893352	2045348	3225674	4400760	1803276	3564388
591	0.515	108.90112	Unknown	[M-H]-		0.889	False	null	null	null	null	null	null	999	False	False	False		False	False	null	null	null	null	null	null	null	3.98	NEG_MH_6	108.90112:981463 109.90447:0 110.90783:1625876		2391854	2375971	2225973	2044146	2249104	2543241	2036686	1903066	1593905	2046425	1757072	2006370	1689308	1481970	2059517	1511626	1512989	1657332
592	6.276	108.9347	Unknown	[M-H]-		1	False	null	null	null	null	null	null	999	False	False	False		False	False	null	null	null	null	null	null	null	7.72	NEG_Q2	108.9347:3117895 109.93805:0 110.94141:1314114		23742552	17955390	18327926	19388876	19547258	11089279	9456061	10483203	6935799	18565008	10463852	16668970	38413540	33761156	47266728	38108220	50376512	30298822
593	2.218	109.02841	w/o MS2:Catechol	[M-H]-	found in higher mz's MsMs_1622	0.833	False	null	109.0283	C6H6O2		YCIMNLLNPGFGHC-UHFFFAOYSA-N		530	True	True	False		False	False	null	null	100	null	null	null	null	5.73	NEG_Q2	109.02841:3902745 110.03176:1695140 111.03512:4460292		16427270	13049244	15917590	15719788	11939247	17050208	11054198	14494588	14225048	13374578	13794178	13831729	15769187	22514024	17629376	11975411	15312701	19662750
594	0.649	109.02844	w/o MS2:Catechol	[M-H]-		0.833	False	null	109.0283	C6H6O2		YCIMNLLNPGFGHC-UHFFFAOYSA-N		530	True	True	False		False	False	null	null	100	null	null	null	null	11.17	NEG_MH_3	109.02844:4572012 110.03179:0 111.03515:5611514		14213885	16345865	19818916	14412908	14052167	13530404	12738108	12259979	9109439	11615012	9179945	11522122	9458860	11357990	9867146	10294487	7513658	10426418
595	0.95	110.02377	w/o MS2:Pyrrole-2-carboxylic acid	[M-H]-	found in higher mz's MsMs_4074; found in higher mz's MsMs_4780; found in higher mz's MsMs_4952; similar chromatogram in higher mz_1346; similar chromatogram in higher mz_1598; similar chromatogram in higher mz_4074; similar chromatogram in higher mz_4084; similar chromatogram in higher mz_4780; similar chromatogram in higher mz_4800; similar chromatogram in higher mz_4814; similar chromatogram in…	1	True	null	110.0237	C5H5NO2		WRHZVMBBRYBTKZ-UHFFFAOYSA-N		530	True	True	False		False	False	null	null	100	null	null	null	null	161.61	NEG_Q2	110.02377:27607044 111.02712:28009962 112.03048:3005023	51.03743:59526 53.05622:64452 82.0277:153905 110.02413:229606	64657072	69828504	68120976	65679788	65427120	67206568	61533524	66230368	63267264	59827416	62271704	59697676	87710248	91239304	87282768	87925656	88279904	84409000
596	0.666	110.02381	w/o MS2:Pyrrole-2-carboxylic acid	[M-H]-	found in higher mz's MsMs_4075	1	False	null	110.0237	C5H5NO2		WRHZVMBBRYBTKZ-UHFFFAOYSA-N		530	True	True	False		False	False	null	null	100	null	null	null	null	47.47	NEG_Q3	110.02381:8432023 111.02716:12898726 112.03052:14683604		14500298	19915384	12416497	15430798	14844168	13945511	14045213	16086930	10101512	14402242	13588473	10182639	21671940	25385128	24044684	21773182	19943046	27031988
597	0.533	110.07148	w/o MS2:Histamine	[M-H]-	ion correlated with 3570; ion correlated with 6569; ion correlated with 4684; ion correlated with 6829; ion correlated with 9510; ion correlated with 6382; ion correlated with 10413; ion correlated with 10585; ion correlated with 11206; ion correlated with 9729; similar chromatogram in higher mz_1640; found in higher mz's MsMs_1640; similar chromatogram in higher mz_9711; similar chromatogram in …	0.944	False	null	110.0713	C5H9N3		NTYJJOPFIAHURM-UHFFFAOYSA-N		530	True	True	False		False	False	null	null	100	null	null	null	null	18.01	NEG_Q4	110.07148:3990538 111.07483:0 112.07819:945500		5609566	5262137	4903256	5820690	5674696	5695906	5301334	4366090	4355232	4763846	4186209	4213788	11668464	11963649	11362993	12337889	11304836	11891480
598	0.927	110.70085	Unknown	[M-H]-	ion correlated with 621; similar chromatogram in higher mz_2678; similar chromatogram in higher mz_4949; similar chromatogram in higher mz_2025; similar chromatogram in higher mz_6856; similar chromatogram in higher mz_605; similar chromatogram in higher mz_2712; similar chromatogram in higher mz_2588; similar chromatogram in higher mz_9461; similar chromatogram in higher mz_5774; similar chromat…	0.556	False	null	null	null	null	null	null	999	False	False	False		False	False	null	null	null	null	null	null	null	17859.84	NEG_MH_2	110.70085:1508270 111.7042:0 112.70756:0		2467403	3528407	1032228	1367071	1603784	1571930	3177136	2302572	2233274	1949531	907170	1799470	203970	0	93065	0	603360	346455
599	0.69	110.89208	Unknown	[M-H]-	similar chromatogram in higher mz_11882	0.333	False	null	null	null	null	null	null	999	False	False	False		False	False	null	null	null	null	null	null	null	9.11	NEG_MQ_6	110.89208:1251226 111.89543:0 112.89879:0		1331144	1624946	1171535	1413611	479346	635476	2915041	2242143	3298560	3974331	2384317	3617365	0	509258	197964	361480	460960	235678
600	0.924	110.89243	Unknown	[M-H]-	similar chromatogram in higher mz_6422; similar chromatogram in higher mz_2627; similar chromatogram in higher mz_2682; similar chromatogram in higher mz_11789; similar chromatogram in higher mz_620; similar chromatogram in higher mz_1526; similar chromatogram in higher mz_1747; similar chromatogram in higher mz_2025; similar chromatogram in higher mz_2437; similar chromatogram in higher mz_2624;…	0.389	False	null	null	null	null	null	null	999	False	False	False		False	False	null	null	null	null	null	null	null	9.17	NEG_MQ_5	110.89243:1635771 111.89578:0 112.89914:0		2426399	3009776	2115012	1740577	2449625	2372630	2289653	2621064	3464289	2578730	4225397	2151146	569146	530739	570379	391633	925182	564060
601	7.801	110.894	Unknown	[M-H]-	ion correlated with 9822; ion correlated with 7979; ion correlated with 4761; ion correlated with 1349; ion correlated with 7323; ion correlated with 6251; ion correlated with 6039; ion correlated with 3917; ion correlated with 6098; ion correlated with 1567; ion correlated with 6038	0.667	False	null	null	null	null	null	null	999	False	False	False		False	False	null	null	null	null	null	null	null	4	NEG_Q3	110.894:1745028 111.89735:0 112.90071:5349947		4694530	2207245	3377940	2974539	3276836	2365052	1773407	1018033	1412492	2860691	3749955	2919187	10605479	15919611	7146190	15183208	7427854	5861012
602	8.395	110.89778	Unknown	[M-H]-	similar chromatogram in higher mz_1311; similar chromatogram in higher mz_1593; similar chromatogram in higher mz_4692; similar chromatogram in higher mz_4906; similar chromatogram in higher mz_5180; similar chromatogram in higher mz_5416; similar chromatogram in higher mz_5532; similar chromatogram in higher mz_5556	1	False	null	null	null	null	null	null	999	False	False	False		False	False	null	null	null	null	null	null	null	15.19	NEG_Q4	110.89778:2789520 111.90113:0 112.90449:599500		10325368	9699455	9223105	12150808	10101057	11451488	9506380	10371504	10521265	9249347	10768950	9883064	12956238	11444885	12208116	10880375	10964071	12281978
603	0.498	110.89816	Unknown	[M-H]-		0.278	False	null	null	null	null	null	null	999	False	False	False		False	False	null	null	null	null	null	null	null	4.24	NEG_MH_3	110.89816:566523 111.90151:0 112.90487:2686686		1465604	2580840	1269374	1222461	1396327	1519156	904328	879362	841253	1230453	865289	927754	1105649	825102	960947	930583	1037186	840332
604	0.697	110.93501	Unknown	[M-H]-	ion correlated with 1172	0.111	False	null	null	null	null	null	null	999	False	False	False		False	False	null	null	null	null	null	null	null	33.53	NEG_MQ_1	110.93501:6709533 111.93836:0 112.94172:1198206		4758392	14334505	62964264	6096547	4424352	33677716	33340942	8696518	11234591	5177994	7860931	5142588	685286	510377	1616131	320161	1115965	0
605	0.927	110.93526	Unknown	[M-H]-	similar chromatogram in higher mz_916; similar chromatogram in higher mz_2153; similar chromatogram in higher mz_10779; similar chromatogram in higher mz_11437; found in higher mz's MsMs_615	0.5	True	null	null	null	null	null	null	999	False	False	False		False	False	null	null	null	null	null	null	null	32.61	NEG_MQ_1	110.93526:13317081 111.93861:0 112.94197:0	53.95865:68470 66.96423:66424 66.9807:78089 67.01844:6318216 67.05136:112393 83.01261:105491 98.60065:66745 111.00693:6754656	5860472	17937424	17145374	7238258	5740775	20412050	31265306	5969433	7301984	12207710	9251317	9619428	1208648	1189629	1361819	847629	518447	1260366
606	0.606	110.98425	Unknown	[M-H]-	ion correlated with 4982; found in higher mz's MsMs_7927; found in higher mz's MsMs_2440; found in higher mz's MsMs_4982; found in higher mz's MsMs_8944	0.556	True	null	null	null	null	null	null	999	False	False	False		False	False	null	null	null	null	null	null	null	174.93	NEG_MH_2	110.98421:110981960 111.98756:0 112.99092:8553402	55.01806:123098 57.46952:71903 58.87918:64413 78.95746:2287267 83.01259:278802 110.98426:89995	37891488	310729376	49047540	271417952	27712618	73548704	45984596	75000776	88780280	480656480	56271960	50433408	36318856	29873948	39113272	29819396	78682752	44894484
607	5.374	111.00771	w/o MS2:2-Furoic acid	[M-H]-		0.056	False	null	111.0077	C5H4O3		SMNDYUVBFMFKNZ-UHFFFAOYSA-N		530	True	True	False		False	False	null	null	100	null	null	null	null	2.96	NEG_MH_1	111.00771:3432425 112.01106:378157 113.01442:31810234		26836200	9370432	10771637	9402759	16607662	12807580	14579489	21232844	17954866	21676510	9939512	9893858	2779508	8751197	11654484	16053167	5685430	8510209
608	1.556	111.00773	w/o MS2:Uracil	[M-H]-	found in higher mz's MsMs_3059	1	True	null	111	C4H4N2O2		ISAKRJDGNUQOIC-UHFFFAOYSA-N		530	True	True	False		False	False	null	null	75	null	null	null	null	35.41	NEG_MQ_3	111.00773:42568564 112.01108:4161205 113.01444:33355852	57.16214:55974 64.59502:61176 67.01838:235535 111.00736:312265	50595292	56359500	55944772	61136264	54490980	45022012	90546808	93244040	135468096	111738016	90331224	109607864	37320788	36172208	39769148	37759008	36052856	40485944
609	8.452	111.00775	w/o MS2:2-Furoic acid	[M-H]-		0.5	False	null	111.0077	C5H4O3		SMNDYUVBFMFKNZ-UHFFFAOYSA-N		530	True	True	False		False	False	null	null	100	null	null	null	null	3.39	NEG_MH_3	111.00775:4284823 112.0111:125710 113.01446:35033444		37565000	16318822	55016284	35051616	24082456	47205352	23757496	23593558	35951672	21200542	33504024	33469398	25963818	38488984	35288820	24354062	28856008	38599444
610	1.479	111.00776	w/o MS2:2-Furoic acid	[M-H]-	found in higher mz's MsMs_3058; found in higher mz's MsMs_2134	1	True	null	111.0077	C5H4O3		SMNDYUVBFMFKNZ-UHFFFAOYSA-N		530	True	True	False		False	False	null	null	100	null	null	null	null	10.03	NEG_MQ_3	111.00776:10844915 112.01111:931925 113.01447:36701816	99.19184:75435	40458340	40004224	36712044	36561588	41751936	39045784	44732548	47068256	47961208	48034492	47688940	46467392	29773446	35106948	33467214	28536062	28878748	32909104
611	2.005	111.00777	w/o MS2:2-Furoic acid	[M-H]-	ion correlated with 6370; found in higher mz's MsMs_2501; similar chromatogram in higher mz_1402; found in higher mz's MsMs_1402; found in higher mz's MsMs_2513	1	True	null	111.0077	C5H4O3		SMNDYUVBFMFKNZ-UHFFFAOYSA-N		530	True	True	False		False	False	null	null	100	null	null	null	null	7.42	NEG_MQ_2	111.00777:8125029 112.01112:819243 113.01448:33940800	55.01808:118919 76.60569:71252	54639208	51711692	49775764	45233608	40924748	32483824	55457856	31756758	37129460	48329356	62917048	49542276	22470210	41936916	19094190	26766322	41911076	45265676
612	3.264	111.00777	w/o MS2:2-Furoic acid	[M-H]-		0.056	False	null	111.0077	C5H4O3		SMNDYUVBFMFKNZ-UHFFFAOYSA-N		530	True	True	False		False	False	null	null	100	null	null	null	null	0.46	NEG_MH_6	111.00777:3347777 112.01112:508608 113.01448:35141772		15327964	23115008	11957049	8858201	13714118	29356138	15300661	10848750	9644405	27601030	14861382	9953059	11557799	5616622	15545104	16844670	11373887	14279360
613	8.487	111.00778	w/o MS2:2-Furoic acid	[M-H]-	found in higher mz's MsMs_2648	0.5	False	null	111.0077	C5H4O3		SMNDYUVBFMFKNZ-UHFFFAOYSA-N		530	True	True	False		False	False	null	null	100	null	null	null	null	2.27	NEG_MQ_3	111.00778:4345268 112.01113:498598 113.01449:40505144		37665512	28391704	55196940	23773136	58519948	51021912	11028326	22384682	35992972	21200542	13426415	22905866	25812210	12075731	33277330	22821568	16280571	38864972
614	1.697	111.00779	w/o MS2:2-Furoic acid	[M-H]-	similar chromatogram in higher mz_2145	0.5	True	null	111.0077	C5H4O3		SMNDYUVBFMFKNZ-UHFFFAOYSA-N		530	True	True	False		False	False	null	null	100	null	null	null	null	12.65	NEG_MQ_3	111.00779:10789105 112.01114:797997 113.0145:39250384	51.26759:61763 64.87007:74794 64.93293:77060 87.47291:71826	40135372	34571420	40650072	29780716	42062536	34975860	50150860	50502052	57992140	56721152	55100852	56485088	27686982	20835458	17359696	27073532	21827724	22063182
615	0.925	111.0078	w/o MS2:Uracil	[M-H]-	found in higher mz's MsMs_2135; found in higher mz's MsMs_2662; similar chromatogram in higher mz_7775; similar chromatogram in higher mz_8923; similar chromatogram in higher mz_9098; found in higher mz's MsMs_7514; found in higher mz's MsMs_7398; found in higher mz's MsMs_7153; found in higher mz's MsMs_5391; found in higher mz's MsMs_4949; found in higher mz's MsMs_2685; found in higher mz's Ms…	1	True	null	111	C4H4N2O2		ISAKRJDGNUQOIC-UHFFFAOYSA-N		530	True	True	False		False	False	null	null	77.1	null	null	null	null	1550.57	NEG_MQ_3	111.0078:1107842432 112.01115:92804272 113.01451:45087036	67.01731:2199234 85.02958:78190 111.00691:2437458	1986819712	2118039936	2124168960	2034133888	1947000064	1861135360	2728561920	2767179776	3325830656	3120071680	2353664000	3169589248	471370880	474960960	471221760	438399200	469772256	421086464
616	0.688	111.0078	w/o MS2:Uracil	[M-H]-	found in higher mz's MsMs_2136; found in higher mz's MsMs_2661; found in higher mz's MsMs_5617; found in higher mz's MsMs_6268; found in higher mz's MsMs_9031; found in higher mz's MsMs_7154; found in higher mz's MsMs_5392; found in higher mz's MsMs_4950; found in higher mz's MsMs_2677; found in higher mz's MsMs_2660; found in higher mz's MsMs_2629; found in higher mz's MsMs_2438; found in higher…	1	True	null	111	C4H4N2O2		ISAKRJDGNUQOIC-UHFFFAOYSA-N		530	True	True	False		False	False	null	null	77.7	null	null	null	null	1116.48	NEG_MQ_3	111.0078:806090176 112.01115:49412740 113.01451:143798016	55.01808:67465 63.48497:66205 67.01836:3429389 80.2486:77114 110.97678:136526 111.00694:4156948	2448879616	2673553664	2750804224	2622943488	2502300928	2360335360	3505194752	3412290304	4264611328	3876974592	3594734848	3940532224	752698496	812359872	799291520	734804736	817031744	688619840
617	2.755	111.0078	w/o MS2:2-Furoic acid	[M-H]-		0.111	False	null	111.0077	C5H4O3		SMNDYUVBFMFKNZ-UHFFFAOYSA-N		530	True	True	False		False	False	null	null	100	null	null	null	null	0.88	NEG_MH_3	111.0078:3627230 112.01115:158053 113.01451:36652576		9035558	10613152	17511340	15178530	19362226	16712134	17320846	12422065	12914636	30491248	11470953	23376756	14848606	9884823	8316509	8538520	13074464	11254576
618	0.601	111.00783	w/o MS2:2-Furoic acid	[M-H]-		0.444	True	null	111.0077	C5H4O3		SMNDYUVBFMFKNZ-UHFFFAOYSA-N		530	True	True	False		False	False	null	null	100	null	null	null	null	139.44	NEG_MQ_6	111.00783:66765868 112.01118:5401270 113.01454:585707456	55.01808:276920 78.95718:441326 80.30265:66426 83.01311:483889 111.0069:187334	108826384	92914896	144160832	74229776	127302312	124024752	125822416	175281888	166576192	189243328	199856528	189555728	24494662	25669426	54099360	17319664	22575600	20813252
619	4.998	111.01898	w/o MS2:URACIL	[M-H]-		0.056	False	null	111.019	C4H4N2O2		ISAKRJDGNUQOIC-UHFFFAOYSA-N		530	True	True	False		False	False	null	null	100	null	null	null	null	2.13	NEG_Q4	111.01898:3396777 112.02233:264264 113.02569:33075518		13283570	8124311	11619811	10313551	10794501	10078096	10168011	10514158	9791293	8760356	13502995	8103778	13229419	21027166	8521784	19245174	8374527	12967219
620	0.924	111.12434	Unknown	[M-H]-	similar chromatogram in higher mz_9070	0.444	False	null	null	null	null	null	null	999	False	False	False		False	False	null	null	null	null	null	null	null	16344.42	NEG_MQ_3	111.12434:1271114 112.12769:0 113.13105:0		1869167	2218480	1848677	1486955	1489677	1303542	1234752	2063308	3020566	702760	2680112	1768635	112944	0	0	0	425671	0
621	0.925	111.31631	Unknown	[M-H]-	ion correlated with 598	0.611	False	null	null	null	null	null	null	999	False	False	False		False	False	null	null	null	null	null	null	null	16181.05	NEG_MH_2	111.31631:1499827 112.31966:0 113.32302:0		2741437	3467324	1763667	1596699	1254536	1550124	3547971	2148797	2466105	2258060	934993	2499480	346358	0	96812	0	548299	245204
622	8.189	112.39087	Unknown	[M-H]-		0.056	False	null	null	null	null	null	null	999	False	False	False		False	False	null	null	null	null	null	null	null	3.4	NEG_MH_1	112.39087:332859 113.39422:0 114.39758:0		1360170	470442	1537021	1550817	485234	1372262	1388726	1413532	382394	652092	1878755	3056496	690523	938451	2839823	1769353	2467332	1743385
623	6.523	112.9844	w/o MS2:Acetylenedicarboxylic acid	[M-H]-	found in higher mz's MsMs_4205; found in higher mz's MsMs_5503; found in higher mz's MsMs_2329; found in higher mz's MsMs_6814; found in higher mz's MsMs_7922; found in higher mz's MsMs_8870; found in higher mz's MsMs_9670; found in higher mz's MsMs_5284; found in higher mz's MsMs_6635; found in higher mz's MsMs_7767	0.889	False	null	112.9845	C4H2O4		YTIVTFGABIZHHX-UHFFFAOYSA-N		530	True	True	False		False	False	null	null	100	null	null	null	null	61.81	NEG_MH_2	112.9844:832165632 113.98775:21218600 114.99111:7920922		3673169408	14940482560	3282357504	14469399552	6228600832	14292301824	3605113344	14931470336	15033738240	15421820928	3795212288	3974217984	6245847552	3213634816	3297095680	3727111424	3965393664	4023026688
624	7.02	112.98443	w/o MS2:Acetylenedicarboxylic acid	[M-H]-	found in higher mz's MsMs_2324	0.056	False	null	112.9845	C4H2O4		YTIVTFGABIZHHX-UHFFFAOYSA-N		530	True	True	False		False	False	null	null	100	null	null	null	null	24.39	NEG_MH_4	112.98443:840385792 113.98778:19854848 114.99114:8416387		4641081344	6298266112	8535921664	7201767424	5499151360	4806500864	7560921088	3951272960	5869835264	8013514240	7651441664	7577575424	7396465664	5393181184	4329080832	5551222784	5125228032	4800949760
625	0.535	112.98446	w/o MS2:Acetylenedicarboxylic acid	[M-H]-	found in higher mz's MsMs_11785; found in higher mz's MsMs_11355; found in higher mz's MsMs_10756; found in higher mz's MsMs_9982; found in higher mz's MsMs_9789; found in higher mz's MsMs_8996; found in higher mz's MsMs_8821; found in higher mz's MsMs_7863; found in higher mz's MsMs_7596; found in higher mz's MsMs_6469; found in higher mz's MsMs_6195; found in higher mz's MsMs_4810; found in hig…	1	False	null	112.9845	C4H2O4		YTIVTFGABIZHHX-UHFFFAOYSA-N		530	True	True	False		False	False	null	null	100	null	null	null	null	38.43	NEG_MH_4	112.98446:258612992 113.98781:6949458 114.99117:2936736		504149920	436307616	450978464	758997184	407981280	468133632	535036928	462644160	419922528	427227296	382537888	455449696	656720576	644345088	565007680	643199296	694677760	642172544
626	5.428	112.98463	w/o MS2:Acetylenedicarboxylic acid	[M-H]-		0.056	False	null	112.9845	C4H2O4		YTIVTFGABIZHHX-UHFFFAOYSA-N		530	True	True	False		False	False	null	null	100	null	null	null	null	4.27	NEG_Q5	112.98463:91832224 113.98798:1845453 114.99134:1342417		277060832	410403232	566929920	457506048	442926624	220899312	453194144	373148288	711579328	278587520	358557888	332219296	388661760	671677696	354449120	380692128	589925568	179975600
627	2.817	112.98465	w/o MS2:Acetylenedicarboxylic acid	[M-H]-		0.056	False	null	112.9845	C4H2O4		YTIVTFGABIZHHX-UHFFFAOYSA-N		530	True	True	False		False	False	null	null	100	null	null	null	null	0.68	NEG_Q1	112.98465:62127992 113.988:1393176 114.99136:1329454		362570080	496554048	420876736	305385152	252265088	242415616	347714432	489779232	480159936	222923520	358852320	563846720	229288576	175532848	428340960	253919488	561987328	257638080
628	6.463	112.98466	w/o MS2:Acetylenedicarboxylic acid	[M-H]-	found in higher mz's MsMs_2377	0.111	False	null	112.9845	C4H2O4		YTIVTFGABIZHHX-UHFFFAOYSA-N		530	True	True	False		False	False	null	null	100	null	null	null	null	157.87	NEG_Q2	112.98466:765028544 113.98801:18010116 114.99137:7180098		10937723904	1639598720	11164735488	1658309504	1620443776	1634341248	11413623808	1660792576	1646705920	1644132096	10866552832	11569534976	1662171648	10955681792	10919422976	10862245888	10932072448	10699315200
629	0.823	112.98467	w/o MS2:Acetylenedicarboxylic acid	[M-H]-		0.611	True	null	112.9845	C4H2O4		YTIVTFGABIZHHX-UHFFFAOYSA-N		530	True	True	False		False	False	null	null	100	null	null	null	null	3.98	NEG_Q1	112.98467:46720244 113.98802:1246510 114.99138:12628883	55.69443:60417 57.03335:85385 60.11956:67767 68.52743:68709 85.02953:285152 94.23418:69260 113.02503:98635	315757984	356223584	293700800	475511232	357017152	334598144	295260448	203980672	224889568	268779808	276199488	296816384	497100352	478993856	490259840	387809888	352621696	481861472
630	1.436	112.98468	w/o MS2:Acetylenedicarboxylic acid	[M-H]-		0.056	False	null	112.9845	C4H2O4		YTIVTFGABIZHHX-UHFFFAOYSA-N		530	True	True	False		False	False	null	null	100	null	null	null	null	3.33	NEG_MH_4	112.98468:46123724 113.98803:1004276 114.99139:1704196		192406384	108244312	262040816	529092800	193359136	321031936	191629936	254498848	249481408	210180880	104007896	105228232	216272864	130648320	155428576	239218432	318844896	130418296
631	7.68	112.98469	w/o MS2:Acetylenedicarboxylic acid	[M-H]-	found in higher mz's MsMs_10269; found in higher mz's MsMs_9541; found in higher mz's MsMs_8741; found in higher mz's MsMs_6817; found in higher mz's MsMs_6638; found in higher mz's MsMs_5506; found in higher mz's MsMs_5286; found in higher mz's MsMs_4208; found in higher mz's MsMs_2331; found in higher mz's MsMs_10971	0.111	False	null	112.9845	C4H2O4		YTIVTFGABIZHHX-UHFFFAOYSA-N		530	True	True	False		False	False	null	null	100	null	null	null	null	39.84	NEG_MH_2	112.98469:768656256 113.98804:18262372 114.9914:8024561		1656513920	11441038336	3925844480	6685374464	6523802624	7968113152	11180522496	4638462464	5379982336	3681396992	11027163136	8054788096	5679220736	5874248192	1538904064	1577816064	1595097728	1583252352
632	8.029	112.98469	w/o MS2:Acetylenedicarboxylic acid	[M-H]-	found in higher mz's MsMs_9666; found in higher mz's MsMs_6636; found in higher mz's MsMs_7771; found in higher mz's MsMs_8737; found in higher mz's MsMs_10264	0.167	False	null	112.9845	C4H2O4		YTIVTFGABIZHHX-UHFFFAOYSA-N		530	True	True	False		False	False	null	null	100	null	null	null	null	8.31	NEG_MH_3	112.98469:695677568 113.98804:17445152 114.9914:7184713		495086624	2346138368	3781666560	6689226752	1568328960	3089404160	6929360896	1100632192	3066859008	2714609152	6647966720	2808125440	2594918400	6058933248	4442705920	2436974848	4300624384	5843785728
633	8.443	112.98469	w/o MS2:Acetylenedicarboxylic acid	[M-H]-		0.111	False	null	112.9845	C4H2O4		YTIVTFGABIZHHX-UHFFFAOYSA-N		530	True	True	False		False	False	null	null	100	null	null	null	null	5.43	NEG_MH_5	112.98469:82241728 113.98804:1782186 114.9914:3036654		808981056	373169696	1030605568	1139831040	866420032	724849792	571272512	697328192	844171648	1114287488	879711104	983495616	721953728	727233984	948692992	521882112	1007716544	758466432
634	2.325	112.98469	w/o MS2:Acetylenedicarboxylic acid	[M-H]-		0.056	False	null	112.9845	C4H2O4		YTIVTFGABIZHHX-UHFFFAOYSA-N		530	True	True	False		False	False	null	null	100	null	null	null	null	4.23	NEG_Q2	112.98469:56691800 113.98804:1181091 114.9914:1501874		131979904	555504000	443347840	131247016	467344416	433560640	348190784	478721856	363896512	461228064	280616960	368141920	132107232	414076096	240815680	368833504	350608192	373570848
635	2.15	112.98469	w/o MS2:Acetylenedicarboxylic acid	[M-H]-		0.056	False	null	112.9845	C4H2O4		YTIVTFGABIZHHX-UHFFFAOYSA-N		530	True	True	False		False	False	null	null	100	null	null	null	null	2.74	NEG_Q4	112.98469:56670560 113.98804:1211355 114.9914:1821948		126143368	267225328	189918800	205898448	153567744	288570624	102416808	377726720	338724352	189714864	271007296	251583712	101356904	358907616	315150976	347261696	260440112	343693152
636	1.012	112.9847	w/o MS2:Acetylenedicarboxylic acid	[M-H]-	found in higher mz's MsMs_4012	0.389	True	null	112.9845	C4H2O4		YTIVTFGABIZHHX-UHFFFAOYSA-N		530	True	True	False		False	False	null	null	100	null	null	null	null	4	NEG_Q4	112.9847:45115752 113.98805:1119976 114.99141:7003358	68.92618:64192 70.42181:67629 71.19053:60257 79.6119:70990 81.20931:55265 85.02785:134404 86.9936:61432	243783232	403417536	404745632	400798752	401895104	257484608	226486784	351733824	352843616	353444224	186041904	209369200	409596640	405248480	271078112	428248416	277249696	406773728
637	0.071	112.9847	w/o MS2:Acetylenedicarboxylic acid	[M-H]-		0.167	False	null	112.9845	C4H2O4		YTIVTFGABIZHHX-UHFFFAOYSA-N		530	True	True	False		False	False	null	null	100	null	null	null	null	2.13	NEG_MQ_4	112.9847:39291068 113.98805:882403 114.99141:1346280		240826720	143447280	146596208	296614336	255511344	163463776	130844928	126738512	163026848	147255472	190172064	281429824	177843920	158975904	126185416	163144272	215782144	179852272
638	0.68	112.9847	w/o MS2:Acetylenedicarboxylic acid	[M-H]-	found in higher mz's MsMs_7955	0.833	False	null	112.9845	C4H2O4		YTIVTFGABIZHHX-UHFFFAOYSA-N		530	True	True	False		False	False	null	null	100	null	null	null	null	5.7	NEG_Q5	112.9847:33689476 113.98805:1167576 114.99141:64301112		98294000	118883944	110851968	114255928	112473936	111547056	94562184	91757928	80168288	81983176	84227064	87470936	137707648	153252272	131753640	122951192	145185152	150718400
639	7.216	112.98471	w/o MS2:Acetylenedicarboxylic acid	[M-H]-		0.111	False	null	112.9845	C4H2O4		YTIVTFGABIZHHX-UHFFFAOYSA-N		530	True	True	False		False	False	null	null	100	null	null	null	null	21.53	NEG_MH_5	112.98471:828540288 113.98806:20421634 114.99142:7677778		6539820032	5429396480	6660964352	3233555200	5893414912	5057389568	3287506432	5425623552	5113826816	2914341120	5510560768	5495002624	5687281152	3275231488	5448481280	5892247040	5781478400	3260042752
640	1.189	112.98471	w/o MS2:Acetylenedicarboxylic acid	[M-H]-		0.056	False	null	112.9845	C4H2O4		YTIVTFGABIZHHX-UHFFFAOYSA-N		530	True	True	False		False	False	null	null	100	null	null	null	null	2.7	NEG_MH_4	112.98471:42968924 113.98806:900450 114.99142:3280398		224800528	327359424	366018752	320243776	362497632	280073504	302240256	95809264	313761088	94275192	194936560	289777952	344137824	228635984	251461888	190387792	367127136	98941608
641	7.622	112.98472	w/o MS2:Acetylenedicarboxylic acid	[M-H]-	found in higher mz's MsMs_10268; found in higher mz's MsMs_9864; found in higher mz's MsMs_9536; found in higher mz's MsMs_8740; found in higher mz's MsMs_6640; found in higher mz's MsMs_5507; found in higher mz's MsMs_5285; found in higher mz's MsMs_2323; found in higher mz's MsMs_4207; found in higher mz's MsMs_5506; found in higher mz's MsMs_6818; found in higher mz's MsMs_7926; found in highe…	0.667	False	null	112.9845	C4H2O4		YTIVTFGABIZHHX-UHFFFAOYSA-N		530	True	True	False		False	False	null	null	100	null	null	null	null	25.31	NEG_MH_3	112.98472:776072384 113.98807:19113556 114.99143:6596659		7441503744	2422753280	5594717696	4457345024	3745713920	8650408960	11180556288	4030896384	5379982848	3739661824	11027163136	2763568896	5003982848	4362423296	12058578944	11371129856	12963023872	10764173312
642	7.982	112.98473	w/o MS2:Acetylenedicarboxylic acid	[M-H]-		0.167	False	null	112.9845	C4H2O4		YTIVTFGABIZHHX-UHFFFAOYSA-N		530	True	True	False		False	False	null	null	100	null	null	null	null	15.03	NEG_MQ_2	112.98473:658443328 113.98808:16643271 114.99144:6564552		5821572096	3771362048	4108959232	1509620736	2413931008	2928640000	6929360896	8505281536	4419527168	5068673024	6647966720	2449250304	4783814656	6058907648	3630975744	5928484864	4300612608	5843786240
643	2.399	112.98473	w/o MS2:Acetylenedicarboxylic acid	[M-H]-		0.222	False	null	112.9845	C4H2O4		YTIVTFGABIZHHX-UHFFFAOYSA-N		530	True	True	False		False	False	null	null	100	null	null	null	null	1.26	NEG_MH_4	112.98473:59462604 113.98808:1173365 114.99144:1420716		636640704	240391648	133862576	716212224	297726336	132839024	436320960	298547776	400451680	347822112	266652928	161459584	331732128	319210912	301461728	327771904	422079712	245037344
644	8.159	112.98475	w/o MS2:Acetylenedicarboxylic acid	[M-H]-	found in higher mz's MsMs_9672; found in higher mz's MsMs_7923; found in higher mz's MsMs_6816; found in higher mz's MsMs_5504; found in higher mz's MsMs_4213; found in higher mz's MsMs_2397; found in higher mz's MsMs_2326; found in higher mz's MsMs_8874; found in higher mz's MsMs_6637; found in higher mz's MsMs_10379; found in higher mz's MsMs_8877; found in higher mz's MsMs_9063; found in highe…	1	False	null	112.9845	C4H2O4		YTIVTFGABIZHHX-UHFFFAOYSA-N		530	True	True	False		False	False	null	null	100	null	null	null	null	162.42	NEG_MH_5	112.98475:854416576 113.9881:20993536 114.99146:7863808		10085803008	10399708160	10679257088	10828584960	14050628608	11352080384	10448283648	10237979648	10177359872	10050989056	12083466240	10179854336	9811897344	11835415552	9783931904	9751973888	12770676736	9832573952
645	6.032	112.98475	w/o MS2:Acetylenedicarboxylic acid	[M-H]-		0.333	False	null	112.9845	C4H2O4		YTIVTFGABIZHHX-UHFFFAOYSA-N		530	True	True	False		False	False	null	null	100	null	null	null	null	14.55	NEG_MQ_4	112.98475:193620848 113.9881:4966844 114.99146:2823247		2426567168	395510368	2217380096	2063711232	2395845888	3102560000	3089874176	2279814144	686070272	691372864	770868096	2290102784	2286094080	643387648	2205347840	1956830464	637180416	2426059264
646	2.516	112.98476	w/o MS2:Acetylenedicarboxylic acid	[M-H]-		0.167	False	null	112.9845	C4H2O4		YTIVTFGABIZHHX-UHFFFAOYSA-N		530	True	True	False		False	False	null	null	100	null	null	null	null	2.59	NEG_MQ_5	112.98476:67967760 113.98811:1596097 114.99147:1462841		340477600	284185824	341197184	392615712	366161920	441862464	454593312	343946176	315456640	315202688	343948416	444137856	303207488	333003296	327986880	280338944	325683616	364140608
647	0.882	112.98476	w/o MS2:Acetylenedicarboxylic acid	[M-H]-		0.111	True	null	112.9845	C4H2O4		YTIVTFGABIZHHX-UHFFFAOYSA-N		530	True	True	False		False	False	null	null	100	null	null	null	null	4.35	NEG_MQ_5	112.98476:40226344 113.98811:986744 114.99147:11785387	56.71846:63137 57.03339:76339 64.24316:66575 73.69996:67600 85.0279:197422 113.02253:78663	159857968	118851424	157072848	86584696	112004744	122859056	149529680	146715552	166653856	140548224	150531296	109937496	92587840	94538424	490259808	142468432	139471824	89852336
648	6.627	112.98477	w/o MS2:Acetylenedicarboxylic acid	[M-H]-	found in higher mz's MsMs_2328; found in higher mz's MsMs_4211	0.667	False	null	112.9845	C4H2O4		YTIVTFGABIZHHX-UHFFFAOYSA-N		530	True	True	False		False	False	null	null	100	null	null	null	null	30.22	NEG_MQ_2	112.98477:922094976 113.98812:24646144 114.99148:9743881		8244598784	8453724672	9059620864	6079810048	8946456576	8559908864	8479353856	8577603584	5818226176	8293029376	9158896640	8466123776	8902785024	6104032256	8982178816	8759972864	8279165952	8569646592
649	6.785	112.98479	w/o MS2:Acetylenedicarboxylic acid	[M-H]-	found in higher mz's MsMs_2320	0.722	False	null	112.9845	C4H2O4		YTIVTFGABIZHHX-UHFFFAOYSA-N		530	True	True	False		False	False	null	null	100	null	null	null	null	31.32	NEG_MQ_4	112.98479:888525504 113.98814:22593204 114.9915:9318310		4514856448	4846512640	4837118976	7578168832	7596152832	4406254592	7548614144	7043162624	7627473408	4485453312	3642041600	4020460544	4409512448	4029666560	4030566656	4442432512	4776993792	4456009216
650	6.953	113.02306	Unknown	[M-H]-		0.056	True	null	null	null	null	null	null	999	False	False	False		False	False	null	null	null	null	null	null	null	1.2	NEG_MH_1	113.02306:25161306 114.02641:1719012 115.02977:1267970	52.57256:64628 67.77259:68068 68.99477:938619 85.02786:74296	272077792	82463584	140100224	65584696	92757072	78972040	147015904	104221256	329327680	138474592	111831152	171215264	110419928	191521296	150774224	99707992	186265712	101560560
651	6.826	113.02312	Unknown	[M-H]-		0.056	True	null	null	null	null	null	null	999	False	False	False		False	False	null	null	null	null	null	null	null	1.38	NEG_MH_5	113.02312:30513650 114.02647:2163605 115.02983:1699687	68.99493:989083 75.41917:77504 80.66846:78258 85.02789:95619 113.02251:90810	197121472	150554288	171121568	53687004	216032096	191217168	125809384	192327024	125063672	162166256	212156128	159858048	222189520	63945412	268911808	160473952	137071920	139638656
652	3.896	113.02334	Unknown	[M-H]-		0.056	True	null	null	null	null	null	null	999	False	False	False		False	False	null	null	null	null	null	null	null	0.82	NEG_Q2	113.02334:29655410 114.02669:2173948 115.03005:7242246	51.48416:64563 85.02784:85932 98.34467:72005 113.02245:104152	126280336	89206344	91962944	145651008	98149368	222054096	175522224	255735424	218797216	103365712	155311296	156159616	91342440	137404704	193281936	55668152	58204004	86731608
653	1.347	113.02335	Unknown	[M-H]-	found in higher mz's MsMs_4707; found in higher mz's MsMs_5575	0.111	True	null	null	null	null	null	null	999	False	False	False		False	False	null	null	null	null	null	null	null	3.87	NEG_Q1	113.02333:34024412 114.02668:2337671 115.03004:2647122	50.91008:70019 51.08521:62372 56.29259:67877 69.44008:65228 81.93369:69000 85.02784:131449	313051904	196627472	405140736	333737600	119158056	219466848	382256032	338974720	260723168	259478544	234560656	311670816	297695072	407370304	396451392	300862336	258216032	261109408
654	0.955	113.02337	Unknown	[M-H]-		0.056	True	null	null	null	null	null	null	999	False	False	False		False	False	null	null	null	null	null	null	null	0.99	NEG_MH_3	113.02337:43496584 114.02672:2926534 115.03008:2886636	77.07417:64477 85.02787:151600 104.74883:66352 104.98397:62124 113.02249:129175	89292064	228848448	518155680	251116448	236517360	218575888	334881280	261534064	219859952	253066736	146695504	202433648	292762176	93792248	225193184	97028352	152401840	206170064
655	5.149	113.02339	Unknown	[M-H]-	ion correlated with 656	0.056	True	null	null	null	null	null	null	999	False	False	False		False	False	null	null	null	null	null	null	null	1.07	NEG_MH_2	113.02339:32887864 114.02674:2236296 115.0301:2370683	52.35799:42252 53.12184:43718 54.06345:44356 54.78749:54421 55.00054:48470 58.425:49349 58.51522:50015 61.31704:48646 63.8766:47465 64.43147:53756 68.14181:51119 71.02706:51014 72.03489:53978 72.20977:50798 72.75957:57890 73.05895:49832 73.08577:53104 73.7951:47884 75.46839:59946 78.06266:57276 78.08191:54767 85.02786:69688 85.73243:53954 87.56956:62686 91.34673:60801 93.13629:59465 97.43607:4977…	111445912	197310000	113602208	111681536	165327264	113491520	125639832	99189056	148556096	195132960	100018440	240027840	117753720	96518480	85065688	137445488	158785040	219985152
656	5.095	113.02339	Unknown	[M-H]-	ion correlated with 655	0.056	True	null	null	null	null	null	null	999	False	False	False		False	False	null	null	null	null	null	null	null	5.31	NEG_Q4	113.02339:30745052 114.02674:2052784 115.0301:2129842	85.02785:113595 97.0203:68290	160410816	77261176	216698256	94377424	111787896	211126384	90223504	197287488	99558304	169404608	102049832	99182568	89170424	136225472	84098536	131292184	158785040	219985152
657	4.979	113.0234	Unknown	[M-H]-		0.111	True	null	null	null	null	null	null	999	False	False	False		False	False	null	null	null	null	null	null	null	5.06	NEG_MH_2	113.0234:32322898 114.02675:2284362 115.03011:2297534	60.51884:69684 85.02787:158225 113.02248:126983	96203456	172560304	245528512	93179496	177953664	110192080	94172704	130061864	114361352	84164368	100304696	98041504	76805792	54999892	80244928	99718656	138097120	85893376
658	8.467	113.02341	Unknown	[M-H]-		0.833	True	null	null	null	null	null	null	999	False	False	False		False	False	null	null	null	null	null	null	null	6.91	NEG_MH_1	113.02338:31652384 114.02673:2033517 115.03009:2209782	51.86456:57484 85.02787:125382 113.02248:78518	288182720	462019456	174637648	289516032	336490528	472788608	456503360	186819616	446303520	389597184	456611680	389572928	331233120	195317600	342609376	388310496	239867264	277867936
659	0.61	113.02341	Unknown	[M-H]-	found in higher mz's MsMs_1866; found in higher mz's MsMs_2737; found in higher mz's MsMs_3335; found in higher mz's MsMs_6056; found in higher mz's MsMs_6858; found in higher mz's MsMs_10626; found in higher mz's MsMs_3595; found in higher mz's MsMs_9905; found in higher mz's MsMs_9033; found in higher mz's MsMs_4573; found in higher mz's MsMs_9135; found in higher mz's MsMs_6539; found in highe…	1	True	null	null	null	null	null	null	999	False	False	False		False	False	null	null	null	null	null	null	null	97.75	NEG_MH_1	113.02341:474140704 114.02676:107533720 115.03012:9453344	55.01791:478897 57.03318:833253 57.27454:67221 83.01259:141510 84.01997:363356 85.02785:2637583 95.01276:69335 113.02271:609649	3500833280	3606556672	3535707648	3438915584	3453948416	3548393472	3285977856	3273010944	3502151424	3413385728	3561238528	3502933248	3518297088	3505762304	3363883008	3557471488	3436081152	3382085632
660	6.265	113.92509	Unknown	[M-H]-		0.111	True	null	null	null	null	null	null	999	False	False	False		False	False	null	null	null	null	null	null	null	49.99	NEG_MH_3	113.92516:10726734 114.92851:10524535 115.93187:219413664	97.92937:138823 113.92567:723827	109396960	92858224	102645264	21796310	115308608	99542792	129962536	138118432	89225256	96518856	108563904	105845192	141181456	157188480	155992576	157987280	142110448	127160816
661	6.513	113.92513	Unknown	[M-H]-	found in higher mz's MsMs_1703	0.167	True	null	null	null	null	null	null	999	False	False	False		False	False	null	null	null	null	null	null	null	26.02	NEG_MQ_2	113.92522:19095022 114.92857:13777049 115.93193:399536160	97.82961:58058 97.9294:273942 113.92583:1148086	78370432	80804544	73518432	78158264	96275232	90811824	76862464	127648784	80115568	72037072	54051388	91007336	111499648	117987160	60809724	132644424	108406584	108850944
662	6.328	113.92513	Unknown	[M-H]-	found in higher mz's MsMs_1706	0.167	True	null	null	null	null	null	null	999	False	False	False		False	False	null	null	null	null	null	null	null	5.14	NEG_MH_2	113.92514:11331370 114.92849:11233204 115.93185:236641840	97.93144:187009 109.39509:71116 109.71512:89912 113.92513:770347	30534884	45076064	28430362	120765152	45063220	42214528	126047656	48460344	43701272	32516804	116042248	38083032	58796124	42658664	53090400	54219568	46574620	70755680
663	6.789	113.92514	Unknown	[M-H]-	found in higher mz's MsMs_1699	0.333	True	null	null	null	null	null	null	999	False	False	False		False	False	null	null	null	null	null	null	null	34.12	NEG_Q1	113.92514:20071960 114.92849:19018896 115.93185:494847200	59.82145:60303 90.42964:63889 97.92933:220772 113.92561:788829	89736152	100553344	71832432	86809400	111473744	83755656	79766048	103206736	124143088	62187940	50617412	81223984	108452688	104099576	120426808	132410000	95249592	143022304
664	6.389	113.92514	Unknown	[M-H]-		0.444	True	null	null	null	null	null	null	999	False	False	False		False	False	null	null	null	null	null	null	null	20.02	NEG_MH_3	113.92515:11653206 114.9285:11610297 115.93186:255143488	97.92937:164788 113.92586:801609	69121264	62843848	64229368	59980048	62051368	63527544	57879924	85874848	66990632	58084116	116042256	72761016	99987880	97722288	94986200	311534176	100491288	79931952
665	6.622	113.92515	Unknown	[M-H]-	found in higher mz's MsMs_1701	0.389	True	null	null	null	null	null	null	999	False	False	False		False	False	null	null	null	null	null	null	null	34.3	NEG_MQ_2	113.92519:20593730 114.92854:18153282 115.9319:457321600	69.90707:78621 97.9294:250585 113.92548:997087	91153984	83501320	93998216	94958376	103609648	93745632	86610928	107551264	76776536	85896704	58369540	77789120	144818576	113374768	143839984	144480288	130237672	117934048
666	0.582	113.94247	Unknown	[M-H]-	ion correlated with 5094; ion correlated with 5853; ion correlated with 5872; ion correlated with 441; ion correlated with 445; ion correlated with 2085; ion correlated with 2111; ion correlated with 1120; ion correlated with 4567; ion correlated with 4579	0.056	False	null	null	null	null	null	null	999	False	False	False		False	False	null	null	null	null	null	null	null	28.62	NEG_MH_3	113.94247:4589436 114.94582:2311542 115.94918:0		0	341700	11062796	0	108072	2352866	604897	0	0	0	0	0	562909	0	0	0	0	0
667	6.33	113.98788	Unknown	[M-H]-		0.056	True	null	null	null	null	null	null	999	False	False	False		False	False	null	null	null	null	null	null	null	42.24	NEG_MQ_6	113.98788:13786703 114.99123:5558137 115.99459:1508572	73.81963:71396 80.89606:61518 97.92941:104581 113.92601:546726	27743276	27304406	28175790	141634688	27807696	29528856	29089096	28180824	28321468	28654718	30454044	136589792	26861826	27507212	27248428	27057550	28097166	29283742
668	0.921	114.05505	w/o MS2:Proline	[M-H]-	ion correlated with 5926; ion correlated with 8071; found in higher mz's MsMs_1832; found in higher mz's MsMs_1747	0.222	False	null	114.0549	C5H9NO2		ONIBWKKTOPOVIA-BYPYZUCNSA-N		530	True	True	False		False	False	null	null	100	null	null	null	null	14.07	NEG_Q2	114.05505:3072522 115.0584:0 116.06176:885601		3178426	2819297	3035014	2483540	3141980	2612158	2254692	3083372	4266590	3470592	3503150	2971163	7856902	8687662	8074966	7957064	8271434	7490881
669	7.78	114.93292	Unknown	[M-H]-		0.056	True	null	null	null	null	null	null	999	False	False	False		False	False	null	null	null	null	null	null	null	2.21	NEG_MH_3	114.93292:8843754 115.93627:44533864 116.93963:203067984	97.93145:122843 114.93288:666624	49712300	68693816	60655868	50311408	68657936	75341104	54733348	83338864	28968842	91737336	70691200	73507360	88153856	77929992	89522784	63343592	59381732	54044964
670	8.42	114.9332	Unknown	[M-H]-		0.444	False	null	null	null	null	null	null	999	False	False	False		False	False	null	null	null	null	null	null	null	5.12	NEG_Q4	114.9332:4068486 115.93655:7066258 116.93991:82291888		21876102	26214880	29015062	25053896	23355084	28226612	26500562	30285856	27773996	23680918	33078762	27220342	31741316	22650074	32560942	28105830	20529520	36568164
671	8.298	114.98782	Unknown	[M-H]-	found in higher mz's MsMs_1777; found in higher mz's MsMs_4946; found in higher mz's MsMs_4665; found in higher mz's MsMs_3654; found in higher mz's MsMs_7366; found in higher mz's MsMs_7467; found in higher mz's MsMs_7122; found in higher mz's MsMs_6334; found in higher mz's MsMs_9249; found in higher mz's MsMs_8506; found in higher mz's MsMs_8209; found in higher mz's MsMs_6266; found in higher…	1	True	null	null	null	null	null	null	999	False	False	False		False	False	null	null	null	null	null	null	null	45.6	NEG_MH_1	114.98778:41551176 115.99113:7163320 116.99449:8033312	69.1812:62269 70.99751:103841 86.99362:112479 97.93144:72378 102.98765:231629 104.12331:66300 114.93225:410785	273701056	300701984	335834816	337648608	334898688	340597408	295853920	300468416	317655424	328459136	337092672	321050112	320433760	333068512	326439776	328647552	339415392	307772320
672	0.48	114.98791	Unknown	[M-H]-	ion correlated with 6892; found in higher mz's MsMs_1784; found in higher mz's MsMs_4666; found in higher mz's MsMs_4945; found in higher mz's MsMs_6853; found in higher mz's MsMs_7123; similar chromatogram in higher mz_4182; similar chromatogram in higher mz_10160; similar chromatogram in higher mz_10336; found in higher mz's MsMs_9003; found in higher mz's MsMs_8823; found in higher mz's MsMs_8…	1	True	null	null	null	null	null	null	999	False	False	False		False	False	null	null	null	null	null	null	null	30.76	NEG_MH_1	114.98753:28867388 115.99088:4653174 116.99424:5531374	58.92091:66856 71.01267:1132935 72.01651:99314 72.98795:58969 79.93466:67744 115.00343:126369	104970192	114423712	115943896	110027048	105328112	106222472	126022672	123192880	128405592	126386160	128342672	130805152	124145096	119117040	116455112	116923448	119536536	113354504
673	0.664	115.00269	MALEIC ACID	[M-H]-	found in higher mz's MsMs_8264; found in higher mz's MsMs_1171; found in higher mz's MsMs_1153; found in higher mz's MsMs_1142; found in higher mz's MsMs_9136	1	True	null	115.00368	C4H4O4		VZCYOOQTPOCHFL-UPHRSURJSA-N		430	True	True	True		False	False	null	null	91.8	null	83.9	87.9	100	139.41	NEG_MH_3	115.00269:228266288 116.00604:16332542 117.0094:29233930	71.01295:1705565 101.20712:69512 115.00344:224733	880569728	894537472	1005485248	976808768	886682944	862668160	705294592	766687936	931396800	895450688	841379008	807414400	425243328	458422688	409919840	421284352	445461216	418788928
674	0.585	115.00271	MALEIC ACID	[M-H]-	similar chromatogram in higher mz_4851; similar chromatogram in higher mz_5325; found in higher mz's MsMs_6539; found in higher mz's MsMs_1119; found in higher mz's MsMs_1114; found in higher mz's MsMs_9135; found in higher mz's MsMs_8253; found in higher mz's MsMs_5423; found in higher mz's MsMs_5200; found in higher mz's MsMs_4919; found in higher mz's MsMs_1112; found in higher mz's MsMs_1113;…	1	True	null	115.003	C4H4O4		VZCYOOQTPOCHFL-UHFFFAOYSA-N		430	True	True	True		False	False	null	null	93	null	87.5	87.5	100	478.33	NEG_Q3	115.00266:562230272 116.00601:30432206 117.00937:12434880	71.01284:1636378 72.01518:87056 115.0034:181941	1373202176	1345686144	1454392320	1295328640	1350224384	1298606592	1259261824	1169410816	1167601664	1243719552	1236812544	1217632896	1695953664	1670460160	1622356352	1650969600	1609893376	1636871040
675	1.077	115.00271	w/o MS2:MALEIC ACID	[M-H]-	similar chromatogram in higher mz_4126; similar chromatogram in higher mz_4913; found in higher mz's MsMs_2400	1	True	null	115.003	C4H4O4		VZCYOOQTPOCHFL-UHFFFAOYSA-N		530	True	True	False		False	False	null	null	100	null	null	null	null	38.91	NEG_MH_4	115.00271:74916024 116.00606:4288614 117.00942:53928452	99.26821:84151 109.08381:73063	235428192	256475616	237786832	262189072	215744176	254335328	155425808	157366192	184508112	160313008	153106352	174639856	71033024	69733736	63625064	65005728	70940912	68641728
676	0.95	115.00275	w/o MS2:MALEIC ACID	[M-H]-	found in higher mz's MsMs_1788	0.5	True	null	115.003	C4H4O4		VZCYOOQTPOCHFL-UHFFFAOYSA-N		530	True	True	False		False	False	null	null	100	null	null	null	null	7.06	NEG_MQ_6	115.00275:16779314 116.0061:840742 117.00946:6242642	90.0818:74549 98.65534:70381	60473212	57449796	68147712	65703224	58819612	55426284	66859196	74981496	85248544	88886296	48331168	76271640	71768408	84655232	83726112	40092644	42555912	71616432
677	1.98	115.00279	w/o MS2:MALEIC ACID	[M-H]-	found in higher mz's MsMs_3464	0.667	True	null	115.003	C4H4O4		VZCYOOQTPOCHFL-UHFFFAOYSA-N		530	True	True	False		False	False	null	null	100	null	null	null	null	4.87	NEG_MQ_4	115.00279:6646304 116.00614:375573 117.0095:5709945	62.36522:63418 72.37343:61285	16292039	18297372	21423884	15432769	12557255	19328182	20383374	27039356	30806064	31456498	17036544	25887946	13146762	10312285	16846544	11023862	14543414	9987846
678	3.9	115.03907	w/o MS2:Ketoisovaleric acid	[M-H]-		0.667	True	null	115.0389	C5H8O3		QHKABHOOEWYVLI-UHFFFAOYSA-N		530	True	True	False		False	False	null	null	100	null	null	null	null	9.22	NEG_Q1	115.03907:5560246 116.04242:3705638 117.04578:1746951	60.30713:80737 63.51209:63864 69.46494:87652 111.24322:81016	25018772	19503608	17295756	18615272	19988932	19536086	23001136	25630236	22500120	24037012	27284358	18411450	27280958	27145538	28990498	37356948	28412102	29116674
679	1.589	115.0391	w/o MS2:Ketoisovaleric acid	[M-H]-		0.056	True	null	115.0389	C5H8O3		QHKABHOOEWYVLI-UHFFFAOYSA-N		530	True	True	False		False	False	null	null	100	null	null	null	null	14.64	NEG_Q3	115.0391:4900266 116.04245:3181786 117.04581:1909395	63.21972:70913 81.41236:70546	17228056	11869408	10081619	16377174	10962061	14252878	14470014	8011990	15528670	11493502	13244617	11793628	18927520	23221866	31896470	13855055	12808266	19126666
680	1.752	115.03917	w/o MS2:Ketoisovaleric acid	[M-H]-		0.333	False	null	115.0389	C5H8O3		QHKABHOOEWYVLI-UHFFFAOYSA-N		530	True	True	False		False	False	null	null	100	null	null	null	null	4.27	NEG_MQ_5	115.03917:3957444 116.04252:2643026 117.04588:5692053		20305216	18176042	19780740	14757659	27884502	23668112	30208072	18392880	14600098	18159714	33975240	29766118	26414128	25510952	38022656	16513352	27574660	27206138
681	3.165	115.07558	w/o MS2:Ethylbutanoate	[M-H]-	similar chromatogram in higher mz_4523; similar chromatogram in higher mz_3377; similar chromatogram in higher mz_6876; similar chromatogram in higher mz_7993; found in higher mz's MsMs_5351; similar chromatogram in higher mz_5351; similar chromatogram in higher mz_6961; similar chromatogram in higher mz_8479; similar chromatogram in higher mz_9146	1	True	null	115.0758	C6H12O2		OBNCKNCVKJNDBV-UHFFFAOYSA-N		530	True	True	False		False	False	null	null	100	null	null	null	null	6.38	NEG_MQ_1	115.07558:7453942 116.07893:811608 117.08229:0	50.2422:51599 51.01085:67945 52.35476:51126 54.64935:55743 55.86349:63624 61.07349:61339 61.15349:49934 62.5719:51751 62.89404:51981 66.63487:47009 68.51407:52369 70.5578:50557 73.26855:47086 74.10777:51412 74.2614:47498 78.58501:52716 78.60146:53824 82.07243:57091 84.58693:49781 86.67056:48275 87.69991:53351 89.10236:51491 90.72951:57673 92.25119:59331 92.2645:52106 93.91299:55385 94.02446:54648…	10821153	12659124	14175794	11472228	11448233	11665604	22241164	17586818	17877230	20715022	19999554	20397760	17212736	14470082	13974804	15515359	15661825	15319211
682	2.96	115.07561	w/o MS2:Ethylbutanoate	[M-H]-	similar chromatogram in higher mz_5692; similar chromatogram in higher mz_1461; similar chromatogram in higher mz_732; similar chromatogram in higher mz_1921; found in higher mz's MsMs_7484; similar chromatogram in higher mz_8416; similar chromatogram in higher mz_8462; similar chromatogram in higher mz_3868; similar chromatogram in higher mz_3065; found in higher mz's MsMs_8223; similar chromato…	1	True	null	115.0758	C6H12O2		OBNCKNCVKJNDBV-UHFFFAOYSA-N		530	True	True	False		False	False	null	null	100	null	null	null	null	8.58	NEG_MQ_1	115.07561:6252789 116.07896:858002 117.08232:0	99.33195:65664	9576084	9973299	10900483	9715344	9120091	10647679	19345182	14836136	15420922	17355486	16684632	17309624	14804476	12976971	12671946	14301645	13916940	13975161
683	6.333	115.84098	Unknown	[M-H]-		0.167	False	null	null	null	null	null	null	999	False	False	False		False	False	null	null	null	null	null	null	null	4045.29	NEG_MH_5	115.84098:4868128 116.84433:4855326 117.84769:452571		3128255	17116116	1911904	20013884	52423692	3656876	4594119	1014562	5600455	2441352	4251470	1845981	3890074	6350461	6406858	4713850	1664194	2073074
684	8.307	115.84163	Unknown	[M-H]-		0.333	False	null	null	null	null	null	null	999	False	False	False		False	False	null	null	null	null	null	null	null	4856.9	NEG_MH_2	115.84163:2975750 116.84498:2216293 117.84834:0		5643794	14930431	11447048	2060557	3423487	1627997	1527311	3161670	1027655	2982970	198926	462468	4535432	3787468	5703768	6454202	1839189	3472424
685	6.238	115.84164	Unknown	[M-H]-		0.444	False	null	null	null	null	null	null	999	False	False	False		False	False	null	null	null	null	null	null	null	1065.5	NEG_MH_4	115.84164:2994578 116.84499:2870588 117.84835:243790		2032340	12290882	4871460	13625865	8034288	6600642	12528197	4548046	1928952	2699618	2741156	2052980	2462076	4096064	8106540	4713850	4788466	4678428
686	6.567	115.8421	Unknown	[M-H]-	similar chromatogram in higher mz_1765; similar chromatogram in higher mz_1796	0.111	False	null	null	null	null	null	null	999	False	False	False		False	False	null	null	null	null	null	null	null	45130.24	NEG_MH_6	115.8421:4957279 116.84545:4815766 117.84881:689468		10481322	1240010	1970305	3941578	2661410	37290240	1341924	345284	581235	1474048	392790	1350489	686177	10594137	4108790	1186244	1954557	3879530
687	8.27	115.84296	Unknown	[M-H]-		0.333	False	null	null	null	null	null	null	999	False	False	False		False	False	null	null	null	null	null	null	null	2533.66	NEG_MH_3	115.84296:1960206 116.84631:993076 117.84967:0		5643794	3346584	11456414	2473798	3423487	1627998	1543632	3170472	1027655	2557494	2711694	1882048	4533672	6839812	5703768	6509996	2192345	4710697
688	6.788	115.84297	Unknown	[M-H]-	found in higher mz's MsMs_695	0.056	True	null	null	null	null	null	null	999	False	False	False		False	False	null	null	null	null	null	null	null	5.82	NEG_MH_5	115.84297:6060973 116.84632:5512888 117.84968:648538	99.92546:4403818 115.84049:338036 115.9197:18690064 115.98937:173948	14811338	2607703	15585861	5678894	38731260	2616501	3211604	5951224	2304945	2409956	1257006	1476625	4765361	10286860	10100196	15130294	5456532	5475241
689	7.864	115.91956	Unknown	[M-H]-	found in higher mz's MsMs_3783	0.389	False	null	null	null	null	null	null	999	False	False	False		False	False	null	null	null	null	null	null	null	105.83	NEG_Q1	115.91956:303507232 116.92291:278682496 117.92627:53310756		2013883648	1755314432	1960498304	529709504	1788901632	1403438848	449108576	2652090880	1395011840	2112974848	377690976	853903680	2965353984	1798727552	2311318272	2536005376	2271738624	2409875712
690	8.303	115.91956	Unknown	[M-H]-	found in higher mz's MsMs_1777; found in higher mz's MsMs_1764	1	False	null	null	null	null	null	null	999	False	False	False		False	False	null	null	null	null	null	null	null	591.65	NEG_Q6	115.91956:311473248 116.92291:259649424 117.92627:51080028		1623077248	1285656576	1258311808	2339356416	1585384320	1508248576	1351902720	2229215488	1470354432	1847341568	1422223744	1574424704	2211952896	1824300160	1957019520	2066813184	2198540032	1963299328
691	6.515	115.91958	Unknown	[M-H]-	found in higher mz's MsMs_1776; found in higher mz's MsMs_1150	0.278	False	null	null	null	null	null	null	999	False	False	False		False	False	null	null	null	null	null	null	null	282.17	NEG_Q4	115.91958:393995296 116.92293:315906688 117.92629:64186240		1772188032	1626723456	1474388480	1578704128	1830731776	1190352256	1458642176	2601025024	1627181568	1662160000	2083342848	1840765696	1642846976	2367237120	1549794432	2618414080	2183796480	2216529152
692	6.32	115.91958	Unknown	[M-H]-	ion correlated with 699; found in higher mz's MsMs_1146	0.167	False	null	null	null	null	null	null	999	False	False	False		False	False	null	null	null	null	null	null	null	41.41	NEG_Q1	115.91958:320892544 116.92293:269893984 117.92629:52469840		606963328	802778496	370451872	765480896	780649984	846053376	763865664	1080798592	790405824	658518336	1011948160	874069056	1301824128	841945600	1049720384	1057592384	947407040	974204992
693	7.785	115.91958	Unknown	[M-H]-	found in higher mz's MsMs_1775	0.944	False	null	null	null	null	null	null	999	False	False	False		False	False	null	null	null	null	null	null	null	123.76	NEG_Q4	115.91958:325065920 116.92293:277743552 117.92629:52097476		2764335616	2101490176	1717848704	4676610048	1865813760	2988755200	2704348416	2237060352	2209493760	1482232576	1883816832	1774193024	2199894016	3376759040	2374560256	1687295488	2892512000	3094596608
694	6.386	115.91959	Unknown	[M-H]-	found in higher mz's MsMs_1773	0.444	False	null	null	null	null	null	null	999	False	False	False		False	False	null	null	null	null	null	null	null	129	NEG_Q2	115.91959:347353152 116.92294:298933024 117.9263:54692196		1280736000	1260000640	1763406336	1092666880	1367344768	1176893184	1301158400	1720652416	1342184704	1176117632	1280388608	1335900416	1954646016	1917565312	1889517184	1934908032	1876675840	1721340288
695	6.789	115.91959	Unknown	[M-H]-	found in higher mz's MsMs_1769; found in higher mz's MsMs_1148; found in higher mz's MsMs_3651; found in higher mz's MsMs_1795	0.889	False	null	null	null	null	null	null	999	False	False	False		False	False	null	null	null	null	null	null	null	378.39	NEG_Q4	115.91959:438537024 116.92294:437462720 117.9263:84088040		2072628096	1956070912	1378754432	2291503872	2181513984	2137696384	1605904896	2057113472	2057139200	2014437504	1320430464	2132070656	2189149696	1978463360	2413060352	2515816960	2660684544	2861081344
696	6.621	115.9196	Unknown	[M-H]-	found in higher mz's MsMs_1770; found in higher mz's MsMs_3650; found in higher mz's MsMs_1147; found in higher mz's MsMs_3802	0.944	False	null	null	null	null	null	null	999	False	False	False		False	False	null	null	null	null	null	null	null	418.22	NEG_Q4	115.9196:454409824 116.92295:336828672 117.92631:66827996		1824199296	1623188992	1910729600	1718576128	2082897536	1985864448	1703454208	2145883264	1537409920	1636181120	1269152512	1389623424	2743073792	2264164096	2733511424	2861480448	2693766400	2369331712
697	0.732	115.9196	Unknown	[M-H]-		0.778	False	null	null	null	null	null	null	999	False	False	False		False	False	null	null	null	null	null	null	null	4.19	NEG_Q3	115.9196:1538866 116.92295:13661839 117.92631:1709186		1771907	1793212	5806890	3781927	4236488	2961888	2363428	3368100	3727669	2301838	1703765	3750913	5495508	9485357	6767638	8532121	5858133	8202153
698	5.293	115.91962	Unknown	[M-H]-		0.056	False	null	null	null	null	null	null	999	False	False	False		False	False	null	null	null	null	null	null	null	4.04	NEG_MH_1	115.91962:1715220 116.92297:8003248 117.92633:808834		6941161	1810606	7475908	3721136	6459159	8899541	9340061	2087320	4703983	2108771	3866517	5603191	5128260	4955988	5758357	6328076	3610987	5552460
699	6.267	115.91962	Unknown	[M-H]-	ion correlated with 692; found in higher mz's MsMs_1772; found in higher mz's MsMs_4111; found in higher mz's MsMs_3790; found in higher mz's MsMs_2544; found in higher mz's MsMs_1137	0.833	False	null	null	null	null	null	null	999	False	False	False		False	False	null	null	null	null	null	null	null	650.82	NEG_Q4	115.91962:327470272 116.92297:280213856 117.92633:49087204		2187948288	2139578624	2070299136	1937577088	2326860800	2158964736	1860881280	2683514624	1937602688	1882721664	2198916352	2290064896	2871987200	3181461760	3128250368	3174008320	2899358208	2906540288
700	8.497	116.03418	w/o MS2:N-Acetylglycine	[M-H]-		0.167	False	null	116.0342	C4H7NO3		OKJIRPAQVSHGFK-UHFFFAOYSA-N		530	True	True	False		False	False	null	null	100	null	null	null	null	1.44	NEG_Q4	116.03418:4158602 117.03753:318932 118.04089:5492680		19244490	15094772	31000074	16490003	25734602	33901868	29305056	17630372	15207712	30428868	36086076	8390828	14334042	18587374	21611318	17067958	9276940	14585642
701	2.299	116.03418	w/o MS2:N-Acetylglycine	[M-H]-	found in higher mz's MsMs_3022; found in higher mz's MsMs_4636	0.222	False	null	116.0342	C4H7NO3		OKJIRPAQVSHGFK-UHFFFAOYSA-N		530	True	True	False		False	False	null	null	100	null	null	null	null	0.9	NEG_Q4	116.03418:3614735 117.03753:494651 118.04089:2654291		13418379	17356986	10144771	10265009	14241212	10510302	8877944	6105455	18473946	13765077	14954177	26061618	11417055	15849036	16291545	22737384	16042270	17853426
702	0.666	116.03422	w/o MS2:N-Acetylglycine	[M-H]-	ion correlated with 8242; ion correlated with 4219	0.333	False	null	116.0342	C4H7NO3		OKJIRPAQVSHGFK-UHFFFAOYSA-N		530	True	True	False		False	False	null	null	100	null	null	null	null	13.95	NEG_Q2	116.03422:6442991 117.03757:0 118.04093:2884182		22563984	25481334	19881684	20630550	27881136	25678956	12888227	17133214	16110827	13880754	20447278	19339188	34978260	32804294	39051108	34226424	34126556	30984022
703	4.807	116.03423	w/o MS2:N-Acetylglycine	[M-H]-		0.056	False	null	116.0342	C4H7NO3		OKJIRPAQVSHGFK-UHFFFAOYSA-N		530	True	True	False		False	False	null	null	100	null	null	null	null	1.81	NEG_Q5	116.03423:4056385 117.03758:719216 118.04094:2456919		8531620	19112410	13283661	11034488	18577608	38807848	9166718	4581462	12728791	20565858	9881752	23411096	25694716	13493120	13826107	20851586	26928032	15136865
704	5.087	116.03426	w/o MS2:N-Acetylglycine	[M-H]-		0.056	False	null	116.0342	C4H7NO3		OKJIRPAQVSHGFK-UHFFFAOYSA-N		530	True	True	False		False	False	null	null	100	null	null	null	null	3.93	NEG_Q4	116.03426:3487140 117.03761:1004778 118.04097:2422910		15236218	7939284	13573593	27615900	12383062	20549246	12178330	17486776	9338098	21418248	10868439	7530357	6353246	9586244	19995472	15172231	13014587	19615170
705	0.986	116.03426	w/o MS2:N-Acetylglycine	[M-H]-		0.056	False	null	116.0342	C4H7NO3		OKJIRPAQVSHGFK-UHFFFAOYSA-N		530	True	True	False		False	False	null	null	100	null	null	null	null	2.12	NEG_MQ_2	116.03426:3007863 117.03761:0 118.04097:2015814		15664364	15328402	16706629	13822871	11986522	6947516	13345312	15361568	8321937	14939900	12928143	14703717	16902976	11009440	10966350	13089232	11121562	16148196
706	1.102	116.03428	w/o MS2:N-Acetylglycine	[M-H]-		0.056	False	null	116.0342	C4H7NO3		OKJIRPAQVSHGFK-UHFFFAOYSA-N		530	True	True	False		False	False	null	null	100	null	null	null	null	1.04	NEG_MQ_1	116.03428:3140583 117.03763:3651209 118.04099:25282384		5484651	16587587	16450905	8270730	12186019	11149923	36083412	6716862	11189318	19859710	12579465	16736130	10592282	3023340	14055888	10722047	15653143	5992750
707	1.106	116.39193	Unknown	[M-H]-	similar chromatogram in higher mz_7084	0.556	False	null	null	null	null	null	null	999	False	False	False		False	False	null	null	null	null	null	null	null	2895.91	NEG_MH_4	116.39193:235223 117.39528:0 118.39864:0		314090	514809	363088	566234	92456	340418	389191	463518	339001	68269	280884	461746	202652	210655	197094	126072	0	271683
708	1.11	116.68588	Unknown	[M-H]-	ion correlated with 735; similar chromatogram in higher mz_4594	0.833	False	null	null	null	null	null	null	999	False	False	False		False	False	null	null	null	null	null	null	null	505.23	NEG_MH_2	116.68588:968380 117.68923:0 118.69259:0		1380248	2430002	1036870	1207419	1099436	1336974	1434734	850041	1197432	1532965	957680	863152	746687	1040253	1112039	955518	715534	436591
709	6.209	116.84823	Unknown	[M-H]-	ion correlated with 5415	0.111	False	null	null	null	null	null	null	999	False	False	False		False	False	null	null	null	null	null	null	null	6.56	NEG_MH_2	116.84823:2708934 117.85158:251988 118.85494:0		1469884	8966925	3827138	12298192	5381894	5777612	15139061	1177725	2210664	939738	1115809	1526607	1929139	1043912	6836856	3406033	446221	1877579
710	7.491	116.849	Unknown	[M-H]-	ion correlated with 446; similar chromatogram in higher mz_5019; similar chromatogram in higher mz_5898; similar chromatogram in higher mz_11284	0.056	False	null	null	null	null	null	null	999	False	False	False		False	False	null	null	null	null	null	null	null	6.81	NEG_MH_1	116.849:3261096 117.85235:517401 118.85571:0		27790530	6280989	14681992	4350102	3088286	1398946	1060193	2364704	481427	633170	1580528	1050353	4010250	5155406	2860717	1914380	1895435	1638068
711	8.419	116.92745	Unknown	[M-H]-		0.833	False	null	null	null	null	null	null	999	False	False	False		False	False	null	null	null	null	null	null	null	20.62	NEG_Q5	116.92745:87267072 117.9308:12680400 118.93416:4091159		893112896	804551744	673915008	1005653504	1048927552	769216640	564379968	797343488	822447360	816516736	851305088	734154432	1006847936	977102080	815943296	640596992	1049042752	903345792
712	7.689	116.92753	Unknown	[M-H]-		0.056	False	null	null	null	null	null	null	999	False	False	False		False	False	null	null	null	null	null	null	null	3.58	NEG_Q3	116.92753:259170256 117.93088:48518696 118.93424:9573130		834840000	853134912	530483328	677548864	796914880	1027885056	851444032	667532096	666584064	833626432	622405184	451807072	1379320320	545261312	1447877248	1503761920	999398080	1817854848
713	0.721	116.92754	Unknown	[M-H]-		0.444	False	null	null	null	null	null	null	999	False	False	False		False	False	null	null	null	null	null	null	null	11.2	NEG_Q3	116.92754:13415626 117.93089:1709186 118.93425:3278704		48318196	51784596	52001324	49289876	56282004	53769692	48565640	39285892	37066084	15479073	42572684	41893068	72341432	80773872	87719552	73049912	69793552	62565108
714	1.104	116.93945	Unknown	[M-H]-	found in higher mz's MsMs_2104	0.389	False	null	null	null	null	null	null	999	False	False	False		False	False	null	null	null	null	null	null	null	2.24	NEG_MH_6	116.93945:7272564 117.9428:619144 118.94616:702356		4038500	20376150	3641055	12663053	8524950	22366696	9049454	1410090	2393612	2307256	2986498	7103220	2931344	16698831	3306739	2008636	11379982	1868462
715	0.643	116.98195	w/o MS2:MESOXALATE	[M-H]-		0.889	False	null	116.98292	C3H2O5		XEEVLJKYYUVTRC-UHFFFAOYSA-N		530	True	True	False		False	False	null	null	99.5	null	null	null	null	12.25	NEG_MQ_6	116.98195:13441455 117.9853:0 118.98866:103411160		51970568	41622772	35570952	42150252	60396420	36013380	38119964	44013284	50456612	55146992	185579072	62658408	39611108	42489516	39324864	28746862	39125112	28425994
716	0.481	116.98531	w/o MS2:MESOXALIC ACID	[M-H]-		0.444	False	null	116.98295	C3H2O5		XEEVLJKYYUVTRC-UHFFFAOYSA-N		530	True	True	False		False	False	null	null	97.3	null	null	null	null	6.55	NEG_MQ_5	116.98531:5134500 117.98866:0 118.99202:0		15572858	16201498	16272868	16364089	15357370	14815218	18602718	18270170	18759686	19401986	18797108	18403458	18131084	16492212	16334728	16542311	17001904	16059338
717	6.521	117.01817	w/o MS2:Erythronolactone	[M-H]-		0.056	False	null	117.0182	C4H6O4		SGMJBNSHAZVGMC-PWNYCUMCSA-N		530	True	True	False		False	False	null	null	100	null	null	null	null	0.41	NEG_MH_6	117.01817:5130688 118.02152:2675014 119.02488:5238754		19954304	19861158	20249894	18058544	20501596	27595774	16139362	22764302	28260552	28662978	18251644	21494660	24751954	12887405	15523763	15550275	27430382	27389526
718	8.508	117.0182	Methylmalonic acid; LC-tDDA; CE10	[M-H]-		0.278	True	null	117.01933	C4H6O4		ZIYVHBGGAOATLY-UHFFFAOYSA-N		430	True	True	True		False	False	null	null	81.1	null	81.2	68.6	50	2.32	NEG_Q6	117.01846:5984466 118.02181:5405717 119.02517:4770462	72.81821:68510 97.11886:70531 99.92503:295271 109.97212:72660 116.92629:839134	69046200	21064590	34927524	18817410	24495342	82910992	38816252	58833100	85229720	19904704	27758756	25432026	51153688	34320496	51171300	10526714	27103398	24639312
719	4.993	117.01821	w/o MS2:Erythronolactone	[M-H]-		0.111	True	null	117.0182	C4H6O4		SGMJBNSHAZVGMC-PWNYCUMCSA-N		530	True	True	False		False	False	null	null	100	null	null	null	null	1.21	NEG_Q4	117.01821:5887662 118.02156:2581786 119.02492:5009849	86.13429:65707 116.92825:131678	25490128	30441816	23409348	20702356	26945538	10493504	18057464	38138676	21293518	27754482	22192724	28638542	13458080	29595616	15564982	34595452	44043316	10545742
720	1.108	117.01823	SUCCINIC ACID	[M-H]-	found in higher mz's MsMs_4797; found in higher mz's MsMs_3000; found in higher mz's MsMs_2436	1	True	null	117.01933	C4H6O4		KDYFGRWQOYBRFD-UHFFFAOYSA-N		430	True	True	True		False	False	null	null	96	null	93.2	93.2	100	23.37	NEG_MQ_3	117.0182:450245536 118.02155:26806328 119.02491:9596707	73.02788:1350794 99.00758:89005 117.0184:386258	1333000704	1460239232	1372982656	1465580544	1257530368	1284235136	1243913088	1378134272	1470933632	1398087424	1191155840	1379875968	965566848	932623040	895218816	894975104	941047488	940676544
721	0.661	117.01823	Methylmalonic acid; LC-tDDA; CE10	[M-H]-	ion correlated with 3491	1	True	null	117.01933	C4H6O4		ZIYVHBGGAOATLY-UHFFFAOYSA-N		430	True	True	True		False	False	null	null	83.4	null	87.7	69.7	50	18.84	NEG_MQ_1	117.01823:27992784 118.02158:2685706 119.02494:41456468	73.02814:257766 116.92831:115539	136257040	150934528	119799032	121682048	165085872	143654256	191754832	160738480	130681984	208930288	207181888	169828480	108886704	107773344	97434160	120460216	107729472	98757928
722	8.438	117.01841	w/o MS2:Methylmalonic acid	[M-H]-		0.056	False	null	117.0183	C4H6O4		ZIYVHBGGAOATLY-UHFFFAOYSA-N		530	True	True	False		False	False	null	null	100	null	null	null	null	3.88	NEG_Q2	117.01841:5906528 118.02176:5431789 119.02512:5048478		11778802	46426312	46754836	33669336	39008632	12525267	51128204	56009432	12835667	40094248	62971716	40451732	51153688	51176124	51140712	43292868	36962968	46994848
723	5.806	117.01844	w/o MS2:Methylmalonic acid	[M-H]-		0.111	True	null	117.0183	C4H6O4		ZIYVHBGGAOATLY-UHFFFAOYSA-N		530	True	True	False		False	False	null	null	100	null	null	null	null	0.42	NEG_Q2	117.01844:6380509 118.02179:2664036 119.02515:5004932	50.28118:49764 50.7056:49895 52.10998:48633 54.05661:47230 54.45556:54959 56.54459:54483 57.06295:46611 57.51255:48456 58.02533:59045 58.4883:53897 59.82344:56909 60.95987:61523 60.98645:57399 62.77851:51437 62.95079:48315 65.06339:55173 68.08266:59044 69.60934:55343 70.20032:47482 72.06769:52662 73.75563:50801 75.14709:46518 75.27872:52975 75.81722:59871 81.16219:53780 81.86844:54647 82.19062:50…	10998018	25730280	29649044	34212488	29766912	17457812	20150310	20649498	17724182	36203280	48064072	42384668	28851398	44241796	41322088	47783920	20439184	35791932
724	3.629	117.01846	w/o MS2:Methylmalonic acid	[M-H]-		0.056	True	null	117.0183	C4H6O4		ZIYVHBGGAOATLY-UHFFFAOYSA-N		530	True	True	False		False	False	null	null	100	null	null	null	null	0.88	NEG_Q2	117.01846:6336022 118.02181:3206767 119.02517:69409864	108.91032:65535	28460518	35524060	23763228	44138036	21362974	21476728	21793080	13784216	13699433	38769380	45156680	22381114	10938710	34013564	26148730	22266422	24798200	25388670
725	3.185	117.01846	w/o MS2:Methylmalonic acid	[M-H]-		0.056	True	null	117.0183	C4H6O4		ZIYVHBGGAOATLY-UHFFFAOYSA-N		530	True	True	False		False	False	null	null	100	null	null	null	null	0.23	NEG_Q1	117.01846:6015536 118.02181:2596226 119.02517:4462712	50.8789:68508 64.59609:59303 112.84724:70225	37092000	37005552	16109629	40127652	19106772	21465732	23840276	15940076	24507884	36354652	21860864	28172780	52682484	16052563	19377554	24883638	28210728	16607288
726	3.838	117.01847	w/o MS2:Succinic acid (not validated)	[M-H]-		0.056	True	null	117.0182	C4H6O4		KDYFGRWQOYBRFD-UHFFFAOYSA-N		530	True	True	False		False	False	null	null	60.5	null	null	null	null	1.35	NEG_Q4	117.01847:6617290 118.02182:2310772 119.02518:5067197	57.35744:69060 69.71918:63007 90.64603:72391 90.659:71622 117.03418:97238	18170684	18378194	35650164	27525000	19027580	4942966	13243806	21873532	13811302	30031158	14003885	30550714	21758144	16223689	16899070	37329912	25061790	10665761
727	2.776	117.03349	Unknown	[M-H]-	found in higher mz's MsMs_5693; found in higher mz's MsMs_1456; similar chromatogram in higher mz_3066; found in higher mz's MsMs_6962; found in higher mz's MsMs_4522	1	True	null	null	null	null	null	null	999	False	False	False		False	False	null	null	null	null	null	null	null	17.88	NEG_MH_1	117.03368:67922072 118.03703:10997775 119.04039:26797838	74.40722:61726 117.03471:888662	186608624	199923952	212003104	173820752	190723872	185571248	143019184	177171632	249212480	196253264	209662736	214831344	102066800	104136648	103289160	89183800	91766512	89162032
728	5.783	117.03352	Unknown	[M-H]-	found in higher mz's MsMs_2222; similar chromatogram in higher mz_5966; similar chromatogram in higher mz_7054; similar chromatogram in higher mz_6183; similar chromatogram in higher mz_2223	0.556	True	null	null	null	null	null	null	999	False	False	False		False	False	null	null	null	null	null	null	null	7.12	NEG_MH_1	117.03347:5678005 118.03682:3284835 119.04018:5069566	57.35652:62046 78.0153:59636 99.92542:107152 112.45455:72069 116.92828:277557	15663513	13428688	13706239	9880400	10719627	14590686	14046686	15959489	26692638	21752176	23154536	23001604	6245636	6822047	7791854	5812894	6326015	6314618
729	3.167	117.03355	Unknown	[M-H]-	found in higher mz's MsMs_5695; found in higher mz's MsMs_4523; found in higher mz's MsMs_3063	0.444	True	null	null	null	null	null	null	999	False	False	False		False	False	null	null	null	null	null	null	null	5.09	NEG_MH_2	117.0335:5743140 118.03685:3332626 119.04021:16690584	82.96877:62943 83.3775:67752 116.92828:84636 117.03422:152879	17204258	18369734	19952596	14721947	17838734	17138884	17701756	20474434	20563096	28265736	28446412	21203844	16433771	16699942	16229220	21879582	15112580	17820252
730	2.254	117.03355	Unknown	[M-H]-	similar chromatogram in higher mz_3940; found in higher mz's MsMs_3064	1	True	null	null	null	null	null	null	999	False	False	False		False	False	null	null	null	null	null	null	null	8.26	NEG_MH_1	117.03358:8314568 118.03693:3473736 119.04029:760881088	116.92828:81044 117.03448:828579	25042966	28157894	26268292	27026256	26200224	25563906	17607160	18316928	22574180	20296060	20364150	20521154	21665398	21787016	21061376	21754512	20193250	20915160
731	5.042	117.03356	Unknown	[M-H]-	found in higher mz's MsMs_8219; found in higher mz's MsMs_8514; found in higher mz's MsMs_9212; found in higher mz's MsMs_9272; found in higher mz's MsMs_9254; similar chromatogram in higher mz_9749; found in higher mz's MsMs_9306; found in higher mz's MsMs_5298; found in higher mz's MsMs_8611; similar chromatogram in higher mz_1924; found in higher mz's MsMs_9460; found in higher mz's MsMs_8226;…	0.667	True	null	null	null	null	null	null	999	False	False	False		False	False	null	null	null	null	null	null	null	6.78	NEG_MH_1	117.03357:7971009 118.03692:111600 119.04028:31080962	55.04435:65395 82.90067:63755 116.92828:114463 117.03421:271159	25279484	19220302	20597142	27017350	21609726	24994768	20475752	23769178	21432950	20473058	19340078	17203794	17905898	15762659	13810403	16338038	18544384	15452683
732	2.953	117.03364	Unknown	[M-H]-	ion correlated with 6882; found in higher mz's MsMs_5692; found in higher mz's MsMs_8446; found in higher mz's MsMs_1461; similar chromatogram in higher mz_2505; similar chromatogram in higher mz_5687; similar chromatogram in higher mz_5714; similar chromatogram in higher mz_6578; similar chromatogram in higher mz_6882; similar chromatogram in higher mz_7326; similar chromatogram in higher mz_785…	1	True	null	null	null	null	null	null	999	False	False	False		False	False	null	null	null	null	null	null	null	26.48	NEG_MH_1	117.03353:18554860 118.03688:4595970 119.04024:15363511	60.31519:82372 117.032:500901	56537008	59276088	60208888	54660260	54608828	56102132	91254696	103107880	110136480	98448552	97421016	102199200	48805208	46421392	46339952	47822888	48374344	52153968
733	1.716	117.05454	w/o MS2:3-Hydroxyvaleric acid	[M-H]-	similar chromatogram in higher mz_2441; similar chromatogram in higher mz_4047; similar chromatogram in higher mz_4269; similar chromatogram in higher mz_4153	1	True	null	117.0545	C5H10O3		REKYPYSUBKSCAT-UHFFFAOYSA-N		530	True	True	False		False	False	null	null	100	null	null	null	null	28.7	NEG_MH_2	117.05454:38478736 118.05789:3005442 119.06125:692398	53.81681:63613 57.33042:58139 91.1353:65081 102.66531:71049 103.71622:69350 116.92828:119210	123787120	140012048	130940856	128870512	119170392	127712800	107055928	105903608	96134688	109338888	106168080	107892088	68645040	69399960	58964308	64542016	66314640	65135000
734	0.627	117.12253	Unknown	[M-H]-	similar chromatogram in higher mz_6664	1	False	null	null	null	null	null	null	999	False	False	False		False	False	null	null	null	null	null	null	null	33.66	NEG_Q1	117.12253:2965287 118.12588:0 119.12924:0		8649780	6637617	7021280	4552733	6400984	5979630	4157292	6450605	5483928	6247058	4051172	5729188	7282626	6174602	6704731	6670817	7230978	7110722
735	1.108	117.35194	Unknown	[M-H]-	ion correlated with 708	0.944	False	null	null	null	null	null	null	999	False	False	False		False	False	null	null	null	null	null	null	null	2613.9	NEG_MH_2	117.35194:980342 118.35529:0 119.35865:0		1643887	2426416	1105104	1248280	1114763	1425818	1452187	915892	1201446	1430869	880946	972101	806770	1115332	1043546	987459	833741	515442
736	1.108	117.64983	Unknown	[M-H]-		0.5	False	null	null	null	null	null	null	999	False	False	False		False	False	null	null	null	null	null	null	null	2433.39	NEG_MH_4	117.64983:238106 118.65318:0 119.65654:0		306565	484490	285435	606046	113015	372259	339513	403558	280935	260925	433758	361190	215988	98560	160731	131454	77974	257329
737	5.04	117.65748	Unknown	[M-H]-	similar chromatogram in higher mz_8219; similar chromatogram in higher mz_8514; similar chromatogram in higher mz_9023; similar chromatogram in higher mz_9272; similar chromatogram in higher mz_9254; similar chromatogram in higher mz_8963; similar chromatogram in higher mz_9327; similar chromatogram in higher mz_10040; similar chromatogram in higher mz_9696; similar chromatogram in higher mz_8224…	0.389	False	null	null	null	null	null	null	999	False	False	False		False	False	null	null	null	null	null	null	null	4233.02	NEG_MH_4	117.65748:411133 118.66083:0 119.66419:0		694567	446980	721387	905644	836135	583658	0	364863	608272	429084	505256	233987	68473	80347	63738	87992	112063	0
738	5.04	117.78667	Unknown	[M-H]-		0.5	False	null	null	null	null	null	null	999	False	False	False		False	False	null	null	null	null	null	null	null	1109.93	NEG_MH_3	117.78667:284082 118.79002:0 119.79338:0		651621	73383	696335	634680	297175	333788	195507	224113	354844	368737	262383	209557	167580	0	105670	0	151515	87050
739	5.042	117.90874	Unknown	[M-H]-	similar chromatogram in higher mz_9770; similar chromatogram in higher mz_1455; similar chromatogram in higher mz_9749; similar chromatogram in higher mz_10576	0.722	False	null	null	null	null	null	null	999	False	False	False		False	False	null	null	null	null	null	null	null	6.01	NEG_MH_4	117.90874:1086344 118.91209:0 119.91545:300795		2374408	2461782	2096472	2868332	2474237	2621566	1413121	1902318	1876426	1997308	1652207	1589319	1766206	1429257	1013991	1270802	1574402	1294012
740	7.852	117.92764	Unknown	[M-H]-		0.111	True	null	null	null	null	null	null	999	False	False	False		False	False	null	null	null	null	null	null	null	20.99	NEG_MQ_6	117.92773:34454940 118.93108:6498487 119.93444:20887456	80.12683:63582 100.9236:257776 101.92351:120340 117.92786:976029 118.02734:441320	319412352	299511168	74074480	86409960	272817120	302078144	140537568	354809536	216613568	319742432	76323192	137708752	485415264	262528768	331475648	357349600	99019760	199048272
741	8.462	118.02879	w/o MS2:2-Hydroxybenzonitrile	[M-H]-		0.5	False	null	118.0298	C7H5NO		CHZCERSEMVWNHL-UHFFFAOYSA-N		530	True	True	False		False	False	null	null	99.5	null	null	null	null	6.49	NEG_Q4	118.02879:5118768 119.03214:5481268 120.0355:312041		40209748	25957886	48968300	40223608	37082728	45233296	39984068	27118232	30356032	38490068	47991200	28293342	31491236	40692776	33908056	32996684	62251160	25012408
742	5.163	118.0288	w/o MS2:2-Hydroxybenzonitrile	[M-H]-		0.389	False	null	118.0298	C7H5NO		CHZCERSEMVWNHL-UHFFFAOYSA-N		530	True	True	False		False	False	null	null	99.5	null	null	null	null	3.04	NEG_Q3	118.0288:2800218 119.03215:4457252 120.03551:120493		17709504	15001563	9017214	9319528	10817623	8660011	7470438	15760452	8661542	10460109	6318574	6334294	15305164	18357870	12521186	10709487	8393357	11328699
743	6.682	118.02881	w/o MS2:2-Hydroxybenzonitrile	[M-H]-		0.056	False	null	118.0298	C7H5NO		CHZCERSEMVWNHL-UHFFFAOYSA-N		530	True	True	False		False	False	null	null	99.5	null	null	null	null	3.8	NEG_MH_2	118.02881:3714920 119.03216:4856212 120.03552:0		17087904	16611497	12882848	15576708	11287010	15221874	13245088	12051750	16792894	13465642	19288312	18867384	15799352	35770728	18567704	17014134	15358585	15726994
744	8.524	118.02884	w/o MS2:2-Hydroxybenzonitrile	[M-H]-		0.111	False	null	118.0298	C7H5NO		CHZCERSEMVWNHL-UHFFFAOYSA-N		530	True	True	False		False	False	null	null	99.5	null	null	null	null	0.79	NEG_MQ_6	118.02884:4976764 119.03219:5026968 120.03555:167210		18878424	31149732	48968300	21430428	8389884	10398017	17972218	14027910	34774144	10447328	16962836	22239330	33613568	23426522	25821340	39268972	62251160	19044466
745	5.113	118.02888	w/o MS2:2-Hydroxybenzonitrile	[M-H]-		0.333	False	null	118.0298	C7H5NO		CHZCERSEMVWNHL-UHFFFAOYSA-N		530	True	True	False		False	False	null	null	99.6	null	null	null	null	5.98	NEG_MQ_3	118.02888:2544228 119.03223:5078292 120.03559:282734		17709504	8446771	9335164	8246421	7526649	6514724	7566900	15760451	12793825	11070370	8465714	9007657	15305164	18357870	7703132	7254111	8182824	6711969
746	3.377	118.04012	w/o MS2:Benzotriazole	[M-H]-	similar chromatogram in higher mz_2256; similar chromatogram in higher mz_1217; similar chromatogram in higher mz_5345; similar chromatogram in higher mz_6053; similar chromatogram in higher mz_6735; similar chromatogram in higher mz_7094; similar chromatogram in higher mz_7748; similar chromatogram in higher mz_8218; similar chromatogram in higher mz_8230; similar chromatogram in higher mz_8513;…	0.056	False	null	118.04107	C6H5N3		QRUDEWIWKLJBPS-UHFFFAOYSA-N		530	True	True	False		False	False	null	null	99.6	null	null	null	null	6.55	NEG_Q5	118.04012:3922421 119.04347:5046568 120.04683:204034		327165	724779	288439	174421	705502	961207	227196	406062	568295	217512	125175	351820	968370	447962	965531	626485	13781563	742515
747	0.582	118.04985	w/o MS2:Homoserine	[M-H]-		0.833	False	null	118.0499	C4H9NO3		UKAUYVFTDYCKQA-VKHMYHEASA-N		530	True	True	False		False	False	null	null	100	null	null	null	null	5.95	NEG_MQ_4	118.04985:4552478 119.0532:0 120.05656:1828769		6914650	7347360	4342349	4416746	6574028	5590634	9003417	9799496	11214134	12708843	11451958	11420277	7187980	3844727	4962929	6302006	7104300	7128206
748	2.255	118.70863	Unknown	[M-H]-	ion correlated with 6546; ion correlated with 789	0.778	False	null	null	null	null	null	null	999	False	False	False		False	False	null	null	null	null	null	null	null	2091.92	NEG_MH_3	118.70863:1020402 119.71198:0 120.71534:0		1420120	1885025	2484386	1205892	791346	1553455	380213	464978	1225056	963792	932555	966397	1418239	903852	795992	505488	534164	810101
749	7.817	118.89865	Unknown	[M-H]-		0.833	False	null	null	null	null	null	null	999	False	False	False		False	False	null	null	null	null	null	null	null	7.33	NEG_Q1	118.89865:1448695 119.902:665092 120.90536:417160		3243846	4802490	6355270	4056520	9160067	6511846	3661560	4783439	2987661	2203522	5075917	2680636	9260365	12495457	8065356	7569640	4110990	8477776
750	8.384	118.89867	Unknown	[M-H]-	found in higher mz's MsMs_1580	1	False	null	null	null	null	null	null	999	False	False	False		False	False	null	null	null	null	null	null	null	12.68	NEG_MQ_1	118.89867:1439539 119.90202:3917008 120.90538:1526284		4969386	5746726	6194960	6286264	6090368	6156784	6799574	6571930	6551590	5141645	5240944	6176662	6350464	6543181	5812364	6574840	5167198	5376848
751	0.392	118.89873	Unknown	[M-H]-		0.389	False	null	null	null	null	null	null	999	False	False	False		False	False	null	null	null	null	null	null	null	3.34	NEG_MQ_6	118.89873:405406 119.90208:91050 120.90544:301560		1754227	1209771	1369038	1536513	1022061	1262205	800041	2339980	1240674	2811433	1244624	1417237	276536	792301	1211367	1290063	718830	609596
752	2.272	118.90313	Unknown	[M-H]-		0.278	False	null	null	null	null	null	null	999	False	False	False		False	False	null	null	null	null	null	null	null	7.07	NEG_Q6	118.90313:3101898 119.90648:0 120.90984:1233989		1196871	151784	261299	1765299	444739	4846996	1518653	1391362	1922950	2317694	5113366	777138	502158	1589846	1784763	713911	1610608	10049535
753	8.282	118.91708	Unknown	[M-H]-		0.722	False	null	null	null	null	null	null	999	False	False	False		False	False	null	null	null	null	null	null	null	11.73	NEG_Q6	118.91708:9632688 119.92043:1057463 120.92379:367620		76310584	78943632	78463648	76915600	77760720	75792664	78555672	89914016	78783688	81183200	75343592	81005352	77394920	61919464	81967936	76881760	85156248	89481136
754	7.689	118.92579	Unknown	[M-H]-		0.056	False	null	null	null	null	null	null	999	False	False	False		False	False	null	null	null	null	null	null	null	5.4	NEG_Q3	118.92579:8730477 119.92914:1171330 120.9325:164763		34366252	21242110	21382614	17747000	10918739	13650814	20985874	19659028	20499322	30292234	13512023	10010796	37609600	56244752	44575700	44917824	19642132	24787718
755	7.779	118.92581	Unknown	[M-H]-		0.056	False	null	null	null	null	null	null	999	False	False	False		False	False	null	null	null	null	null	null	null	5.14	NEG_MH_5	118.92581:7286636 119.92916:456501 120.93252:0		50745472	59342952	30160676	110989864	48990884	90840456	25779924	70966760	49881480	38997488	38947392	56561412	59415208	47437576	137009488	50169168	137867984	50487724
756	6.191	118.92582	Unknown	[M-H]-		0.056	False	null	null	null	null	null	null	999	False	False	False		False	False	null	null	null	null	null	null	null	19.73	NEG_MQ_1	118.92582:5599210 119.92917:304508 120.93253:0		13380320	11940587	12144520	12568310	13035476	12772951	46076244	13406333	12793283	11339045	13026104	12525036	15909212	15706503	15898629	16049175	14831137	14183167
757	0.533	118.92966	Unknown	[M-H]-	found in higher mz's MsMs_4916; similar chromatogram in higher mz_12035; similar chromatogram in higher mz_8747; similar chromatogram in higher mz_10585; similar chromatogram in higher mz_12189; similar chromatogram in higher mz_11686; similar chromatogram in higher mz_12032; similar chromatogram in higher mz_11963; similar chromatogram in higher mz_11290; similar chromatogram in higher mz_11299;…	1	True	null	null	null	null	null	null	999	False	False	False		False	False	null	null	null	null	null	null	null	17.1	NEG_MH_1	118.92966:14057215 119.93301:0 120.93637:3847368	50.72965:45732 51.2991:47169 51.4707:57375 53.83546:55709 54.64586:61637 57.82659:52805 58.68567:49453 59.42218:55237 60.11057:51164 61.75643:54983 66.80567:54264 67.81693:54035 73.85365:50459 73.88228:67305 74.0653:51554 74.22018:66862 75.14711:58605 80.23006:59499 80.67467:49369 81.38873:64564 90.40014:46255 91.08675:57976 94.19102:55430 94.90151:51609 98.30283:62237 99.41699:57852 99.93185:522…	43901828	44151060	45515680	39966636	46523900	44042808	41699608	41205692	38769656	40370832	40576580	40028848	32855722	33392996	32759574	32672588	32515854	32156896
758	4.004	118.96852	Unknown	[M-H]-		0.167	False	null	null	null	null	null	null	999	False	False	False		False	False	null	null	null	null	null	null	null	5.1	NEG_MH_2	118.96852:3464609 119.97187:171742 120.97523:399808		8904381	17497314	15308785	8995748	7526404	7621188	8040160	9751098	7675692	5960266	11558155	7176786	5760202	5500047	7883274	6289968	4769676	3753756
759	2.256	118.96902	Unknown	[M-H]-	ion correlated with 1939; found in higher mz's MsMs_2178; found in higher mz's MsMs_781	0.944	True	null	null	null	null	null	null	999	False	False	False		False	False	null	null	null	null	null	null	null	8.67	NEG_MH_1	118.96797:10125451 119.97132:855556 120.97468:372827	66.74125:88036 91.05317:108675 91.69068:71417 93.0341:210199 118.96311:146530 119.04951:10145711 119.12762:220568	32870250	20723350	40426800	24689220	3553654	6842058	2910796	3070815	2667686	2066960	10145186	4151547	19780132	12296442	12446767	11999809	13173783	10051105
760	0.639	118.99762	w/o MS2:Tartronate	[M-H]-	similar chromatogram in higher mz_4471	0.667	True	null	119	C3H4O5		ROBFUDYVXSDBQM-UHFFFAOYSA-N		530	True	True	False		False	False	null	null	97.2	null	null	null	null	30.95	NEG_MQ_3	118.99762:94409496 120.00097:6102630 121.00433:0	52.45983:64161 55.01808:139850 59.01318:722728 71.01262:470561 72.99199:212274 75.00748:202395 99.19608:70149 118.99938:77936	173355792	200924160	154192448	175288864	112210264	130623224	245241904	212540048	354998432	331097248	228115648	335044672	296826592	270429504	266411744	267226080	255010832	199186464
761	0.602	119.03373	w/o MS2:Purine	[M-H]-	found in higher mz's MsMs_6056; found in higher mz's MsMs_3595; found in higher mz's MsMs_10626; found in higher mz's MsMs_6858; found in higher mz's MsMs_6029; found in higher mz's MsMs_6841	0.722	True	null	119.0349	C5H4N4		KDCGOANMDULRCW-UHFFFAOYSA-N		530	True	True	False		False	False	null	null	99.3	null	null	null	null	63.41	NEG_MH_2	119.03373:97770784 120.03708:2083406 121.04044:0	55.01806:154270 59.0131:1270861 71.01276:779505 76.84228:67091 83.01259:103980 91.55888:68427	612196992	644718976	643413568	611962240	612285824	643132288	580011264	591242752	627279872	608247424	622189696	614290368	588696256	576563584	571600128	579458624	581689472	585155072
762	4.356	119.03381	w/o MS2:Purine	[M-H]-	ion correlated with 489	0.111	True	null	119.0349	C5H4N4		KDCGOANMDULRCW-UHFFFAOYSA-N		530	True	True	False		False	False	null	null	99.4	null	null	null	null	10.41	NEG_Q4	119.03381:14197923 120.03716:1986946 121.04052:6615332	50.62663:61333 72.68633:68600 74.74039:64104	28419750	55325800	21578114	15220168	55659904	11396180	34192276	60963948	70939696	67461096	37642036	50483524	19751692	36584952	14227432	35001148	21769792	4132397
763	1.808	119.03381	w/o MS2:PURINE	[M-H]-	similar chromatogram in higher mz_1935; found in higher mz's MsMs_8904	0.111	True	null	119.03632	C5H4N4		KDCGOANMDULRCW-UHFFFAOYSA-N		530	True	True	False		False	False	null	null	74.8	null	null	null	null	0.52	NEG_MH_5	119.03381:5039174 120.03716:329756 121.04052:4559371	52.89648:61333 119.04953:125606	12249212	17360766	21695830	13402335	22819306	22500628	15534109	33284576	6686651	22945092	47889264	28222108	16305283	8330553	14870200	13363483	12777414	27083520
764	3.519	119.03382	w/o MS2:Purine	[M-H]-		0.056	True	null	119.0349	C5H4N4		KDCGOANMDULRCW-UHFFFAOYSA-N		530	True	True	False		False	False	null	null	99.4	null	null	null	null	6.02	NEG_MH_3	119.03382:19733766 120.03717:2401726 121.04053:6128300	50.74207:53311 51.6886:42709 53.22089:57027 53.55924:60284 55.73373:59074 56.23824:55530 57.9003:50305 58.03579:53380 58.42212:47876 58.96852:47268 61.97581:49916 62.12797:55945 62.82555:48938 63.2802:45903 63.56974:48433 64.38598:44615 65.93855:53541 66.83147:49555 67.39686:48679 69.64428:48604 72.02045:54534 72.12028:57946 75.06606:56454 76.74981:54008 81.52763:61563 86.39232:56648 92.394:61277…	11481134	12371727	61094452	20027616	19102944	26675182	20089792	35169096	47379952	33881792	59310624	46670488	17774884	24677212	35680224	17288024	8688563	37928164
765	4.889	119.03383	w/o MS2:Purine	[M-H]-		0.056	True	null	119.0349	C5H4N4		KDCGOANMDULRCW-UHFFFAOYSA-N		530	True	True	False		False	False	null	null	99.4	null	null	null	null	3.09	NEG_Q2	119.03383:14053413 120.03718:1989796 121.04054:6899809	53.85241:62949 70.56285:64010 92.05553:74299	13170953	30226794	18547864	13053634	33752868	58794724	16263274	17314352	17756204	22958248	57746020	38605940	43866892	34455100	24240842	12394373	12967222	12771581
766	4.009	119.03385	w/o MS2:PURINE	[M-H]-		0.056	True	null	119.03632	C5H4N4		KDCGOANMDULRCW-UHFFFAOYSA-N		530	True	True	False		False	False	null	null	78.9	null	null	null	null	6.46	NEG_MH_5	119.03385:23143054 120.0372:3520594 121.04056:5385128	60.30615:69912 93.0322:191876 119.04955:8690170	29843514	14984775	53751348	30720474	56985660	76291464	28120936	22849336	9137331	47764380	53295064	30379438	13331892	30681240	13234879	34108504	28188214	36401424
767	5.482	119.03386	w/o MS2:Purine	[M-H]-		0.056	True	null	119.0349	C5H4N4		KDCGOANMDULRCW-UHFFFAOYSA-N		530	True	True	False		False	False	null	null	99.5	null	null	null	null	9.92	NEG_Q5	119.03386:9973355 120.03721:1123839 121.04057:5605980	64.70546:75959 73.94501:61163 73.95457:71717 79.17754:80931 96.94649:62329 109.14494:72571 109.56721:71614	23350466	14941924	21010340	20610628	22837968	16780444	10951947	24638794	28104866	31237762	14382306	40741352	21279036	14837359	17285984	23966596	33709356	28048910
768	5.088	119.03391	w/o MS2:PURINE	[M-H]-	found in higher mz's MsMs_8680	0.056	True	null	119.03632	C5H4N4		KDCGOANMDULRCW-UHFFFAOYSA-N		530	True	True	False		False	False	null	null	70.1	null	null	null	null	5.03	NEG_MQ_1	119.03391:15879937 120.03726:1934808 121.04062:4650628	58.98604:68389 67.96346:68048 115.63888:66794 119.04955:234217	18021278	8391959	10674469	52299764	18024964	61560296	44713716	25315632	9119014	37415256	13578467	16293197	33946328	10261616	12270348	45148360	35834072	22241200
769	3.629	119.03405	w/o MS2:Purine	[M-H]-	ion correlated with 471	0.056	True	null	119.0349	C5H4N4		KDCGOANMDULRCW-UHFFFAOYSA-N		530	True	True	False		False	False	null	null	99.6	null	null	null	null	5.17	NEG_Q2	119.03405:20352518 120.0374:3530986 121.04076:7831305	79.01897:81175	22840364	52283112	15636999	24681502	16443591	15293178	21944330	37336152	28168000	24222348	11513651	54712476	17781676	46047236	62619156	8208762	24919006	30117322
770	3.845	119.03408	w/o MS2:PURINE	[M-H]-		0.056	True	null	119.03632	C5H4N4		KDCGOANMDULRCW-UHFFFAOYSA-N		530	True	True	False		False	False	null	null	79.5	null	null	null	null	4.89	NEG_Q4	119.03408:23326520 120.03743:3648363 121.04079:7454688	119.04922:500886	23890278	12240052	47546812	36637604	41729552	19075382	13074992	17717738	17915756	11303557	56047720	44548888	16792676	15276994	12487339	75773168	12600438	10775438
771	3.404	119.03408	w/o MS2:Purine	[M-H]-		0.056	True	null	119.0349	C5H4N4		KDCGOANMDULRCW-UHFFFAOYSA-N		530	True	True	False		False	False	null	null	99.7	null	null	null	null	12.54	NEG_Q1	119.03408:10584378 120.03743:1165062 121.04079:8292120	50.51699:46320 51.07894:62313 51.98423:62312 52.02529:43132 52.79501:44096 54.83801:45626 55.97118:46881 56.43339:56018 56.69642:46103 58.03482:51005 58.41635:53475 58.4739:55299 61.56101:58535 61.9245:56778 62.21003:49010 62.25535:42613 63.3624:44298 64.6887:52384 65.00484:55925 65.76415:52147 67.29006:57058 71.43358:51422 73.84137:51556 73.88498:53664 74.32184:54520 74.71819:51873 78.53712:6310…	47965204	28701552	10418409	29600452	29577884	42150056	23907386	16589012	9440037	13409196	13888336	11814352	38972232	15755438	40645496	14290169	35156984	25637930
772	5.317	119.0341	w/o MS2:PURINE	[M-H]-	ion correlated with 500; found in higher mz's MsMs_11319	0.222	True	null	119.03632	C5H4N4		KDCGOANMDULRCW-UHFFFAOYSA-N		530	True	True	False		False	False	null	null	76.9	null	null	null	null	2.6	NEG_MH_1	119.0341:12575964 120.03745:1443784 121.04081:5136769	52.01564:63269 110.06629:69841 119.04991:783486	33707248	12148949	32533882	27526970	26119848	46692552	36018548	6356239	45221176	16427790	35300348	33494250	23891508	16128508	24714622	28806956	12518408	8592115
773	2.948	119.0341	w/o MS2:PURINE	[M-H]-		0.056	True	null	119.03632	C5H4N4		KDCGOANMDULRCW-UHFFFAOYSA-N		530	True	True	False		False	False	null	null	75.6	null	null	null	null	1.77	NEG_Q3	119.0341:10219317 120.03745:1223960 121.04081:6660828	54.32552:62558 85.54865:67719 119.04952:421913	12099570	47177268	43148508	10622783	37361752	16687506	25504512	28293658	11097908	19836340	20897606	16214413	15415838	7770850	37948592	14626892	14706273	25175820
774	4.796	119.03412	w/o MS2:Purine	[M-H]-		0.056	True	null	119.0349	C5H4N4		KDCGOANMDULRCW-UHFFFAOYSA-N		530	True	True	False		False	False	null	null	99.7	null	null	null	null	11.11	NEG_Q2	119.03412:12082417 120.03747:1521743 121.04083:6669079	50.46539:47145 51.87337:46982 52.4443:51528 52.63561:66427 52.8849:48068 54.87028:47077 55.7221:51125 56.42247:56333 57.24848:50460 57.90312:42048 59.53739:61450 61.07447:57897 62.96795:52057 62.97546:53743 68.56276:56014 70.08932:47817 72.22556:65657 72.35751:57709 76.76422:57286 78.46545:55488 81.55289:51765 81.81599:54515 82.60329:56225 84.54514:52445 84.70056:54936 87.443:50851 89.64647:48948…	11015249	15860964	31430100	13045847	12549211	25321116	21305556	12839905	37620532	24947158	33867184	51361424	3529242	40533064	48875256	16543296	39768252	24918666
775	4.262	119.03416	w/o MS2:Purine	[M-H]-		0.056	True	null	119.0349	C5H4N4		KDCGOANMDULRCW-UHFFFAOYSA-N		530	True	True	False		False	False	null	null	99.7	null	null	null	null	3.83	NEG_Q5	119.03416:15450214 120.03751:2275223 121.04087:6098112	50.03106:52943 50.36855:59967 53.67976:45897 57.45642:48425 57.59598:44847 62.33558:45937 63.04848:47661 66.43444:43945 67.37309:53182 67.58491:49062 68.82555:52328 69.96478:50785 73.04552:52515 73.21066:44624 73.22141:66073 73.87817:58498 76.37442:59426 77.95023:55830 80.70889:49809 81.21403:51199 85.85865:51010 86.68436:59476 87.7669:54509 88.35233:53551 89.09328:63656 90.01752:45867 90.74616:5…	33735836	27477358	45589360	9585658	22561636	35024296	45826360	17827466	21369136	64758936	15866831	16140862	52764952	19730540	42581912	23057576	44905788	66100492
776	8.44	119.03417	w/o MS2:Purine	[M-H]-		0.056	False	null	119.0349	C5H4N4		KDCGOANMDULRCW-UHFFFAOYSA-N		530	True	True	False		False	False	null	null	99.7	null	null	null	null	3.71	NEG_MQ_5	119.03417:5812424 120.03752:126043 121.04088:5316190		30462192	25829740	13123179	38882248	22262624	39350268	22514540	60396084	44018760	62861100	59147940	65862128	38045968	29002112	26789572	49726580	25465982	36133236
777	0.951	119.03419	w/o MS2:Purine	[M-H]-	found in higher mz's MsMs_5601	0.167	True	null	119.0349	C5H4N4		KDCGOANMDULRCW-UHFFFAOYSA-N		530	True	True	False		False	False	null	null	99.7	null	null	null	null	5.08	NEG_MQ_5	119.03419:10290767 120.03754:509788 121.0409:4341836	93.2967:68602 96.92402:66347 105.41951:66839	31035022	39753668	38244356	83512184	45188516	38129008	62792372	76160464	75855064	43735532	45005412	37645980	37160900	64271484	48587984	42225272	61892068	70941136
778	3.165	119.04911	w/o MS2:4-Vinylphenol	[M-H]-	ion correlated with 3063	0.111	True	null	119.0491	C8H8O		FUGYGGDSWSUORM-UHFFFAOYSA-N		530	True	True	False		False	False	null	null	100	null	null	null	null	4.39	NEG_MH_2	119.04911:8791807 120.05246:1053235 121.05582:0	52.69963:43476 53.13264:51917 55.07768:50071 57.23548:51841 57.64952:57703 57.7568:55553 59.22698:48088 59.2583:50179 61.40888:54989 62.86191:52957 64.3516:57892 66.94186:48524 68.5311:52757 69.51469:61620 71.01164:59961 74.22155:52210 90.25086:50254 91.21192:48281 91.37485:48200 92.23215:48903 94.24207:74957 94.62228:57999 100.76919:53560 104.39069:48858 105.21065:61676 110.42165:52541 111.10987…	26895272	29436978	32272770	22047106	28819482	29580272	18705066	40498112	26827796	31798268	27778298	26036286	25365722	24936122	25225218	26717694	20456266	22431664
779	2.959	119.04912	w/o MS2:4-Vinylphenol	[M-H]-	ion correlated with 1921; found in higher mz's MsMs_8446; found in higher mz's MsMs_8906; found in higher mz's MsMs_3868	0.278	True	null	119.0491	C8H8O		FUGYGGDSWSUORM-UHFFFAOYSA-N		530	True	True	False		False	False	null	null	100	null	null	null	null	6.73	NEG_MH_3	119.04912:10076852 120.05247:1391890 121.05583:0	55.44456:63867 87.08777:66331 119.0495:596395	33645328	34166968	35371504	30247426	31448404	34362368	35298476	39991308	44083212	41966168	43490556	41961268	27532956	28787732	27717336	26783398	26331128	27518308
780	4.006	119.04913	4-Vinylphenol	[M-H]-	similar chromatogram in higher mz_1895; similar chromatogram in higher mz_1922; similar chromatogram in higher mz_1943; similar chromatogram in higher mz_5647; similar chromatogram in higher mz_5727; similar chromatogram in higher mz_5770; similar chromatogram in higher mz_5879; similar chromatogram in higher mz_5922; similar chromatogram in higher mz_6795; similar chromatogram in higher mz_7744;…	0.833	True	null	119.0491	C8H8O		FUGYGGDSWSUORM-UHFFFAOYSA-N		430	True	True	True		False	False	null	null	86	null	74.8	74.8	100	31.88	NEG_MQ_4	119.04916:99778208 120.05251:12141663 121.05587:667702	91.05321:100349 93.03414:186187 106.06847:64699 119.04956:9130645	279912832	322309088	267001840	246363952	239175136	274839360	228594608	350430400	356009088	292085216	262499664	271293344	126831936	135780784	125431944	116083544	125139832	115158384
781	2.254	119.04915	4-Vinylphenol	[M-H]-	found in higher mz's MsMs_10323; found in higher mz's MsMs_8460; found in higher mz's MsMs_7883; found in higher mz's MsMs_6960; found in higher mz's MsMs_6576; found in higher mz's MsMs_6398; found in higher mz's MsMs_5691; found in higher mz's MsMs_1920; found in higher mz's MsMs_8414; found in higher mz's MsMs_7953; found in higher mz's MsMs_6773; found in higher mz's MsMs_6563	1	True	null	119.0491	C8H8O		FUGYGGDSWSUORM-UHFFFAOYSA-N		430	True	True	True		False	False	null	null	86	null	75	74.7	100	168.09	NEG_MQ_3	119.04919:440960736 120.05254:56715112 121.0559:2865830	59.22309:63106 73.56296:63131 91.05507:74145 93.03414:161488 119.04956:7848496	1364103424	1458540800	1434129664	1469253632	1385776128	1421642880	928223296	1015722368	1158864256	1076549632	1061199488	1073226496	1043962432	1094928512	1016437888	1013487296	1005584512	1023914112
782	5.559	119.04915	w/o MS2:4-Vinylphenol	[M-H]-	similar chromatogram in higher mz_7218; found in higher mz's MsMs_7218; similar chromatogram in higher mz_7960; found in higher mz's MsMs_7960; found in higher mz's MsMs_8304; found in higher mz's MsMs_7815; similar chromatogram in higher mz_1929; similar chromatogram in higher mz_8231; similar chromatogram in higher mz_8029; similar chromatogram in higher mz_6934; similar chromatogram in higher …	0.889	True	null	119.0491	C8H8O		FUGYGGDSWSUORM-UHFFFAOYSA-N		530	True	True	False		False	False	null	null	100	null	null	null	null	6.89	NEG_MQ_1	119.04915:27548122 120.0525:3523060 121.05586:0	80.93198:75083 119.04932:959422	51778976	49714160	58239620	52842812	49798744	40262128	79306744	66324056	74982184	79958432	76065744	78304760	38878268	33370760	34976552	36248360	37147496	33806160
783	5.323	119.04916	w/o MS2:4-Vinylphenol	[M-H]-	similar chromatogram in higher mz_1932; similar chromatogram in higher mz_4138; similar chromatogram in higher mz_4577; similar chromatogram in higher mz_7184; similar chromatogram in higher mz_8990; similar chromatogram in higher mz_9187; similar chromatogram in higher mz_9499; found in higher mz's MsMs_11319; found in higher mz's MsMs_7930; found in higher mz's MsMs_7184	0.222	True	null	119.0491	C8H8O		FUGYGGDSWSUORM-UHFFFAOYSA-N		530	True	True	False		False	False	null	null	100	null	null	null	null	9.02	NEG_MQ_4	119.04916:23723204 120.05251:3243028 121.05587:0	50.28275:65588 61.72626:63488 69.53091:68038 84.37357:84274 119.04984:1033568	31996882	57289252	54460804	53952916	45553876	52061736	56756900	62691324	57469720	71284616	69674816	66697080	30154878	26570322	23366578	24961682	29418290	27176552
784	2.77	119.04916	w/o MS2:4-Vinylphenol	[M-H]-	found in higher mz's MsMs_5625; found in higher mz's MsMs_4522; found in higher mz's MsMs_6204; similar chromatogram in higher mz_2198	0.722	True	null	119.0491	C8H8O		FUGYGGDSWSUORM-UHFFFAOYSA-N		530	True	True	False		False	False	null	null	100	null	null	null	null	7.72	NEG_MQ_3	119.04916:20577588 120.05251:2284510 121.05587:0	58.89279:72973 62.80099:65673 119.04956:938463	64255076	68168896	71759704	64909944	64588064	66611372	65870932	77836392	91255696	83845144	83174424	84611640	54102112	54232364	54731964	50478044	52365536	51177552
785	5.043	119.04918	w/o MS2:4-Vinylphenol	[M-H]-	found in higher mz's MsMs_8219; found in higher mz's MsMs_8514; found in higher mz's MsMs_9272; found in higher mz's MsMs_9254; found in higher mz's MsMs_5298; found in higher mz's MsMs_8963; found in higher mz's MsMs_9460; found in higher mz's MsMs_11150	0.389	True	null	119.0491	C8H8O		FUGYGGDSWSUORM-UHFFFAOYSA-N		530	True	True	False		False	False	null	null	100	null	null	null	null	8.51	NEG_MH_4	119.04918:22048324 120.05253:2124804 121.05589:0	67.99714:59696 119.05016:682079	68426328	55699324	61896932	73531816	61564468	70214968	56569940	63668296	58075584	64390300	56354428	48678288	52975876	43542444	36603384	46374908	51759576	46312780
786	3.804	119.04945	w/o MS2:4-Vinylphenol	[M-H]-	similar chromatogram in higher mz_5694; found in higher mz's MsMs_5694; similar chromatogram in higher mz_11332	0.111	True	null	119.0491	C8H8O		FUGYGGDSWSUORM-UHFFFAOYSA-N		530	True	True	False		False	False	null	null	99.9	null	null	null	null	7.05	NEG_MQ_1	119.04945:22169672 120.0528:2979296 121.05616:0	52.85934:60301 53.46009:63877 65.93397:67949 86.6619:63670 119.04933:789086	42764312	46438628	45721612	44611496	44054756	46171548	70137920	61621288	66206124	77027528	76288648	67270976	43067464	45018136	41403488	43831472	43511228	35611088
787	4.006	119.13004	Unknown	[M-H]-		0.833	False	null	null	null	null	null	null	999	False	False	False		False	False	null	null	null	null	null	null	null	303.77	NEG_MH_2	119.13004:2014399 120.13339:253650 121.13675:0		632436	5690680	4035458	3956341	788751	469945	419837	1027579	1287592	538224	566341	714850	166173	84749	194386	213371	262947	57547
788	2.255	119.13041	Unknown	[M-H]-	ion correlated with 328	1	True	null	null	null	null	null	null	999	False	False	False		False	False	null	null	null	null	null	null	null	3127.54	NEG_MH_1	119.12901:8799939 120.13236:877787 121.13572:0	63.69833:63787 93.0341:207714 118.96868:138499 119.04952:6993999 119.12205:95133	22800096	9414949	28298258	13672073	4028624	4719224	2436171	2543254	2362846	1797271	1394264	3173294	1973268	1840849	3441010	3603628	3081305	1850355
789	2.255	119.39114	Unknown	[M-H]-	ion correlated with 748	0.778	False	null	null	null	null	null	null	999	False	False	False		False	False	null	null	null	null	null	null	null	9070.68	NEG_MH_3	119.39114:919196 120.39449:0 121.39785:0		1323975	2125583	2207481	1439676	847645	1340018	525393	428365	1093178	1173116	967300	1129065	1393714	836885	768166	525050	563713	597644
790	7.514	119.86513	Unknown	[M-H]-	ion correlated with 520; ion correlated with 3109	0.056	False	null	null	null	null	null	null	999	False	False	False		False	False	null	null	null	null	null	null	null	5	NEG_MH_1	119.86513:359134 120.86848:0 121.87184:0		1306203	1007409	1354554	0	167027	0	0	0	0	0	0	0	0	0	97983	0	0	0
791	7.593	119.94578	Unknown	[M-H]-		0.222	False	null	null	null	null	null	null	999	False	False	False		False	False	null	null	null	null	null	null	null	1.77	NEG_Q4	119.94578:24879214 120.94913:0 121.95249:8737045		74927800	377857088	232563568	232424224	119240312	97520704	51360092	51689028	119815320	93103768	53832836	53189904	175544496	131416480	99022056	344109312	118027272	270554880
792	7.499	119.94578	Unknown	[M-H]-		0.444	False	null	null	null	null	null	null	999	False	False	False		False	False	null	null	null	null	null	null	null	3.5	NEG_Q6	119.94578:23745764 120.94913:0 121.95249:7803878		150369088	50281408	123313096	105273616	307735968	153461264	81924432	233658480	79791128	311939904	254468800	306428128	192366096	295697248	41059620	270725280	185938304	334225376
793	4.01	119.94583	Unknown	[M-H]-		0.222	True	null	null	null	null	null	null	999	False	False	False		False	False	null	null	null	null	null	null	null	1.12	NEG_MH_6	119.94611:14183046 120.94946:509125 121.95282:6053724	52.3003:64793 61.98735:115555 64.98462:68895 86.54942:65460 120.05394:763509	50226580	37139172	43849676	47389776	42862832	50484180	29994276	45340512	94970656	47286092	118439920	40412308	80855448	48685576	99113696	54661768	46800176	12701172
794	7.23	119.94585	Unknown	[M-H]-		0.056	False	null	null	null	null	null	null	999	False	False	False		False	False	null	null	null	null	null	null	null	2.04	NEG_MQ_3	119.94585:15030825 120.9492:0 121.95256:5101162		105221480	96077640	104118144	98883264	101370056	104187376	106548416	104446496	100396544	104646040	100073872	104102568	51104036	95060464	93905760	107747456	99923048	107135656
795	7.979	119.94586	Unknown	[M-H]-		0.389	False	null	null	null	null	null	null	999	False	False	False		False	False	null	null	null	null	null	null	null	3.48	NEG_MQ_5	119.94586:21371738 120.94921:0 121.95257:6425064		142658592	125365096	129162784	119468360	104035472	99967032	197977744	162907088	144861664	339718944	277043232	85960464	136283872	291514784	301707136	181023072	144769984	36282772
796	0.403	119.94608	Unknown	[M-H]-		0.389	True	null	null	null	null	null	null	999	False	False	False		False	False	null	null	null	null	null	null	null	4.88	NEG_MH_4	119.94609:10324738 120.94944:573959 121.9528:4321419	61.98734:112037 101.54018:68226 102.45572:62260	33786500	49926640	30496278	72974568	72110112	25064222	34152808	30596594	42119792	40044016	36955176	46176208	49092148	38678672	26447470	44776224	53286716	55085056
797	1.413	119.94609	Unknown	[M-H]-	ion correlated with 3161	0.056	True	null	null	null	null	null	null	999	False	False	False		False	False	null	null	null	null	null	null	null	1.61	NEG_MH_4	119.94609:9859906 120.94944:704752 121.9528:3943392	61.98734:97342 79.7677:64504	66690120	41421428	41506820	58865016	33577108	38879460	35414696	56710756	30249178	38934928	38533048	33194478	53058920	52025752	40516764	57854340	32013228	9277603
798	1.004	119.94609	Unknown	[M-H]-		0.5	True	null	null	null	null	null	null	999	False	False	False		False	False	null	null	null	null	null	null	null	4.05	NEG_MH_1	119.9461:8512551 120.94945:701111 121.95281:3576786	74.87514:62607 77.87643:65168 93.17104:70103	46871276	34659512	14842817	61172588	43673864	14941880	22905106	11972753	10407560	11724679	21037680	11062999	31330110	51904488	53718844	62074372	43780824	53725432
799	0.802	119.94609	Unknown	[M-H]-		0.389	True	null	null	null	null	null	null	999	False	False	False		False	False	null	null	null	null	null	null	null	2.62	NEG_Q1	119.94609:8209054 120.94944:321387 121.9528:3888401	62.25957:59004 110.38924:69071	22987932	29769388	34856684	30666908	39042448	26389022	38293184	34231392	28374422	19366780	19222620	34397888	46126108	14603979	55498760	43509088	41277072	16491564
800	8.011	119.9461	Unknown	[M-H]-		0.278	False	null	null	null	null	null	null	999	False	False	False		False	False	null	null	null	null	null	null	null	4.5	NEG_Q2	119.9461:21280614 120.94945:0 121.95281:7342453		142658592	125365096	173330624	146270528	188936512	181620640	197977744	162907088	167763440	339718912	277043232	168767856	146388016	291514752	301707168	181067296	158517600	205361296
[truncated: 11,405 more rows]
[truncated: 6 more columns]
