# Supplementary material for: Pepino (Solanum muricatum) Metabolic Profiles and Soil Nutrient Association Analysis in Three Growing Sites on the Loess Plateau of Northwestern China
Source: Metabolites. 2022 Sep 20;12(10):885. doi: 10.3390/metabo12100885 (PMC9610035; doi:10.3390/metabo12100885)
Supplement: Supplementary file 1 [file metabolites-12-00885-s001.zip › Supplementary documents/Document S2/Area_0_2022630933 pos.txt]

																															Class	1	1	1	1	1	1	2	2	2	2	2	2	3	3	3	3	3	3
																															File type	Sample	Sample	Sample	Sample	Sample	Sample	Sample	Sample	Sample	Sample	Sample	Sample	Sample	Sample	Sample	Sample	Sample	Sample
																															Injection order	1	2	3	4	5	6	7	8	9	10	11	12	13	14	15	16	17	18
																															Batch ID	1	1	1	1	1	1	1	1	1	1	1	1	1	1	1	1	1	1
Alignment ID	Average Rt(min)	Average Mz	Metabolite name	Adduct type	Post curation result	Fill %	MS/MS assigned	Reference RT	Reference m/z	Formula	Ontology	INCHIKEY	SMILES	Annotation tag (VS1.0)	RT matched	m/z matched	MS/MS matched	Comment	Manually modified for quantification	Manually modified for annotation	Isotope tracking parent ID	Isotope tracking weight number	Total score	RT similarity	Dot product	Reverse dot product	Fragment presence %	S/N average	Spectrum reference file name	MS1 isotopic spectrum	MS/MS spectrum	POS_MH_1	POS_MH_2	POS_MH_3	POS_MH_4	POS_MH_5	POS_MH_6	POS_MQ_1	POS_MQ_2	POS_MQ_3	POS_MQ_4	POS_MQ_5	POS_MQ_6	POS_Q1	POS_Q2	POS_Q3	POS_Q4	POS_Q5	POS_Q6
0	2.134	70.01322	Unknown	[M+H]+		0.111	True	null	null	null	null	null	null	999	False	False	False		False	False	null	null	null	null	null	null	null	6.26	POS_MQ_5	70.01318:17570324 71.01653:0 72.01989:0	51.99121:71839 54.9585:56586 56.96535:560537 58.50495:71673 67.5111:80016 70.02922:60301 70.0481:79882 70.06587:1325532	99729864	59664992	46161852	54412088	110093000	99631432	54526764	61506556	112703576	139893728	75086816	124526608	58304780	143429408	196919648	134641216	38398328	185205392
1	0.49	70.01331	Unknown	[M+2H]2+	ion correlated with 230; similar chromatogram in higher mz_19; similar chromatogram in higher mz_334; similar chromatogram in higher mz_1045; similar chromatogram in higher mz_3857	1	True	null	null	null	null	null	null	999	False	False	False		False	False	null	null	null	null	null	null	null	178.7	POS_MH_1	70.01329:119637736 71.01664:6990468 72.02:8000992	56.96515:2208064 58.50494:193318 60.98803:65772 67.51089:330301 68.05023:94228 70.06571:4011016	492677056	381333024	339188064	475758240	307149056	426842336	485475776	448816704	558827968	486573696	598074048	514752000	361355712	278822592	491068864	319764544	322797440	552633472
2	0.147	70.01331	Unknown	[M+H]+		0.111	True	null	null	null	null	null	null	999	False	False	False		False	False	null	null	null	null	null	null	null	1118.45	POS_MH_4	70.00106:111369 71.00441:343513 72.00777:637419	56.96585:1640045 58.50494:185024 67.51109:224604 70.04935:116103 70.06542:1329882	259260864	91040344	132338448	246558	289422656	289565632	131954864	117755200	188717632	73721480	175992400	137165232	136450208	212149136	151332960	58060648	121726248	163700688
3	1.4	70.01331	Unknown	[M+H]+		0.056	True	null	null	null	null	null	null	999	False	False	False		False	False	null	null	null	null	null	null	null	6.58	POS_Q6	70.01331:44205000 71.01666:391458 72.02002:1211614	52.07987:70648 56.96518:1850438 57.15766:60730 58.50592:229879 67.51112:204007 70.04937:97693 70.06576:2062572	266872224	352063424	78813360	122511152	250285488	213556336	157747872	144975488	175606736	178624224	89259352	379384704	297879104	107031336	132833176	104721632	107171288	172993696
4	1.001	70.01331	Unknown	[M+H]+	ion correlated with 85; ion correlated with 565; ion correlated with 86	0.111	True	null	null	null	null	null	null	999	False	False	False		False	False	null	null	null	null	null	null	null	19.62	POS_MQ_2	70.01331:29773354 71.01666:387525 72.02002:702485	56.9659:1279399 58.50591:174152 67.50991:171262 70.03047:111772 70.0481:78485 70.0656:1642920	136186912	200613296	221193360	196929408	80609824	159777184	150733568	164332368	210165184	183074768	124693864	164400304	171376608	170131424	159449408	332658400	191924240	324650368
5	9.037	70.01331	Unknown	[M+H]+		0.222	True	null	null	null	null	null	null	999	False	False	False		False	False	null	null	null	null	null	null	null	7.1	POS_MH_4	70.01331:23833472 71.01666:182204 72.02002:374727	56.96585:892955 58.5059:72971 67.5099:117250 70.03928:59250 70.04809:86117 70.06554:1677902	94213912	87050464	62953536	83133336	98838064	191671984	83070936	68014768	60683756	174636288	297770496	87385664	60574688	101248256	128565720	139148800	142797648	145271824
6	9.946	70.01332	Unknown	[M+H]+		0.056	True	null	null	null	null	null	null	999	False	False	False		False	False	null	null	null	null	null	null	null	7.4	POS_MH_2	70.01332:31990478 71.01667:200699 72.02003:931401	51.25304:70158 56.96598:1235201 57.3623:54382 58.5059:139912 66.82912:70250 67.51109:209971 70.06565:1447500	26082724	203857872	153990112	111741032	79963984	122142000	82223944	95061944	97364008	82556896	134848448	124424992	178432688	123925704	109511256	67107908	150362944	190230368
7	0.888	70.01332	Unknown	[M+H]+		0.111	True	null	null	null	null	null	null	999	False	False	False		False	False	null	null	null	null	null	null	null	30.87	POS_MH_3	70.01332:30285144 71.01667:530541 72.02003:455033	56.96522:537249 67.51109:109770 68.05023:123581 70.03801:445684 70.06571:5691854	290224320	268159984	290809824	111310744	289662944	288511776	273553184	265965328	261568624	266810368	273156512	272050144	313797792	325126432	321498464	311758752	315427424	542038336
8	1.631	70.01332	Unknown	[M+H]+		0.056	True	null	null	null	null	null	null	999	False	False	False		False	False	null	null	null	null	null	null	null	11.35	POS_MQ_6	70.01332:25973956 71.01667:78397 72.02003:617494	56.96597:958856 58.50591:145679 67.5111:193245 70.06564:1457115	136992928	149250608	119624040	122454152	116964912	73686824	99559856	113231488	101398016	180543856	152248816	151212592	118343296	137209280	94776656	54554200	163568832	156151616
9	8.345	70.01333	Unknown	[M+H]+	found in higher mz's MsMs_611; similar chromatogram in higher mz_3418; similar chromatogram in higher mz_851; similar chromatogram in higher mz_1912; similar chromatogram in higher mz_3346; found in higher mz's MsMs_601; similar chromatogram in higher mz_2221; similar chromatogram in higher mz_3990; similar chromatogram in higher mz_6355; found in higher mz's MsMs_1216; similar chromatogram in hi…	1	False	null	null	null	null	null	null	999	False	False	False		False	False	null	null	null	null	null	null	null	31.68	POS_MH_5	70.01333:19759422 71.01668:0 72.02004:0		91480600	86292976	86465696	89855808	85893040	85855560	82962136	80846072	92917928	93597944	92566768	94242328	84180096	81780616	87901504	92900176	86832320	83362760
10	8.987	70.01334	Unknown	[M+H]+		0.167	True	null	null	null	null	null	null	999	False	False	False		False	False	null	null	null	null	null	null	null	23.21	POS_MH_3	70.01334:23635160 71.01669:115895 72.02005:620714	56.96515:220513 70.04935:148531 70.06571:2155465	94213912	309475744	333735712	100604120	70655336	191671984	281153088	90103704	94284656	174636288	297770496	298936928	83615864	338366880	128565720	139148800	126696048	144634448
11	8.897	70.01334	Unknown	[M+H]+		0.167	True	null	null	null	null	null	null	999	False	False	False		False	False	null	null	null	null	null	null	null	19.47	POS_MH_5	70.01334:18963150 71.01669:216569 72.02005:302177	52.04679:57147 56.96515:260735 57.49311:74784 68.05023:72219 70.04809:111615 70.0657:2001022	238227968	37383848	39682592	111236416	224688672	166562992	37234772	192133408	72618112	207503072	39357660	38197452	205285760	36573872	255464912	248453072	218435584	179939344
12	0.619	70.06572	Unknown	[M+H]+	found in higher mz's MsMs_999; similar chromatogram in higher mz_10163; similar chromatogram in higher mz_999; found in higher mz's MsMs_3575; similar chromatogram in higher mz_241; similar chromatogram in higher mz_905; similar chromatogram in higher mz_1016; similar chromatogram in higher mz_1017; similar chromatogram in higher mz_7040; similar chromatogram in higher mz_8921; similar chromatogr…	1	True	null	null	null	null	null	null	999	False	False	False		False	False	null	null	null	null	null	null	null	213.94	POS_MH_1	70.06585:142880928 71.0692:9401310 72.07256:1527451	53.03947:506412 54.00616:156884 68.05016:4282723 69.76943:157960 69.77819:274210 69.90978:168352 70.03782:5328986 70.06566:178489120 70.35364:216994 70.36378:191417	440939200	451787616	434216992	430970848	420960000	438938272	240181856	329916544	332803360	268725344	281242400	278009184	456618912	492628288	478352352	469172512	447578272	434520448
13	0.891	70.51505	Unknown	[M+H]+		0.222	False	null	null	null	null	null	null	999	False	False	False		False	False	null	null	null	null	null	null	null	2.79	POS_Q6	70.51505:2185890 71.5184:0 72.52176:0		3527145	7436083	7689010	3056806	4748232	4436589	2582182	3468336	4971720	6329615	7588437	4556098	6358370	3969032	4422472	3228187	7263006	7319339
14	0.477	71.02987	Unknown	[M+H]2+	found in higher mz's MsMs_440; found in higher mz's MsMs_159; found in higher mz's MsMs_36; similar chromatogram in higher mz_136; similar chromatogram in higher mz_1287; similar chromatogram in higher mz_2567; similar chromatogram in higher mz_1820; similar chromatogram in higher mz_1899; found in higher mz's MsMs_661; similar chromatogram in higher mz_652; found in higher mz's MsMs_652; adduct …	1	True	null	null	null	null	null	null	999	False	False	False		False	False	null	null	null	null	null	null	null	208.14	POS_MH_1	71.02985:26779454 72.0332:5004649 73.03656:2856878	50.51661:75410 51.27117:61777 56.47175:60280 58.77392:60987 60.52843:61542 62.02464:1229746 71.03001:3430344	86786176	98787216	93280648	93953416	94233072	97323488	113895488	114621344	128172600	117729416	118535776	122362224	115417304	119047816	108566352	112062216	111594984	103294904
15	0.623	71.04977	Unknown	[M+H]+	found in higher mz's MsMs_5244; found in higher mz's MsMs_4819	0.222	True	null	null	null	null	null	null	999	False	False	False		False	False	null	null	null	null	null	null	null	33.76	POS_MQ_5	71.04977:6127620 72.05312:0 73.05648:0	50.51661:89519 52.096:69229 58.99804:160692 59.52104:80048 62.02465:1550490 66.38214:61169 68.96572:75688 71.03002:4561515 71.0686:96935	31239370	28659450	24878582	34200440	35585492	28093628	29672872	32552636	33865500	22181532	35618036	29226464	26921136	29503912	14323789	24297112	27179588	21474884
16	8.336	71.9524	Unknown	[M+H]+	similar chromatogram in higher mz_9201; similar chromatogram in higher mz_3428; similar chromatogram in higher mz_8577; similar chromatogram in higher mz_3145; similar chromatogram in higher mz_5396; similar chromatogram in higher mz_6843; similar chromatogram in higher mz_7971; similar chromatogram in higher mz_9957; similar chromatogram in higher mz_8986; similar chromatogram in higher mz_12021…	0.222	False	null	null	null	null	null	null	999	False	False	False		False	False	null	null	null	null	null	null	null	35.03	POS_MH_5	71.9524:1784718 72.95575:0 73.95911:0		2565175	2573327	3226586	4206272	4317104	1673237	3855397	1452832	1266498	3911399	2338550	2479345	2254526	2551739	3397291	1766109	1538120	772425
17	0.663	72.08137	Unknown	[M+H]+	similar chromatogram in higher mz_1584; similar chromatogram in higher mz_6158; found in higher mz's MsMs_1064; similar chromatogram in higher mz_2113; similar chromatogram in higher mz_642; similar chromatogram in higher mz_704; similar chromatogram in higher mz_1064; similar chromatogram in higher mz_2857; similar chromatogram in higher mz_3134; similar chromatogram in higher mz_3193; similar c…	1	True	null	null	null	null	null	null	999	False	False	False		False	False	null	null	null	null	null	null	null	229.55	POS_MH_1	72.08148:81666320 73.08483:6320625 74.08819:2219028	53.03943:1410324 55.05479:36656120 56.0504:1619450 57.05841:10843588 72.08125:24237222	241805632	284214464	251798848	258220112	266564672	277638112	264753056	295620704	294518752	295600480	300038272	265469856	511553568	507042080	480086688	490045376	502904672	448058784
18	4.512	72.08144	Unknown	[M+H]+	similar chromatogram in higher mz_255; similar chromatogram in higher mz_693	0.056	True	null	null	null	null	null	null	999	False	False	False		False	False	null	null	null	null	null	null	null	4.73	POS_MQ_2	72.08144:5464412 73.08479:570925 74.08815:2043790	55.05469:448943 66.15051:73725 72.04588:104253 72.08106:1594834	11996991	9783809	10701362	6831226	6024749	10414290	9142171	19951552	10149760	16753877	14784218	11377936	23149992	31811122	22259102	10902448	34405856	7737804
19	0.486	72.08148	Unknown	[M+H]+	similar chromatogram in higher mz_334; found in higher mz's MsMs_334; similar chromatogram in higher mz_35; similar chromatogram in higher mz_42; similar chromatogram in higher mz_434; similar chromatogram in higher mz_661; similar chromatogram in higher mz_1329; similar chromatogram in higher mz_1354; similar chromatogram in higher mz_1732; similar chromatogram in higher mz_2103; similar chromat…	1	True	null	null	null	null	null	null	999	False	False	False		False	False	null	null	null	null	null	null	null	69.33	POS_MH_1	72.0815:11862880 73.08485:0 74.08821:2921706	55.05499:375082 56.05045:194406 57.0584:356866 60.95838:139882 70.06571:526881 72.0288:300631 72.04456:154116 72.08133:8816543	48553844	47529512	74517568	47549504	55309712	91571040	58239380	46437432	80046216	75044560	153243008	69202400	265297504	244935344	272874336	258539040	256243936	241927760
20	6.083	72.0815	Unknown	[M+H]+		0.056	False	null	null	null	null	null	null	999	False	False	False		False	False	null	null	null	null	null	null	null	5.19	POS_MH_6	72.0815:5895294 73.08485:0 74.08821:580193920		34990952	29205622	22620006	49831900	31203736	54825380	33302202	23838660	33863440	16286801	22223832	42239448	27052716	20084882	33671132	11353123	31587978	37347796
21	8.923	72.08151	Unknown	[M+H]+		0.222	True	null	null	null	null	null	null	999	False	False	False		False	False	null	null	null	null	null	null	null	7.7	POS_MH_1	72.08154:7364968 73.08489:197310 74.08825:11029139	55.05485:568778 57.0585:150725 72.04587:215304 72.08133:3016863	34164776	24277984	20900020	46251016	36606540	59785148	45854884	41304140	37051368	45663680	27590274	37423848	24101832	29538146	35037088	12058586	25800304	37928156
22	8.288	72.08151	Unknown	[M+H]+		0.111	False	null	null	null	null	null	null	999	False	False	False		False	False	null	null	null	null	null	null	null	4.69	POS_MH_6	72.08151:5993219 73.08486:0 74.08822:92380864		22941330	11105109	17182904	30558230	26072966	34508696	42324212	20551906	9639517	33155640	25627810	30207836	33737488	25798206	47141356	39792860	22763490	11792016
23	9.03	72.08153	Unknown	[M+H]+		0.056	True	null	null	null	null	null	null	999	False	False	False		False	False	null	null	null	null	null	null	null	8.95	POS_MH_3	72.08153:7932645 73.08488:332484 74.08824:16872286	55.01891:125737 55.05487:544556 57.05758:185800 59.77821:67170 72.04587:166840 72.08133:2906544	18305242	11933953	44058784	10398148	20564836	14632291	12689400	10834994	20620648	13176636	7378880	19422322	21308636	31353620	9293528	26615566	16237067	25291262
24	6.972	72.08153	Unknown	[M+H]+		0.056	True	null	null	null	null	null	null	999	False	False	False		False	False	null	null	null	null	null	null	null	0.86	POS_MH_4	72.08153:6342832 73.08488:0 74.08824:308872288	55.05487:586658 57.05758:254727 72.04456:78424 72.08133:3077977	30325602	27610122	25450788	22202950	32831504	22931066	34760768	32604424	19164282	24640004	32489764	19839742	31913614	30010048	35504856	31211630	37138088	26340988
25	8.848	72.08154	Unknown	[M+H]+		0.056	True	null	null	null	null	null	null	999	False	False	False		False	False	null	null	null	null	null	null	null	5.63	POS_MH_2	72.08154:8080270 73.08489:406724 74.08825:17810274	55.01891:113042 55.05484:591231 57.05757:147798 72.04456:247742 72.08134:2983796	20829108	41889772	28772064	27882618	16005956	3722546	33357862	24367320	14158350	13916838	17712636	3810693	19137104	29538146	19167280	17452522	17903708	37928156
26	6.895	72.08154	Unknown	[M+H]+		0.278	True	null	null	null	null	null	null	999	False	False	False		False	False	null	null	null	null	null	null	null	4.18	POS_MH_1	72.0814:6367133 73.08475:0 74.08811:264467840	55.05473:506357 57.05757:188958 59.29688:64310 72.04587:76354 72.08134:2968884	45385060	37931672	24368764	37877964	42341920	42368504	36286896	45509068	7534078	34946832	52192320	45977484	64256408	20687760	31710892	34711828	33893748	49023164
27	0.913	72.08154	Unknown	[M+H]+	ion correlated with 1483; similar chromatogram in higher mz_1065; found in higher mz's MsMs_1065; similar chromatogram in higher mz_2115; similar chromatogram in higher mz_7062; similar chromatogram in higher mz_2419; similar chromatogram in higher mz_2773; similar chromatogram in higher mz_4455; similar chromatogram in higher mz_2457; similar chromatogram in higher mz_5135; similar chromatogram …	1	True	null	null	null	null	null	null	999	False	False	False		False	False	null	null	null	null	null	null	null	69.06	POS_MH_1	72.0815:28346950 73.08485:1687011 74.08821:4061808	55.01803:74283 55.05488:1817852 55.19985:62562 57.05849:558950 62.49295:57850 64.46014:60198 72.04587:182923 72.08133:2414870	107982240	114273128	111169200	98123232	89880408	98231728	114725832	110055864	104605392	117200928	112006256	104318576	181581728	202598176	199236800	186800752	187630048	164593488
28	6.729	72.08157	Unknown	[M+H]+		0.167	True	null	null	null	null	null	null	999	False	False	False		False	False	null	null	null	null	null	null	null	3.96	POS_Q1	72.08157:7238392 73.08492:492502 74.08828:111530744	53.93216:56921 55.05482:835457 57.05852:224848 72.0459:133570 72.08135:3508415	21327452	49246956	20639458	28254670	17729076	30289900	27525818	45580044	18138404	29292368	40430148	15095593	64874380	59908500	60265480	65926508	59094440	60800588
29	0.48	73.02888	Unknown	[M+H]+		0.611	False	null	null	null	null	null	null	999	False	False	False		False	False	null	null	null	null	null	null	null	11.62	POS_MQ_4	73.02888:3403540 74.03223:225203312 75.03559:17483456		6751233	6166751	8706355	5965256	8439308	6765852	8480407	8101850	11080915	13039246	9793650	8609192	5890700	7451426	7398706	5156714	7664271	3497575
30	0.622	73.02905	Unknown	[M+H]+	found in higher mz's MsMs_2456; found in higher mz's MsMs_7360; found in higher mz's MsMs_4674	0.778	False	null	null	null	null	null	null	999	False	False	False		False	False	null	null	null	null	null	null	null	61.7	POS_MH_1	73.02905:13769385 74.0324:72905808 75.03576:2314309		72903272	72995304	72092096	72456536	71496072	73622488	71843640	73183864	76546360	74767696	74053720	74905744	29654368	68673256	59633968	27480016	68258752	65726808
31	2.545	73.02906	Unknown	[M+H]+	found in higher mz's MsMs_4458; found in higher mz's MsMs_4026; similar chromatogram in higher mz_2070; similar chromatogram in higher mz_6101; similar chromatogram in higher mz_1789; similar chromatogram in higher mz_2337; similar chromatogram in higher mz_4026; similar chromatogram in higher mz_4458; similar chromatogram in higher mz_4578; similar chromatogram in higher mz_4806; similar chromat…	1	False	null	null	null	null	null	null	999	False	False	False		False	False	null	null	null	null	null	null	null	10.97	POS_MQ_2	73.02906:3284015 74.03241:393859 75.03577:0		4935125	4757054	6115795	6475494	4565796	6031068	8288807	9381483	8591788	7365883	4921916	7008722	8317890	8377586	8977073	8103023	7967418	6948124
32	6.243	73.06542	w/o MS2:BUTANAL	[M+H]+	similar chromatogram in higher mz_3300; similar chromatogram in higher mz_6139; similar chromatogram in higher mz_8360; similar chromatogram in higher mz_2892; similar chromatogram in higher mz_8244; similar chromatogram in higher mz_8723; similar chromatogram in higher mz_13271; similar chromatogram in higher mz_9127; similar chromatogram in higher mz_8173	1	False	null	73.06539	C4H8O		ZTQSAGDEMFDKMZ-UHFFFAOYSA-N		530	True	True	False		False	False	null	null	100	null	null	null	null	6.95	POS_MH_6	73.06542:1799368 74.06877:5535832 75.07213:0		4846624	4778770	5440756	4440762	5123281	4615020	5469279	3929131	4778762	5593734	4379380	3919647	4464446	4476120	4363542	5120436	3770664	4336849
33	2.919	73.06543	w/o MS2:BUTANAL	[M+H]+	similar chromatogram in higher mz_2038	0.056	False	null	73.06539	C4H8O		ZTQSAGDEMFDKMZ-UHFFFAOYSA-N		530	True	True	False		False	False	null	null	100	null	null	null	null	8.55	POS_Q2	73.06543:4162958 74.06878:10193549 75.07214:0		11385181	5750458	7648740	9625460	10472210	11321111	16578088	4767882	15518665	8178968	3269098	14481286	12912673	22104568	6745737	16149208	7052930	9686516
34	3.016	73.06544	w/o MS2:BUTANAL	[M+H]+		0.056	False	null	73.06548	C4H8O		ZTQSAGDEMFDKMZ-UHFFFAOYSA-N		530	True	True	False		False	False	null	null	100	null	null	null	null	5.08	POS_Q2	73.06544:2650693 74.06879:9547451 75.07215:396419		13104448	7627620	3206839	6247082	5867612	9070916	7284368	2882985	2667189	6010489	6065578	8031100	2542490	10279572	3288331	2985260	6662826	2856468
35	0.482	73.36739	Unknown	[M+H]+	similar chromatogram in higher mz_833; similar chromatogram in higher mz_4535; similar chromatogram in higher mz_5092; similar chromatogram in higher mz_889; similar chromatogram in higher mz_4085; similar chromatogram in higher mz_4608; similar chromatogram in higher mz_4486; similar chromatogram in higher mz_706; similar chromatogram in higher mz_5470; similar chromatogram in higher mz_877; sim…	0.778	False	null	null	null	null	null	null	999	False	False	False		False	False	null	null	null	null	null	null	null	42.76	POS_Q4	73.36739:2538861 74.37074:0 75.3741:0		3505474	3926120	3830713	3156183	4741398	3048848	5840640	1870575	4553966	4308056	5053898	6757364	4671182	4019346	5259646	7919539	3199909	3092848
36	0.478	73.53241	Unknown	[M+H]2+	adduct linked to 1963_[M+H]+; similar chromatogram in higher mz_661; similar chromatogram in higher mz_2099; similar chromatogram in higher mz_4981; similar chromatogram in higher mz_1284; similar chromatogram in higher mz_1457	1	True	null	null	null	null	null	null	999	False	False	False		False	False	null	null	null	null	null	null	null	2762.82	POS_MH_1	73.53238:1154465152 74.53573:204866608 75.53909:0	50.51622:501123 53.01954:272384 58.99866:444635 59.52175:473512 62.02457:12171307 67.99841:316718 71.02989:35731652 71.53133:258781	3636226816	3874627840	3763699968	3623720704	3704476672	3665395200	4642074112	4501193728	5016800768	4714603520	4941262336	4941668864	4114593024	3909190400	3959403520	3812354304	3959107584	3817947904
37	1.056	73.53243	Unknown	[M+H]+		0.111	True	null	null	null	null	null	null	999	False	False	False		False	False	null	null	null	null	null	null	null	7.55	POS_MH_6	73.53243:9600486 74.53578:1030294 75.53914:0	60.1691:61662 62.02467:138891 68.61782:63773 71.02978:365967	47905708	42080972	34273204	49696556	44587788	96843784	43337276	33646296	45023916	45903772	35328524	39157132	44146892	41779112	44488140	35725352	40574384	34676824
38	8.329	73.53244	Unknown	[M+H]+	similar chromatogram in higher mz_2170; similar chromatogram in higher mz_1729; similar chromatogram in higher mz_5965; similar chromatogram in higher mz_5471; similar chromatogram in higher mz_3601; similar chromatogram in higher mz_161; similar chromatogram in higher mz_4487; similar chromatogram in higher mz_2737; similar chromatogram in higher mz_3527; similar chromatogram in higher mz_4987; …	1	True	null	null	null	null	null	null	999	False	False	False		False	False	null	null	null	null	null	null	null	134.71	POS_MH_1	73.53242:60845416 74.53577:11346988 75.53913:0	57.9365:62731	330990336	327268288	335728576	338608064	338947680	326458560	345931072	327043360	347594880	343932704	328410656	356824960	327572480	327696928	318565536	332956256	331353856	323385312
39	1.007	73.53245	Unknown	[M+H]+		0.722	True	null	null	null	null	null	null	999	False	False	False		False	False	null	null	null	null	null	null	null	9.04	POS_MH_1	73.53261:9291388 74.53596:1048732 75.53932:0	57.40804:55313 59.45602:56753 62.02467:112652 71.03002:233110	47885808	46205576	53503796	55535352	43433004	96843784	49346992	61349496	47480280	39303396	51224228	46589760	46978624	52893844	40950936	51844352	50250756	46790244
40	0.795	73.53246	Unknown	[M+H]+		0.167	True	null	null	null	null	null	null	999	False	False	False		False	False	null	null	null	null	null	null	null	10.63	POS_Q6	73.53246:7653640 74.53581:1038525 75.53917:0	56.05047:67402 62.02469:73581 70.37399:61776 71.02991:375111	13623292	45054176	13891948	15000597	57004896	53749048	45625876	75029000	33452744	37933468	34936428	51319544	28789616	96374208	61366072	58276272	46500104	64254232
41	0.838	73.53248	Unknown	[M+H]+		0.5	True	null	null	null	null	null	null	999	False	False	False		False	False	null	null	null	null	null	null	null	10.16	POS_MH_1	73.53246:6925309 74.53581:1347596 75.53917:0	62.02467:81224 71.03001:299425	88935936	56676560	90034456	94114896	57004896	34379936	45625872	75029000	37338592	37933468	55328200	25225938	28789616	96374200	35777920	38849960	27739032	39965792
42	0.48	73.69838	Unknown	[M+H]+	similar chromatogram in higher mz_5492; similar chromatogram in higher mz_5617; similar chromatogram in higher mz_6148; similar chromatogram in higher mz_6100; similar chromatogram in higher mz_5547; similar chromatogram in higher mz_5070; similar chromatogram in higher mz_5112; similar chromatogram in higher mz_6204; similar chromatogram in higher mz_5169; similar chromatogram in higher mz_2068	0.722	False	null	null	null	null	null	null	999	False	False	False		False	False	null	null	null	null	null	null	null	43.22	POS_MQ_6	73.69838:2736786 74.70173:0 75.70509:0		3969937	3202270	3617050	4707861	4633186	3058768	5976198	2174566	4378069	2596801	4758388	7881572	5624667	4502694	4807164	7354086	4206615	4167554
43	0.582	74.0243	Unknown	[M+H]+	similar chromatogram in higher mz_358; found in higher mz's MsMs_1503; found in higher mz's MsMs_1524; similar chromatogram in higher mz_1965; found in higher mz's MsMs_2545; similar chromatogram in higher mz_1524; found in higher mz's MsMs_9479; found in higher mz's MsMs_12281; found in higher mz's MsMs_9874; found in higher mz's MsMs_8068; found in higher mz's MsMs_1532; found in higher mz's Ms…	1	True	null	null	null	null	null	null	999	False	False	False		False	False	null	null	null	null	null	null	null	204.47	POS_MH_1	74.02427:681376256 75.02762:20105028 76.03098:2603783	56.05059:453033 57.03444:198500 60.96247:80992 74.02358:250079 74.06112:789592 74.09747:13476902	2064467840	2018670976	2077601536	2030624640	2044963072	2062156544	2005784064	1904065664	1874525824	1907464576	1919054336	1883886848	2355606272	2348059904	2385770752	2398301696	2327652864	2341162496
44	7.74	74.09698	w/o MS2:Isobutylamine	[M+H]+	ion correlated with 47; found in higher mz's MsMs_623	0.444	True	null	74.09705	C4H11N		KDSNLYIMUZNERS-UHFFFAOYSA-N		530	True	True	False		False	False	null	null	100	null	null	null	null	36.45	POS_MQ_5	74.09698:884330432 75.10033:47768672 76.10369:469474	55.58485:98183 56.05042:237444 65.01929:96916 73.78347:154821 74.09742:153992976 74.41065:127049	5815659520	8950695936	5741736448	1050059008	1361178496	4041344000	5675300352	3865927936	1326745856	4029346304	10684403712	1378251136	909643328	1585212416	1212965120	430021504	3927835392	2338365184
45	7.905	74.09699	w/o MS2:Isobutylamine	[M+H]+	ion correlated with 50	0.222	True	null	74.09705	C4H11N		KDSNLYIMUZNERS-UHFFFAOYSA-N		530	True	True	False		False	False	null	null	100	null	null	null	null	14.54	POS_MQ_2	74.09699:535985568 75.10034:27398800 76.1037:269015	56.05043:268547 74.09744:95560992	1649981184	1315018496	2337358592	5461581824	2539987200	1115241856	4868336640	3295360512	913588416	1932489472	1329995008	1680706304	510032576	769660992	2278098688	595552192	553259328	854943296
46	6.489	74.09699	w/o MS2:Isobutylamine	[M+H]+	found in higher mz's MsMs_630	0.056	True	null	74.09705	C4H11N		KDSNLYIMUZNERS-UHFFFAOYSA-N		530	True	True	False		False	False	null	null	100	null	null	null	null	11.34	POS_MQ_5	74.09699:278653472 75.10034:14736233 76.1037:0	56.05047:338060 74.06111:975336 74.09746:47410880	638924288	737660416	819446976	761849408	827646272	704608768	1094447232	812480960	932411200	931663168	2863174400	1296951296	455617472	471549952	475587584	565790400	424986752	547344448
47	7.688	74.097	w/o MS2:Isobutylamine	[M+H]+	ion correlated with 44; found in higher mz's MsMs_640; found in higher mz's MsMs_4565	0.722	True	null	74.09705	C4H11N		KDSNLYIMUZNERS-UHFFFAOYSA-N		530	True	True	False		False	False	null	null	100	null	null	null	null	42.22	POS_MQ_6	74.097:751894528 75.10035:40368428 76.10371:430913	56.04952:206966 71.55209:83096 73.78348:124066 74.09743:139155728 74.41066:115766 74.4203:128758	5815659520	1061409344	5741736448	6675723776	8357489664	5038661632	4382717440	5724251648	7643602432	5424705024	1475765248	8033450496	1311409024	1309794816	2119123968	3416790528	1829398016	2338365184
48	7.557	74.097	w/o MS2:Butylamine	[M+H]+		0.056	True	null	74.0964	C4H11N		HQABUPZFAYXKJW-UHFFFAOYSA-N		530	True	True	False		False	False	null	null	78	null	null	null	null	15.59	POS_Q4	74.097:202288320 75.10035:8899300 76.10371:0	56.05057:470111 57.03445:148247 74.06055:702036 74.09748:37330608	1020491136	621026368	1069835904	266193952	740873984	547353472	3475648256	813324992	2181675264	770027776	4300993536	2558932992	718173824	1292727808	339855104	1382791808	755470848	731295168
49	9.445	74.097	w/o MS2:Butylamine	[M+H]+		0.056	True	null	74.0964	C4H11N		HQABUPZFAYXKJW-UHFFFAOYSA-N		530	True	True	False		False	False	null	null	67.9	null	null	null	null	5.13	POS_MH_5	74.097:39913380 75.10035:1713927 76.10371:0	56.05051:701724 56.50366:63996 57.03453:422253 70.98634:65276 71.53004:108084 74.06054:1074278 74.09747:4965180	9395029	24327616	16702138	24544256	301570400	20795904	19433342	16112539	266088272	15243971	19287954	28197850	12704893	7136050	21078960	15892386	19983674	16213020
50	7.952	74.09701	w/o MS2:Isobutylamine	[M+H]+	ion correlated with 45	0.333	True	null	74.09705	C4H11N		KDSNLYIMUZNERS-UHFFFAOYSA-N		530	True	True	False		False	False	null	null	100	null	null	null	null	23.49	POS_MQ_5	74.09701:608356416 75.10036:31249598 76.10372:392676	56.04953:278903 73.93203:203774 74.09743:109375296 74.26343:252598 74.41067:105490	3486281216	1111394560	3693892608	5461581312	2554875136	2260262912	1079275136	3586910464	5207450624	3855104256	4464395776	4829527040	1070260352	1141299328	1444506496	1230351104	553259328	1723224576
51	8.143	74.09702	w/o MS2:Isobutylamine	[M+H]+	ion correlated with 52; ion correlated with 55; found in higher mz's MsMs_1470; found in higher mz's MsMs_10730	0.556	True	null	74.09705	C4H11N		KDSNLYIMUZNERS-UHFFFAOYSA-N		530	True	True	False		False	False	null	null	100	null	null	null	null	47.52	POS_MQ_1	74.09702:413701600 75.10037:21432172 76.10373:0	50.85361:81211 56.05044:186728 74.09744:70570048 74.27031:76774 74.42033:82548	1836786176	2619166208	1437001472	3868109824	2696426240	1764721536	3327224576	4218179584	3519737856	4385367040	2371542528	1681339392	308695840	1385039488	302971744	1505801856	2790162944	1838679424
52	8.084	74.09702	w/o MS2:Butylamine	[M+H]+	ion correlated with 51	0.056	True	null	74.0964	C4H11N		HQABUPZFAYXKJW-UHFFFAOYSA-N		530	True	True	False		False	False	null	null	78.1	null	null	null	null	3.36	POS_Q4	74.09702:165660048 75.10037:7016862 76.10373:0	56.05042:395771 57.03446:146336 74.06141:403860 74.09747:29399912	232408912	650422336	315142336	400240416	2696426240	832558528	2065135872	4217354496	1220572288	459406400	865271360	1681339392	1955348992	463631520	1660215552	737230720	2748324352	1754629504
53	8.568	74.09702	w/o MS2:Butylamine	[M+H]+		0.167	True	null	74.0964	C4H11N		HQABUPZFAYXKJW-UHFFFAOYSA-N		530	True	True	False		False	False	null	null	65.8	null	null	null	null	5.17	POS_MQ_1	74.09702:61700716 75.10037:2755751 76.10373:0	56.05045:862901 57.03441:381709 74.06069:1377249 74.09747:9048111	99276728	177109008	168382080	266684400	94760608	63959204	585752128	297683552	237236144	351513728	420146336	215541328	69014752	61115692	93530200	102749280	71184448	168643760
54	6.148	74.09704	w/o MS2:Butylamine	[M+H]+		0.278	True	null	74.0964	C4H11N		HQABUPZFAYXKJW-UHFFFAOYSA-N		530	True	True	False		False	False	null	null	78.3	null	null	null	null	85.28	POS_Q5	74.09704:189798256 75.10039:7464340 76.10375:0	56.05033:559735 57.03445:233789 74.06049:1074929 74.09747:35963328	118362672	4644374016	135837872	5109860352	5613984768	132970736	139165600	6071642624	176752528	233612672	6204907520	6592761856	1950915456	1993370112	1781086208	2018968576	2274947584	1800487808
55	8.202	74.09715	w/o MS2:Isobutylamine	[M+H]+	ion correlated with 51	0.222	True	null	74.09705	C4H11N		KDSNLYIMUZNERS-UHFFFAOYSA-N		530	True	True	False		False	False	null	null	100	null	null	null	null	49.84	POS_MQ_5	74.09715:456329952 75.1005:22895442 76.10386:0	51.8819:72635 56.04953:203262 69.7032:91438 74.0978:81271840	1018884096	1765226496	2531801600	634732480	2025643648	1993169152	3327224576	660209152	3519738112	812802496	3072781824	2752556800	242830976	254156736	263826000	293985952	310540736	278094272
56	7.182	74.09715	w/o MS2:Butylamine	[M+H]+		0.056	True	null	74.0964	C4H11N		HQABUPZFAYXKJW-UHFFFAOYSA-N		530	True	True	False		False	False	null	null	77.6	null	null	null	null	13.65	POS_MH_1	74.09715:284192576 75.1005:13166371 76.10386:0	56.05044:349632 57.03443:74173 61.55227:74876 73.92657:108985 74.09745:54109428 74.26069:109995 74.26894:171139	2249898752	1593317376	2664816128	234632464	2726602496	1070704448	1390719360	929441152	1428854016	260328656	1843976448	1685125120	742644352	1215899520	1101511424	138400352	669121280	672030592
57	6.891	74.09715	Butylamine	[M+H]+		0.722	True	null	74.0964	C4H11N		HQABUPZFAYXKJW-UHFFFAOYSA-N		430	True	True	True		False	False	null	null	82.1	null	87.8	37.9	100	29.55	POS_Q4	74.09701:170988800 75.10036:6936092 76.10372:0	53.03365:78034 56.0504:583358 57.03446:212477 68.31133:67274 73.92934:78362 74.0615:525018 74.09747:31382238	578080256	3285172736	1453821440	3961073664	1772172416	2690539520	2096790016	3133440000	1123323136	3044922112	2637510144	3094455040	775159104	1092307840	330275424	1249989504	1228344832	1983008768
58	6.552	74.09715	w/o MS2:Butylamine	[M+H]+		0.278	True	null	74.0964	C4H11N		HQABUPZFAYXKJW-UHFFFAOYSA-N		530	True	True	False		False	False	null	null	77.8	null	null	null	null	17.02	POS_MH_4	74.09715:215303984 75.1005:9855839 76.10386:0	56.05043:359672 57.03444:114364 59.46191:71982 74.06082:546173 74.09745:41580612 74.26207:125652	840851456	833502976	900805120	1097539456	1045993344	981895424	1204689280	1052699648	1195474432	1097516160	524286720	1044443904	589511296	646421696	736862464	694053056	610309760	745511744
59	7.244	74.09716	w/o MS2:Butylamine	[M+H]+		0.056	True	null	74.0964	C4H11N		HQABUPZFAYXKJW-UHFFFAOYSA-N		530	True	True	False		False	False	null	null	77.7	null	null	null	null	11.49	POS_MH_4	74.09716:326252480 75.10051:15838858 76.10387:0	56.05048:383588 57.03443:113492 74.0611:643924 74.09744:57670148	1396105600	1593792384	464277088	2011482496	504368352	1757969920	1178881152	1865039744	1117722112	2003665920	1459073280	2626335744	243572864	347777312	265499136	986855808	605575424	520364640
60	6.981	74.09716	w/o MS2:Isobutylamine	[M+H]+	found in higher mz's MsMs_624	0.389	True	null	74.09705	C4H11N		KDSNLYIMUZNERS-UHFFFAOYSA-N		530	True	True	False		False	False	null	null	100	null	null	null	null	11.4	POS_MQ_5	74.09716:387915456 75.10051:17646708 76.10387:0	56.05044:301159 59.45797:73451 74.06045:706760 74.09745:75954744	1095900416	564735616	3462804224	663194624	1550539520	1334700928	2218855936	1160154240	2130509568	1538405376	1588081536	1888304256	591385920	704435968	1914850944	769814464	741435520	329568576
61	7.089	74.09716	w/o MS2:Butylamine	[M+H]+		0.222	True	null	74.0964	C4H11N		HQABUPZFAYXKJW-UHFFFAOYSA-N		530	True	True	False		False	False	null	null	77.6	null	null	null	null	12.98	POS_MQ_4	74.09716:370073280 75.10051:19043790 76.10387:0	56.05044:301727 57.03444:86643 74.06018:587585 74.09745:65047628	897266944	1447665152	338616000	2649611008	1652752896	1347638144	2020580352	2584769280	1722448640	3227877120	1642487680	1454033792	722511488	1495923840	759139328	1654964736	460703776	916347136
62	6.727	74.09716	w/o MS2:Isobutylamine	[M+H]+		0.833	True	null	74.09705	C4H11N		KDSNLYIMUZNERS-UHFFFAOYSA-N		530	True	True	False		False	False	null	null	100	null	null	null	null	20.51	POS_MQ_4	74.09716:249602400 75.10051:10334541 76.10387:0	56.05045:316160 74.06078:581700 74.09746:45552448	1802364032	1772670080	666785088	1772968960	928977024	2001380992	1053094464	1805151360	954594304	2035897216	1788668288	2180295680	1004434560	747173248	562581952	1424379392	1169232768	1356182784
63	0.722	74.09716	w/o MS2:Butylamine	[M+H]+		0.667	True	null	74.0964	C4H11N		HQABUPZFAYXKJW-UHFFFAOYSA-N		530	True	True	False		False	False	null	null	63.6	null	null	null	null	12.31	POS_MQ_3	74.09716:126391592 75.10051:5000828 76.10387:0	56.05061:652854 57.03425:431232 74.02496:103846 74.06073:956090 74.09747:19011784	420259264	433677120	429630144	199007392	304704576	319955584	531825888	597618240	628559872	345316704	346728832	383809024	58190932	54236352	52402648	58623052	59886164	55006300
64	6.096	74.09717	w/o MS2:Butylamine	[M+H]+	found in higher mz's MsMs_635; found in higher mz's MsMs_9050	0.722	True	null	74.0964	C4H11N		HQABUPZFAYXKJW-UHFFFAOYSA-N		530	True	True	False		False	False	null	null	77.5	null	null	null	null	89.62	POS_MQ_6	74.09717:803021760 75.10052:38495092 76.10388:0	50.35892:89050 56.05042:333237 57.03442:127816 57.32312:99649 73.78484:105671 74.09743:137677568 74.4203:137881	4103272192	4644374016	4426833920	5109860352	5613985280	4905358848	5277916672	6071642112	5966300672	5355004928	6204907520	6592762368	289801824	1993370112	1781086208	306263840	330776800	1800487808
65	6.278	74.09717	w/o MS2:Butylamine	[M+H]+		0.056	True	null	74.0964	C4H11N		HQABUPZFAYXKJW-UHFFFAOYSA-N		530	True	True	False		False	False	null	null	78	null	null	null	null	6.39	POS_MQ_5	74.09717:238741456 75.10052:11592477 76.10388:0	56.05025:351092 57.03444:167979 74.06051:972000 74.09746:43682760	1502193152	1281356032	1743419008	1481890688	1627148672	1663955456	1693856128	1558904064	1670082560	1999500160	1872179712	1924721536	487294880	738325952	861855232	551961216	500354528	704019328
66	8.632	74.09717	w/o MS2:Butylamine	[M+H]+		0.222	True	null	74.0964	C4H11N		HQABUPZFAYXKJW-UHFFFAOYSA-N		530	True	True	False		False	False	null	null	67.3	null	null	null	null	4.7	POS_MH_4	74.09717:47503096 75.10052:2707008 76.10388:0	56.05038:909802 57.03453:425996 65.47762:64669 74.06067:1332501 74.09747:6217749	382619680	189573200	287946240	224540496	413694528	460282560	585752128	230378048	141762416	124853848	420146336	419685664	57566700	103466456	57002368	100808720	116457856	32702096
67	8.696	74.09718	w/o MS2:Butylamine	[M+H]+		0.167	True	null	74.0964	C4H11N		HQABUPZFAYXKJW-UHFFFAOYSA-N		530	True	True	False		False	False	null	null	67.1	null	null	null	null	3.59	POS_MQ_3	74.09718:48440600 75.10053:2009552 76.10389:0	56.05049:771311 57.03468:403106 70.22591:74359 74.06071:1335846 74.09747:6027610	45728212	42035752	59385416	184416080	413694528	64980676	99441816	125390528	200937648	285761216	244236784	73027560	22083136	50859212	47219824	100808720	21491350	28789880
68	6.038	74.13073	Unknown	[M+H]+		0.167	False	null	null	null	null	null	null	999	False	False	False		False	False	null	null	null	null	null	null	null	43.39	POS_MQ_3	74.13073:5657684 75.13408:0 76.13744:0		17773152	14557762	9876334	5059494	9551519	28931406	19524030	24705002	29915054	17037170	35301068	22337290	0	486648	905850	1336849	1648694	946083
69	7.66	74.13672	Unknown	[M+H]+		0.056	False	null	null	null	null	null	null	999	False	False	False		False	False	null	null	null	null	null	null	null	42.62	POS_MH_3	74.13672:4573198 75.14007:0 76.14343:0		7333548	3126228	22139304	23171122	12300955	13619478	27070258	8490566	18541004	18643230	12496965	10808944	2101580	4257718	3132893	4745658	3946290	2779168
70	8.212	74.13683	Unknown	[M+H]+		0.167	False	null	null	null	null	null	null	999	False	False	False		False	False	null	null	null	null	null	null	null	34.77	POS_MH_3	74.13683:2892818 75.14018:0 76.14354:0		3224104	16837090	11785158	3078218	5635392	13476965	6117096	8556382	25689134	10104855	15566929	16016484	3901662	2571739	1171774	1806329	491894	2656499
71	7.687	74.41468	Unknown	[M+H]+		0.056	False	null	null	null	null	null	null	999	False	False	False		False	False	null	null	null	null	null	null	null	3.96	POS_MH_1	74.41468:172874 75.41803:0 76.42139:0		386692	576591	344098	105564	683908	594215	434623	584016	471607	1206775	687139	1205101	0	0	0	0	0	0
72	0.477	74.53126	Unknown	[M+2H]2+		0.667	False	null	null	null	null	null	null	999	False	False	False		False	False	null	null	null	null	null	null	null	1284.05	POS_MQ_3	74.53126:237121232 75.53461:0 76.53797:0		546593600	578496640	561174144	531615296	559122176	550323200	686285440	660247744	756786688	687025408	726109696	742321664	622199424	596638592	604789632	586728896	600584896	555241600
73	0.492	74.97598	Unknown	[M+H]+	found in higher mz's MsMs_334	0.722	False	null	null	null	null	null	null	999	False	False	False		False	False	null	null	null	null	null	null	null	19.21	POS_MQ_5	74.97598:1592232 75.97933:0 76.98269:0		5302067	2128978	2432518	4189616	671208	1833140	2808973	1229742	5363860	6062029	6002398	3275986	1468447	1116211	4145894	1699956	1620845	5530404
74	6.845	75.1004	Unknown	[M+H]+		0.111	True	null	null	null	null	null	null	999	False	False	False		False	False	null	null	null	null	null	null	null	15.64	POS_MQ_3	75.1004:13509175 76.10375:274942 77.10711:0	51.45611:58806 64.42128:60217 75.1003:1741706	23830276	74960016	60412960	23917326	80660704	24303742	62548772	149640192	56050524	30003350	130942488	30478040	21997460	23614018	19620160	32981516	45464952	59229872
75	7.825	75.10042	Unknown	[M+H]+		0.111	False	null	null	null	null	null	null	999	False	False	False		False	False	null	null	null	null	null	null	null	32.97	POS_MQ_4	75.10042:28058490 76.10377:225040 77.10713:0		74048072	84891288	100119872	38898016	118787584	117340600	58184840	34288476	102062600	110915128	71777480	90143184	30854850	38001876	6447594	42513392	35200720	26043796
76	6.417	75.10043	Unknown	[M+H]+		0.056	False	null	null	null	null	null	null	999	False	False	False		False	False	null	null	null	null	null	null	null	6.36	POS_Q4	75.10043:6246488 76.10378:0 77.10714:0		35910704	72526504	91347384	43731332	53332028	45455632	41573152	52659768	37475728	47526152	36562880	54576772	21456700	17935626	11623400	27787506	28791262	27862014
77	0.684	76.03992	w/o MS2:Glycine	[M+H]+	found in higher mz's MsMs_6158	0.333	False	null	76.03993	C2H5NO2		DHMQDGOQFOQNFH-UHFFFAOYSA-N		530	True	True	False		False	False	null	null	100	null	null	null	null	8.47	POS_Q1	76.03992:2245373 77.04327:0 78.04663:0		3851856	6897770	7277200	9576232	5907459	9830322	8063572	8830556	8617494	6657131	12306705	10147507	11774051	9719361	10596480	11503464	11350992	9476793
78	0.654	77.00606	w/o MS2:Hydroxyurea	[M+H]+	found in higher mz's MsMs_1079	0.611	False	null	77	CH4N2O2		VSNHCAURESNICA-UHFFFAOYSA-N		530	True	True	False		False	False	null	null	83.2	null	null	null	null	20.21	POS_Q4	77.00606:3403188 78.00941:0 79.01277:1647656		2169276	2360045	2914868	2048251	1478555	2017463	6385524	5804076	5621640	6527876	5027082	6649816	7158572	6625575	4601058	7937806	5946824	4859333
79	0.478	77.00896	Unknown	[M+H]+	similar chromatogram in higher mz_822; similar chromatogram in higher mz_7542; similar chromatogram in higher mz_321	1	False	null	null	null	null	null	null	999	False	False	False		False	False	null	null	null	null	null	null	null	29.83	POS_MQ_3	77.00896:5177912 78.01231:0 79.01567:71577192		11017288	11964356	11616533	10328683	10607477	9397095	13212327	15538990	16281755	14474880	14108667	13434126	13274692	12697283	12103238	10668051	11007252	11440944
80	0.736	77.021	w/o MS2:THIOUREA	[M+H]+	similar chromatogram in higher mz_3818; similar chromatogram in higher mz_12055; similar chromatogram in higher mz_729	0.444	False	null	77.01682	CH4N2S		UMGDCJDMYOKAJW-UHFFFAOYSA-N		530	True	True	False		False	False	null	null	91.6	null	null	null	null	16.11	POS_Q6	77.021:3023846 78.02435:0 79.02771:26435806		9948740	12143744	15090304	13237138	14855473	14435839	13856755	13550459	5119201	12990563	12303470	12556938	14729538	15845546	10635151	16628891	13954327	25141534
81	1.063	77.03928	Unknown	[M+H]+	similar chromatogram in higher mz_1160; found in higher mz's MsMs_1160; similar chromatogram in higher mz_1664; similar chromatogram in higher mz_662; found in higher mz's MsMs_662; similar chromatogram in higher mz_464; found in higher mz's MsMs_464; similar chromatogram in higher mz_428; found in higher mz's MsMs_428; found in higher mz's MsMs_1060; similar chromatogram in higher mz_1175; found…	0.611	False	null	null	null	null	null	null	999	False	False	False		False	False	null	null	null	null	null	null	null	12.83	POS_Q3	77.03928:2389688 78.04263:344938 79.04599:4604320		4379642	4678310	4391255	3216612	4099132	5368788	4230208	3933396	3790294	3761756	4139528	3630218	6439920	6811954	7927172	6342175	7488467	6122817
82	8.158	77.9693	Unknown	[M+H]+		0.167	False	null	null	null	null	null	null	999	False	False	False		False	False	null	null	null	null	null	null	null	5.09	POS_MH_1	77.9693:320398 78.97265:0 79.97601:5979661		935937	302955	496482	0	687145	429241	584072	125361	234074	339656	389991	85769	384735	186211	295273	736110	561862	605894
83	0.717	77.9994	Unknown	[M+H]+	found in higher mz's MsMs_344; similar chromatogram in higher mz_6742	0.222	False	null	null	null	null	null	null	999	False	False	False		False	False	null	null	null	null	null	null	null	6.7	POS_MH_1	77.9994:523202 79.00275:0 80.00611:0		1815251	1248493	1540035	343065	591339	481605	570540	867820	1018250	700899	237217	118173	120169	0	0	176243	129715	173956
84	0.491	79.01852	w/o MS2:Dimethyl sulfoxide; AIF; CE0; CorrDec	[M+2H]2+		0.889	True	null	79.02122	C2H6OS		IAZDPXIOMUYVGZ-UHFFFAOYSA-N		530	True	True	False		False	False	null	null	96.4	null	null	null	null	63.99	POS_MQ_5	79.01852:95971864 80.02187:348945 81.02523:5015950	56.9653:595757 67.5111:147937 76.51601:126971 77.03888:73905 79.04284:66747 79.05492:149187	298260032	258906576	231429152	333141792	184995600	287857344	318507072	267496256	364621056	339862944	376020064	390329056	221979728	145398576	327480448	216847536	214282256	374102144
85	0.978	79.01855	w/o MS2:Dimethyl sulfoxide; AIF; CE0; CorrDec	[M+H]+	ion correlated with 4; ion correlated with 86	0.278	True	null	79.02122	C2H6OS		IAZDPXIOMUYVGZ-UHFFFAOYSA-N		530	True	True	False		False	False	null	null	96.5	null	null	null	null	9.22	POS_MH_3	79.01855:31379678 80.0219:174681 81.02526:4152972	56.96515:252043 58.50494:76723 77.03887:137060 79.05491:205959	113423768	196975744	219973984	208859008	95690184	249929216	206579264	232523856	98533320	109180600	91817736	110824616	227676112	221938432	224159904	213104528	225900400	367338816
86	1.011	79.01855	w/o MS2:Dimethyl sulfoxide; AIF; CE0; CorrDec	[M+H]+	ion correlated with 85; ion correlated with 4	0.389	True	null	79.02122	C2H6OS		IAZDPXIOMUYVGZ-UHFFFAOYSA-N		530	True	True	False		False	False	null	null	96.5	null	null	null	null	5.72	POS_Q4	79.01855:32112706 80.0219:454108 81.02526:4616472	56.96517:225738 72.02752:67638 77.03889:130489 79.05493:155006	65586104	196975728	219974000	208859008	103885072	249929216	206579264	232523856	88202128	85822312	122353320	199807184	227676112	221938432	224159904	213104544	225900400	367338816
87	9.016	79.01856	w/o MS2:Dimethyl sulfoxide; AIF; CE0; CorrDec	[M+H]+		0.222	True	null	79.02122	C2H6OS		IAZDPXIOMUYVGZ-UHFFFAOYSA-N		530	True	True	False		False	False	null	null	96.5	null	null	null	null	6.88	POS_MH_3	79.01856:19292378 80.02191:1439630 81.02527:2066165	51.02456:57904 52.50038:63612 53.03945:65466 56.96608:190669 74.07832:79405 76.51601:71796 77.03887:252148 79.04434:104427 79.05491:431653	48123712	85734472	280906624	65818044	105357000	75122488	50223688	110409656	265331312	125271424	97344688	254356048	42365288	229949072	43921960	118085696	244001072	45594148
88	8.948	79.01856	w/o MS2:Dimethyl sulfoxide; AIF; CE0; CorrDec	[M+H]+		0.111	True	null	79.02122	C2H6OS		IAZDPXIOMUYVGZ-UHFFFAOYSA-N		530	True	True	False		False	False	null	null	96.5	null	null	null	null	10.87	POS_MH_2	79.01856:17435770 80.02191:483483 81.02527:2484429	53.03945:104972 56.96608:228169 76.51744:75869 77.04032:257639 79.04283:154842 79.0549:399547	73444448	224440704	251845440	223756688	187319264	60653036	251060112	179543696	37358832	156822416	204270784	35396792	219919008	259949904	182792832	183597152	37530728	39898624
89	0.892	79.01857	w/o MS2:Dimethyl sulfoxide	[M+2H]2+		0.889	True	null	79.02183	C2H6OS		IAZDPXIOMUYVGZ-UHFFFAOYSA-N		530	True	True	False		False	False	null	null	75.7	null	null	null	null	26.41	POS_Q6	79.01857:50390476 80.02192:1467074 81.02528:5487655	51.0238:72534 56.96574:498964 61.01157:139938 63.99896:384253 67.51112:136054 76.51603:132954 77.03889:126209 78.37868:60968 79.0216:419992 79.05493:216701	282193888	255801056	284470912	274469888	278939296	262845488	271852096	263172848	248247376	258473248	265028400	260962480	314999136	323582912	208419456	323289088	325271520	525290944
90	9.074	79.01857	w/o MS2:Dimethyl sulfoxide	[M+H]+		0.167	True	null	79.02183	C2H6OS		IAZDPXIOMUYVGZ-UHFFFAOYSA-N		530	True	True	False		False	False	null	null	67.9	null	null	null	null	2.92	POS_Q1	79.01857:21205560 80.02192:591860 81.02528:2344629	53.03947:107649 56.96517:205117 61.98381:58645 63.9971:78635 77.03886:344755 77.07665:69689 78.84708:67888 79.04286:162496 79.05493:348963	149050848	85734472	91629832	99381136	71603592	91062776	106574504	59236564	91113536	80350216	79749984	51289324	150134432	90295744	200655184	73631728	106162040	339747040
91	6.151	79.04226	Unknown	[M+H]+	found in higher mz's MsMs_742; found in higher mz's MsMs_1171	0.056	True	null	null	null	null	null	null	999	False	False	False		False	False	null	null	null	null	null	null	null	4.7	POS_MQ_5	79.04226:9393989 80.04561:94091720 81.04897:6171243	77.03888:151103 79.04284:87118 79.05492:117152	60384296	70297976	66548768	61871772	45219532	104641712	72454680	53232372	18003698	81927584	65048908	18405368	62215084	60162244	39411232	17568884	42151120	18189658
92	6.04	79.04227	Unknown	[M+H]+	found in higher mz's MsMs_5398	0.111	False	null	null	null	null	null	null	999	False	False	False		False	False	null	null	null	null	null	null	null	4.6	POS_Q6	79.04227:12329681 80.04562:112975032 81.04898:6607650		59796848	29935848	54938776	50499968	70555224	57933760	53019600	102890920	116451808	52904888	94629736	163861376	85364912	77642192	45835804	43574432	53969004	44776724
93	8.392	79.04227	Unknown	[M+H]+	found in higher mz's MsMs_1167	0.167	True	null	null	null	null	null	null	999	False	False	False		False	False	null	null	null	null	null	null	null	7.29	POS_MH_3	79.04227:10349820 80.04562:112187776 81.04898:5458503	77.03887:195997 79.04283:122978 79.05491:169331	19191658	19688382	59178332	19199348	56422996	53419776	66494424	70983304	20425478	19840210	43258444	65073464	69043520	61505244	19020046	19090648	72706912	19147908
94	5.388	79.04234	Unknown	[M+H]+		0.056	True	null	null	null	null	null	null	999	False	False	False		False	False	null	null	null	null	null	null	null	3.93	POS_MH_4	79.04234:17299524 80.04569:157785504 81.04905:10903791	53.03945:76255 67.83021:60608 77.03887:241552 79.04283:230073 79.05491:385134	47831100	69774392	36665416	104106376	58387364	28357892	64588448	102011112	53135696	52385144	44700048	71895472	50743256	66710116	63570384	57461996	27929460	41662200
95	8.375	79.0761	Unknown	[M+H]+		0.222	False	null	null	null	null	null	null	999	False	False	False		False	False	null	null	null	null	null	null	null	5.03	POS_Q5	79.0761:8196505 80.07945:0 81.08281:27045070		40070736	22221522	53808180	58886532	85858856	82668664	101648752	89229920	74141648	97798768	82517552	87642904	85257736	95849344	84618680	56138012	58269936	42333604
96	0.536	79.99036	w/o MS2:Pyridine	[M+H]+	similar chromatogram in higher mz_5720; similar chromatogram in higher mz_3632; similar chromatogram in higher mz_4784; similar chromatogram in higher mz_5777; similar chromatogram in higher mz_3805; similar chromatogram in higher mz_10482; similar chromatogram in higher mz_9199; similar chromatogram in higher mz_3688; similar chromatogram in higher mz_4300; similar chromatogram in higher mz_9231…	1	True	null	80	C5H5N		JUJWROOIHBZHMG-UHFFFAOYSA-N		530	True	True	False		False	False	null	null	64.3	null	null	null	null	256.81	POS_MQ_6	79.99036:32855130 80.99371:1050856 81.99707:4606098	53.00381:57704 80.04965:1642071	72222560	74453672	72470816	71279176	70486776	69994320	69896336	69296456	80203360	76375240	75305120	82390488	65874820	72515200	65051140	63534320	69850120	64467116
97	8.262	79.99036	w/o MS2:Pyridine	[M+H]+	similar chromatogram in higher mz_1225	1	True	null	80	C5H5N		JUJWROOIHBZHMG-UHFFFAOYSA-N		530	True	True	False		False	False	null	null	63.9	null	null	null	null	133.08	POS_MH_6	79.99036:15880091 80.99371:542372 81.99707:1828904	53.03969:389941 80.04968:6662408	126556832	124240688	132315800	135631440	131504264	130000016	124359616	127365256	123179872	123920408	134943136	129386720	138406224	133904136	125240624	135840512	130639464	124385576
98	2.477	80.05006	w/o MS2:Pyridine	[M+H]+	found in higher mz's MsMs_150	0.333	False	null	80.04992	C5H5N		JUJWROOIHBZHMG-UHFFFAOYSA-N		530	True	True	False		False	False	null	null	100	null	null	null	null	4.09	POS_MH_3	80.05006:175074576 81.05341:11300642 82.05677:112226776		677300608	591020928	1633047808	664272064	1608958208	2117291392	1395982976	1187284480	866573824	1323819776	1230435072	1208222976	1259291264	1105799680	1403060864	1533653888	1265045248	1728787968
99	8.697	80.05006	w/o MS2:Pyridine	[M+H]+		0.056	False	null	80.04992	C5H5N		JUJWROOIHBZHMG-UHFFFAOYSA-N		530	True	True	False		False	False	null	null	100	null	null	null	null	2.39	POS_MH_3	80.05006:163525856 81.05341:11219621 82.05677:100148696		368257632	366797152	995997632	1268646784	1518781056	1148159616	2706006784	727390848	2170404352	2461710080	2423777536	662938304	2860273152	2275616768	2481985280	1998069248	2174482176	1103488256
100	8.748	80.05008	w/o MS2:Pyridine	[M+H]+		0.222	False	null	80.04992	C5H5N		JUJWROOIHBZHMG-UHFFFAOYSA-N		530	True	True	False		False	False	null	null	100	null	null	null	null	3.03	POS_MH_2	80.05008:171251872 81.05343:11157059 82.05679:102321584		2739270400	2246693632	520768448	597574976	1518781056	1148159616	672566400	727390848	1413278976	585541888	891022336	680092928	734945600	1089857152	450600704	1998069248	1034990848	1103488256
101	5.169	80.05013	w/o MS2:Pyridine	[M+H]+		0.056	False	null	80.04992	C5H5N		JUJWROOIHBZHMG-UHFFFAOYSA-N		530	True	True	False		False	False	null	null	100	null	null	null	null	4.31	POS_Q2	80.05013:159380608 81.05348:8946569 82.05684:122659496		759249280	775432320	572603712	1334048256	1123668864	1053237120	347999520	1125269504	276938592	563586240	834038848	639651072	565250240	903721152	417664704	703648256	762862912	764120768
102	5.288	80.05013	w/o MS2:Pyridine	[M+H]+		0.056	False	null	80.04992	C5H5N		JUJWROOIHBZHMG-UHFFFAOYSA-N		530	True	True	False		False	False	null	null	100	null	null	null	null	4.05	POS_Q2	80.05013:157959648 81.05348:9851101 82.05684:130375576		756878976	556213120	342188960	384581120	345654624	275253824	485006816	693087872	1060308992	762070784	966416960	772459328	546292864	808251264	754451520	548372032	960186816	479161888
103	3.185	80.23859	Unknown	[M+H]+		0.111	False	null	null	null	null	null	null	999	False	False	False		False	False	null	null	null	null	null	null	null	3.26	POS_MH_1	80.23859:243109 81.24194:0 82.2453:0		599674	245919	267107	245695	78725	113259	138775	659132	310685	3630	138976	366682	260738	573313	0	150575	259290	253725
104	3.388	80.2386	Unknown	[M+H]+		0.056	False	null	null	null	null	null	null	999	False	False	False		False	False	null	null	null	null	null	null	null	3.49	POS_MH_1	80.2386:257483 81.24195:0 82.24531:0		710752	146543	223501	319221	0	222739	260228	146922	514838	564476	191206	130192	200351	137065	131499	0	125113	184311
105	7.396	80.94846	Unknown	[M+H]+	found in higher mz's MsMs_3908; found in higher mz's MsMs_8807; found in higher mz's MsMs_8510; found in higher mz's MsMs_7160; found in higher mz's MsMs_4355	0.389	True	null	null	null	null	null	null	999	False	False	False		False	False	null	null	null	null	null	null	null	38.94	POS_MH_1	80.94846:42925216 81.95181:0 82.95517:16304073	53.03945:99178 79.05491:244593 80.94884:570518 81.05461:315125 81.07114:251917	345987136	167119520	89437592	189880160	319949376	333185536	175233152	158592080	143592032	332945696	91719408	249800688	178587248	181311344	315160064	331327456	180498736	91125896
106	8.125	80.94846	Unknown	[M+H]+	found in higher mz's MsMs_3906; found in higher mz's MsMs_11597; found in higher mz's MsMs_10667; found in higher mz's MsMs_9661; found in higher mz's MsMs_8806; found in higher mz's MsMs_8509; found in higher mz's MsMs_7158; found in higher mz's MsMs_5586; found in higher mz's MsMs_2020	0.444	True	null	null	null	null	null	null	999	False	False	False		False	False	null	null	null	null	null	null	null	197.85	POS_MH_1	80.94849:37983584 81.95184:0 82.9552:12535018	53.03945:107791 79.0549:290285 80.94881:573272 81.0539:229691 81.07079:349441	432606880	124034336	444480192	401567200	390654112	442256960	256647328	455095168	454757568	451252224	381606336	392442336	419736768	303360640	378856544	362921504	364927264	326828576
107	7.969	80.94848	Unknown	[M+H]+		0.167	True	null	null	null	null	null	null	999	False	False	False		False	False	null	null	null	null	null	null	null	40.44	POS_MH_1	80.94847:43976068 81.95182:0 82.95518:18070414	53.03945:135686 63.79531:67230 79.0549:293641 80.94904:697834 81.0539:271642 81.07058:356500	478489056	346971968	177824912	202293440	308315104	305931232	174811104	552250752	492121376	563768704	281658400	144764992	251921856	337012928	102658280	126497040	147846800	122143624
108	7.649	80.94849	Unknown	[M+H]+		0.111	True	null	null	null	null	null	null	999	False	False	False		False	False	null	null	null	null	null	null	null	3.46	POS_MH_2	80.94848:49115248 81.95183:0 82.95519:16088608	53.03945:107759 53.86079:61937 75.90323:70405 79.0549:270408 80.94897:638693 81.05434:353698 81.07114:256229	153993200	315481632	217514880	412729248	132759120	322943840	379929760	372495104	171243872	322529600	364498624	420968768	270140864	421590880	129618176	330806304	413236320	373106432
109	6.631	80.94849	Unknown	[M+H]+		0.444	True	null	null	null	null	null	null	999	False	False	False		False	False	null	null	null	null	null	null	null	56.69	POS_MH_1	80.94848:30354636 81.95183:0 82.95519:11016202	53.03945:122973 77.8672:83587 79.05462:394437 80.94896:431406 81.0539:224052 81.07051:449781	269525056	178738832	202038448	169185472	168522704	246345744	155541936	188006512	158625552	195812176	281045728	275589920	186228832	299655200	169798304	191331968	172632768	165729168
110	7.601	80.94849	Unknown	[M+H]+		0.222	True	null	null	null	null	null	null	999	False	False	False		False	False	null	null	null	null	null	null	null	13.58	POS_MH_1	80.94849:51243084 81.95184:0 82.9552:18430564	53.03862:97279 54.41756:69744 58.43103:58260 79.0549:233725 80.9493:734064 81.0539:217805 81.07114:277408	265812144	232619888	276933344	412729248	196726320	322943872	379929760	372495104	190315344	322529600	175574576	420968768	296122400	421590880	151865600	330806304	413236320	373106432
111	6.519	80.94849	Unknown	[M+H]+		0.111	True	null	null	null	null	null	null	999	False	False	False		False	False	null	null	null	null	null	null	null	63.42	POS_Q1	80.94849:25326704 81.95184:0 82.9552:9075531	53.03947:239538 79.05485:539386 80.94906:280481 81.03513:86952 81.05392:256475 81.07085:736379	150776672	158258928	139703104	145377824	93942840	94760664	87783504	144363376	150565904	145858976	119579464	123456296	284559328	204890160	167962640	109873192	196380064	133896784
112	5.933	80.94849	Unknown	[M+H]+		0.111	False	null	null	null	null	null	null	999	False	False	False		False	False	null	null	null	null	null	null	null	15.13	POS_MQ_1	80.94849:3040216 81.95184:0 82.9552:580889		15630613	16791496	8636707	29826104	15862881	25670584	17330262	9949084	3823532	16749557	14361178	19004864	14346564	11878256	17237522	10479502	15210457	11977771
113	6.784	80.9485	Unknown	[M+H]+	found in higher mz's MsMs_3638	0.944	True	null	null	null	null	null	null	999	False	False	False		False	False	null	null	null	null	null	null	null	84.56	POS_MH_1	80.94849:35702296 81.95184:0 82.9552:15722458	53.03945:148027 64.56918:68435 79.05496:372049 80.9492:626557 81.0539:227027 81.07133:390006	142253568	151100768	135353872	139614784	156535472	161941360	163100464	140528432	140690096	154170288	126307424	158967392	161217168	146674320	163306304	166505936	146746496	153483536
114	7.02	80.9485	Unknown	[M+H]+		0.056	True	null	null	null	null	null	null	999	False	False	False		False	False	null	null	null	null	null	null	null	42.64	POS_MH_2	80.9485:31620670 81.95185:0 82.95521:9930157	53.03945:74965 68.55684:62354 70.24612:66408 79.05491:282135 80.949:429529 81.0539:200045 81.07074:416114	154226464	182414144	150743440	61534524	122474840	150983936	179826672	163903824	161927408	170167392	193681184	240131376	133181216	139450080	153938736	171335088	127070384	171158912
115	7.524	80.94851	Unknown	[M+H]+		0.278	True	null	null	null	null	null	null	999	False	False	False		False	False	null	null	null	null	null	null	null	17.6	POS_MH_4	80.94865:46888124 81.952:0 82.95536:16009941	53.03945:120130 79.05491:262816 80.94908:681088 81.05476:338865 81.07114:275407	328450304	81786912	484361056	372616704	169534800	298756864	99789760	242799680	338007872	363756576	525069216	169812496	138852080	354619360	337403776	398483968	265597344	569814272
116	8.03	80.94852	Unknown	[M+H]+	found in higher mz's MsMs_4357; found in higher mz's MsMs_7159	0.278	True	null	null	null	null	null	null	999	False	False	False		False	False	null	null	null	null	null	null	null	22.76	POS_MH_5	80.9485:46282604 81.95185:0 82.95521:16393693	53.03945:109386 62.74189:60207 79.05541:331971 80.94931:702580 81.0351:76455 81.0535:326725 81.07134:370718	62926312	189417808	365217920	359011040	284621824	158525232	245422448	552250752	492121376	99357624	352001088	329173760	299104064	427670048	521091776	423277536	339009792	216215104
117	5.831	80.94852	Unknown	[M+H]+		0.056	False	null	null	null	null	null	null	999	False	False	False		False	False	null	null	null	null	null	null	null	3.1	POS_MQ_1	80.94852:2295250 81.95187:0 82.95523:0		8964621	3011416	5618109	3654903	6535174	3355688	9323736	7789524	6473473	14271234	3163999	11438298	5206796	6194276	3923158	5126986	7959692	5524179
118	6.285	80.94853	Unknown	[M+H]+	found in higher mz's MsMs_3909; found in higher mz's MsMs_5829	1	True	null	null	null	null	null	null	999	False	False	False		False	False	null	null	null	null	null	null	null	110.45	POS_MH_1	80.94849:17515744 81.95184:0 82.9552:5002604	53.03945:253076 53.96703:62847 79.05476:1041921 80.94903:211196 81.0539:207120 81.07077:1187773	115468120	110965000	115501944	100282392	113533144	112369680	123169128	119854760	121805400	126239680	118761072	120170456	99964424	113676128	117700584	102791728	91491568	109753896
119	5.884	80.94858	Unknown	[M+H]+		0.111	False	null	null	null	null	null	null	999	False	False	False		False	False	null	null	null	null	null	null	null	12.32	POS_Q4	80.94858:2234692 81.95193:0 82.95529:0		15630613	16791496	5769348	29826104	6535174	25670584	2694454	6342340	16200294	14271234	7369352	11438298	5244249	11878256	17237522	17172280	15210457	8263892
120	0.619	81.03416	Unknown	[M+H]+	found in higher mz's MsMs_1315; found in higher mz's MsMs_2456; found in higher mz's MsMs_806; found in higher mz's MsMs_5686; found in higher mz's MsMs_5244; found in higher mz's MsMs_4819; found in higher mz's MsMs_4060	1	True	null	null	null	null	null	null	999	False	False	False		False	False	null	null	null	null	null	null	null	43.36	POS_MH_1	81.03413:64971736 82.03748:3007484 83.04084:9660225	51.02378:255746 53.03944:6190882 54.03519:141901 63.33072:82735 79.05466:477383 81.03356:6699484 81.07039:459037	307821632	311505024	306836288	288644064	301608256	313766336	287766048	284423520	318904992	291413760	311522176	302184192	255976784	245598320	229764288	249718240	238727008	238312128
121	6.08	81.07043	Unknown	[M+H]+	found in higher mz's MsMs_5398; found in higher mz's MsMs_4217; found in higher mz's MsMs_5310; found in higher mz's MsMs_6278; found in higher mz's MsMs_813; found in higher mz's MsMs_3758; found in higher mz's MsMs_2269; found in higher mz's MsMs_7071; found in higher mz's MsMs_5851; found in higher mz's MsMs_3317; found in higher mz's MsMs_2818; found in higher mz's MsMs_5253; found in higher …	1	True	null	null	null	null	null	null	999	False	False	False		False	False	null	null	null	null	null	null	null	16.86	POS_MQ_2	81.0704:52520788 82.07375:105941840 83.07711:96913960	53.03949:642950 63.02239:67707 65.0396:93032 79.05491:1932598 81.03511:108578 81.05391:205707 81.07112:2201790	472700448	323434080	484008192	272352032	322685888	543447552	420945120	508603808	334445760	447275232	325982688	425102656	445860992	336055328	264672416	408581824	318019648	408190048
122	2.218	81.07043	Unknown	[M+H]+		0.056	True	null	null	null	null	null	null	999	False	False	False		False	False	null	null	null	null	null	null	null	8.33	POS_Q1	81.07043:14723904 82.07378:98763344 83.07714:48973624	52.27246:66875 53.03923:428939 53.26493:56414 56.22295:59972 56.96609:185754 79.05474:866370 81.03356:208607 81.04609:173403 81.07103:951990	96419304	185063472	64278152	44376096	79976840	57915996	55341896	56503800	30728746	82325080	95224584	65614404	200519904	66960584	190507456	45068284	244863312	31681362
123	2.309	81.07044	Unknown	[M+H]+		0.056	False	null	null	null	null	null	null	999	False	False	False		False	False	null	null	null	null	null	null	null	0.61	POS_Q5	81.07044:16349910 82.07379:103476528 83.07715:50557772		91631272	119625672	55470296	35510776	58001092	130132904	61717440	68675104	145160864	63167844	35083112	71467216	77013952	57159704	98588160	35704672	51144156	73573856
124	6.206	81.07045	Unknown	[M+H]+	found in higher mz's MsMs_5854; found in higher mz's MsMs_6692; found in higher mz's MsMs_6336; found in higher mz's MsMs_5184; found in higher mz's MsMs_4892; found in higher mz's MsMs_3366; found in higher mz's MsMs_2525	0.111	False	null	null	null	null	null	null	999	False	False	False		False	False	null	null	null	null	null	null	null	13.89	POS_Q1	81.07045:31288364 82.0738:82982320 83.07716:72007768		54159392	56628448	54310536	56930468	163634800	56709860	61279144	54940368	54016960	56934184	57633516	56293296	156916304	180177024	152040720	177819392	174446992	149823696
125	8.413	81.07059	Unknown	[M+H]+		0.944	True	null	null	null	null	null	null	999	False	False	False		False	False	null	null	null	null	null	null	null	17.64	POS_MH_1	81.0706:30621450 82.07395:95471176 83.07731:82075432	53.03938:520169 77.03887:81949 79.05476:1767738 81.0351:97410 81.05439:1032081 81.07079:1958768	308633536	262947712	303315872	328905056	392587232	263511792	429935584	279570240	209324672	210599008	338244480	201183760	206333184	129877360	229470720	237192320	256645456	450318176
126	5.373	81.0706	Unknown	[M+H]+		0.056	True	null	null	null	null	null	null	999	False	False	False		False	False	null	null	null	null	null	null	null	6.27	POS_MH_4	81.0706:33903316 82.07395:121686768 83.07731:77754752	53.03954:745345 65.03959:111863 66.04666:129122 79.05495:2587560 81.0351:152161 81.0539:268111 81.07112:2591444	144397072	118810976	91197128	165390896	120092080	161967936	89105360	198147184	148254256	117298784	177578384	178201792	284776896	177852352	206078032	132519464	204190288	192808432
127	6.318	81.0706	Unknown	[M+H]+		0.222	False	null	null	null	null	null	null	999	False	False	False		False	False	null	null	null	null	null	null	null	4.93	POS_MH_2	81.0706:17713558 82.07395:51083048 83.07731:44255996		87664136	104174504	81761520	76447184	75776616	84560528	88120512	67885616	85351984	116245184	80694184	88853112	89493120	82358056	64696592	135422336	83836776	166008912
128	2.515	81.07061	Unknown	[M+H]+		0.389	True	null	null	null	null	null	null	999	False	False	False		False	False	null	null	null	null	null	null	null	2.13	POS_MH_4	81.07059:19393198 82.07394:121650936 83.0773:65651304	50.5737:59917 53.03918:515915 56.96608:129849 58.65511:64933 61.31761:67487 65.03959:78178 79.0547:1515126 81.03354:187671 81.0539:298432 81.07085:1490050	78356976	110149344	101150000	125332368	210808176	139088816	140344704	127975032	94613200	142629504	288301824	146730096	142326448	77169344	76022600	139394608	218467008	93456232
129	2.15	81.07061	Unknown	[M+H]+		0.278	False	null	null	null	null	null	null	999	False	False	False		False	False	null	null	null	null	null	null	null	4.83	POS_Q6	81.07061:13979068 82.07396:101369648 83.07732:54950752		126646128	28921074	131492944	144576608	148820000	148155808	138943824	61130772	139187168	128489832	136666192	162628272	29021808	153065456	190507456	145205872	29536942	154074768
130	5.281	81.07063	Unknown	[M+H]+		0.056	True	null	null	null	null	null	null	999	False	False	False		False	False	null	null	null	null	null	null	null	3.82	POS_Q2	81.07063:33842600 82.07398:129736336 83.07734:82992576	53.03939:833826 55.05487:64067 59.4462:60890 65.03961:102135 66.04784:96901 79.05497:2566408 81.03513:137830 81.05546:330941 81.07114:2734401	205365424	132959688	130133744	80298520	87700960	58721832	179267184	131063192	209143264	103251168	58910248	101668992	29114778	172013184	86192400	59274208	86887624	100719608
131	1.781	81.07063	Unknown	[M+H]+		0.278	False	null	null	null	null	null	null	999	False	False	False		False	False	null	null	null	null	null	null	null	0.98	POS_MH_6	81.07063:8222755 82.07398:66243668 83.07734:41613812		51599052	19581316	73399304	68443728	72417552	76440232	77471336	84828520	52666304	44100840	48281776	103617528	60796932	50595600	50198000	26853542	33052632	59301536
132	9.449	81.47562	Unknown	[M+H]+		0.056	False	null	null	null	null	null	null	999	False	False	False		False	False	null	null	null	null	null	null	null	3.98	POS_Q5	81.47562:1809224 82.47897:0 83.48233:0		9190378	2499078	7616718	1022165	8885378	4676688	2709464	2012094	7837256	7486159	1254680	3362309	4524529	3395807	1393692	4433842	7775086	7443889
133	8.346	81.52102	Unknown	[M+H]+	similar chromatogram in higher mz_419; similar chromatogram in higher mz_549; similar chromatogram in higher mz_598; similar chromatogram in higher mz_601; similar chromatogram in higher mz_683; similar chromatogram in higher mz_851; similar chromatogram in higher mz_854; similar chromatogram in higher mz_890; similar chromatogram in higher mz_902; similar chromatogram in higher mz_1212; similar …	1	True	null	null	null	null	null	null	999	False	False	False		False	False	null	null	null	null	null	null	null	145.21	POS_MH_1	81.52116:724984960 82.52451:9673724 83.52787:21591744	53.10669:58707 56.96584:1069220 57.38843:70917 58.5059:140096 67.51109:162286	3686171136	3798738432	3891313152	4001117952	3834599680	3868626688	3911532032	3732036608	3877009920	3837011456	3827985920	4033431040	4025071872	3863787520	3777454080	3668915968	3885874944	3770019584
134	5.288	81.52112	Unknown	[M+H]+		0.056	True	null	null	null	null	null	null	999	False	False	False		False	False	null	null	null	null	null	null	null	4.28	POS_Q2	81.52112:63348176 82.52447:1434692 83.52783:1102358	56.96524:995017 58.50592:136273 67.50993:190665	346683104	187802832	280423200	186764944	344055424	298288640	349526656	159008768	277881344	463509344	188804992	279741568	494401440	341161984	234537616	646861632	318218528	471679648
135	5.115	81.52114	Unknown	[M+H]+		0.056	True	null	null	null	null	null	null	999	False	False	False		False	False	null	null	null	null	null	null	null	3.32	POS_Q6	81.52114:70078896 82.52449:1602150 83.52785:1757300	56.96589:1078257 58.50592:102194 67.51112:169719	519284640	113847552	146468240	736834944	252338400	140403456	342435904	373061824	116153536	310659552	481790240	169227312	392307040	257458768	269213504	539788992	387326592	444186272
136	0.49	81.52122	Unknown	[M+2H]2+	ion correlated with 369; similar chromatogram in higher mz_894	1	True	null	null	null	null	null	null	999	False	False	False		False	False	null	null	null	null	null	null	null	99.56	POS_MH_1	81.52122:617077312 82.52457:777925312 83.52793:404052224	56.96516:9594152 58.50494:1394347 61.05045:68954 67.51122:1434447 70.01286:155295 74.97617:80091 76.516:190776 77.01129:60242 79.01869:188751	2318636800	1759631616	1703746176	2340813824	1672587008	2097496960	2394264064	2194727936	2777332736	3060916480	2856365824	2598172416	2023076608	1791258368	2338588928	2078979840	1547068416	2526798080
137	1.177	81.52125	Unknown	[M+H]+		0.056	True	null	null	null	null	null	null	999	False	False	False		False	False	null	null	null	null	null	null	null	3.72	POS_MH_4	81.52125:132822496 82.5246:15576983 83.52796:9803686	56.96589:4722638 58.39844:69760 58.50571:640694 63.0998:73033 67.51091:955914 76.51601:176296 79.0187:148846	826218048	643203456	1159625216	860824704	1101446272	761628288	694823808	633793280	729742848	903906752	224653696	587862976	829912512	1111389056	697244672	824888512	635265152	892391296
138	1.754	81.52126	Unknown	[M+H]+		0.056	True	null	null	null	null	null	null	999	False	False	False		False	False	null	null	null	null	null	null	null	2.94	POS_MQ_5	81.52126:121084432 82.52461:4677600 83.52797:5691496	56.9652:3414669 58.50486:447141 67.50979:598138 76.51601:129579 79.01871:113403	332269312	444986112	109725784	505388224	453419456	452984800	482476800	560504320	270646816	488667232	521449952	483327136	453720256	897078592	490542368	503158176	557055040	887436608
139	1.071	81.52126	Unknown	[M+H]+		0.889	True	null	null	null	null	null	null	999	False	False	False		False	False	null	null	null	null	null	null	null	7.14	POS_MH_1	81.52124:131013568 82.52459:12738580 83.52795:8562283	56.96587:4562886 58.50578:530423 67.51094:741581 70.01411:98224 76.51601:155654 79.0187:128399 79.52025:63196	692198528	1337467904	1260990720	756316224	628689536	744339008	1261783040	736172224	717697280	672027264	1205105920	675741760	893691328	696157056	765897280	1345065856	1305094016	2296633856
140	1.635	81.52126	Unknown	[M+H]+		0.167	True	null	null	null	null	null	null	999	False	False	False		False	False	null	null	null	null	null	null	null	4.33	POS_MQ_1	81.52126:130803256 82.52461:10991607 83.52797:6403856	56.96532:4240046 58.50509:493244 67.51017:736031 70.01286:107630	802059392	743686656	962237888	740531968	349010176	859287232	1366829184	620923008	546848896	1276629632	660263488	1461328128	232453040	967484544	668890880	614213312	1176650624	757153408
141	1.806	81.52127	Unknown	[M+H]+		0.056	True	null	null	null	null	null	null	999	False	False	False		False	False	null	null	null	null	null	null	null	3.69	POS_MQ_3	81.52127:129792112 82.52462:5181216 83.52798:5767916	52.62966:63550 56.96512:3430502 58.50578:402222 67.51095:707136 70.01412:81104 76.51601:146606 79.01871:77723	508674528	614190592	561727232	505463744	335195680	460155776	334648256	338551808	1005679168	387473024	786529600	339624352	402551584	897078592	682620928	455694304	513807776	1285599872
142	0.87	81.52127	Unknown	[M+H]+		1	True	null	null	null	null	null	null	999	False	False	False		False	False	null	null	null	null	null	null	null	15.93	POS_MH_1	81.52125:98530832 82.5246:11329782 83.52796:5904701	56.96525:4074952 58.5051:632171 58.79908:61553 67.51118:774803 76.51601:135784 79.0187:80468	1201432960	387746944	1317140224	1236229120	1246510592	963813888	904655360	342652640	1134362368	1143563904	384802688	336944160	1314668416	1296060928	1323653888	1314067456	1298513664	744050432
143	8.884	81.52127	Unknown	[M+H]+		0.056	True	null	null	null	null	null	null	999	False	False	False		False	False	null	null	null	null	null	null	null	1.84	POS_MQ_4	81.52127:92223952 82.52462:5740247 83.52798:2531501	56.96513:2813022 58.50562:471371 67.51105:611853 69.09748:74414 76.51601:131061	419529696	1097042176	697377920	1217150976	724586752	205383120	537170560	1567964288	467755360	523514624	206459456	522934144	1290294272	199412384	471150656	1587236224	201081280	219270208
144	9.184	81.52129	Unknown	[M+H]+		0.056	True	null	null	null	null	null	null	999	False	False	False		False	False	null	null	null	null	null	null	null	1.56	POS_Q1	81.52129:117368200 82.52464:9131860 83.528:4166264	56.96585:3826352 58.50549:471804 63.3708:75492 67.51073:784309 76.51603:132347 79.01872:119820	859786944	708308416	913999104	557981632	521508832	352286784	767514880	203341312	770361472	1083796480	777036160	262784432	720080192	649551104	695153280	414539104	763714816	395851456
145	2.588	81.52129	Unknown	[M+H]+		0.222	True	null	null	null	null	null	null	999	False	False	False		False	False	null	null	null	null	null	null	null	3.66	POS_MQ_1	81.52111:107748416 82.52446:3768446 83.52782:3087380	56.96509:2556894 58.5048:439380 67.51105:659125 76.51601:93871	386225536	637571520	1137627008	440755168	399237472	793610624	588061824	488550848	790542784	477164800	527517728	428579232	404952736	411173152	405753376	775708224	628541952	500267744
146	8.26	81.98847	Unknown	[M+H]+	similar chromatogram in higher mz_1225; similar chromatogram in higher mz_4759	1	False	null	null	null	null	null	null	999	False	False	False		False	False	null	null	null	null	null	null	null	21.99	POS_MQ_1	81.98847:1601711 82.99182:0 83.99518:542452		9746091	9899862	9671886	5664600	4390493	10800628	9716265	9915781	5228544	4494272	4096421	8477457	11767345	10435100	10778362	4605857	5827870	10357135
147	0.535	81.98849	Unknown	[M+H]+		0.556	False	null	null	null	null	null	null	999	False	False	False		False	False	null	null	null	null	null	null	null	42.41	POS_MH_2	81.98849:3034731 82.99184:0 83.9952:0		6407776	7368376	5865114	6156738	6260922	6797308	6799556	6072367	7094472	7143973	6655032	7174856	5805710	6113477	5340766	6144962	5943020	5213376
148	0.636	82.06565	Unknown	[M+H]+	found in higher mz's MsMs_864; found in higher mz's MsMs_1902; found in higher mz's MsMs_1278	1	True	null	null	null	null	null	null	999	False	False	False		False	False	null	null	null	null	null	null	null	29.18	POS_MH_1	82.0658:121154176 83.06915:35145512 84.07251:2984556544	53.03945:85112 54.04286:267137 55.05495:470816 65.03959:282941 67.04198:2866035 80.04973:463780 82.03758:402622 82.06599:6432463	722459072	715803968	740865728	702289984	759092416	762993536	706824384	682258944	688433664	678336832	709186368	704616768	775846848	798572480	844704576	800684160	795846080	801560768
149	8.905	82.06567	Unknown	[M+H]+		0.111	True	null	null	null	null	null	null	999	False	False	False		False	False	null	null	null	null	null	null	null	0.88	POS_MQ_4	82.06583:110376248 83.06918:21366518 84.07254:1904725760	53.00298:147057 56.96608:226684 80.05889:110521 82.06599:215044	593389696	591881344	1253216384	400305024	355431040	499880800	891316416	449317792	546292096	347764288	549209536	682763264	448746016	450351616	399558592	196314352	699187968	750662272
150	2.488	82.06583	Unknown	[M+H]+	found in higher mz's MsMs_863; found in higher mz's MsMs_560	0.556	True	null	null	null	null	null	null	999	False	False	False		False	False	null	null	null	null	null	null	null	4.18	POS_MH_1	82.0658:119236488 83.06915:38357348 84.07251:2563540224	53.00298:111696 56.96515:252623 71.03002:68543 73.14139:72235 80.05888:97582 82.06599:206058	826026752	453153248	506255616	470259552	840745280	881529984	1063319424	863646976	764854016	747663872	1132192256	827033280	1300338176	410581280	1390279936	848443776	1018174016	826881600
151	0.795	82.06584	Unknown	[M+H]+		0.056	True	null	null	null	null	null	null	999	False	False	False		False	False	null	null	null	null	null	null	null	4.46	POS_Q2	82.06584:51417560 83.06919:42808720 84.07255:946555840	56.96609:228356 58.50496:58643 67.04314:205636 82.06513:541465	548166976	631216384	623186048	229856256	651616768	607509184	644315008	438801632	622765952	435408544	440634208	238652016	630833728	631894720	176216512	608496448	580522880	605598272
152	8.759	82.06585	Unknown	[M+H]+		0.056	True	null	null	null	null	null	null	999	False	False	False		False	False	null	null	null	null	null	null	null	0.36	POS_Q3	82.06585:103554744 83.0692:20135224 84.07256:1963576320	50.01926:63772 53.00299:151069 56.96517:144410 67.04196:126824 80.05891:118885 82.06565:298596	320895136	416219616	235017184	425483968	605881728	1057862272	321529024	503689152	1068371648	653490944	466685248	641600448	594698560	380911200	330459456	686860736	547646080	1252374400
153	4.682	82.06586	Unknown	[M+H]+		0.056	True	null	null	null	null	null	null	999	False	False	False		False	False	null	null	null	null	null	null	null	4.29	POS_Q2	82.06586:128890432 83.06921:26639416 84.07257:3363448832	53.00299:120415 55.05487:55848 56.96609:94679 67.04195:90440 80.05891:142519 82.06602:250666	389980352	444807136	277572128	340595168	390300448	615280768	564098304	622208576	621281088	620020416	391519712	282807776	392013184	669864576	331128576	278650368	448616512	335310976
154	2.149	82.06586	Unknown	[M+H]+	found in higher mz's MsMs_563	0.944	True	null	null	null	null	null	null	999	False	False	False		False	False	null	null	null	null	null	null	null	12.39	POS_MH_1	82.06583:98624960 83.06918:41113076 84.07254:2063341568	50.50428:59047 53.00298:113199 56.93932:63251 56.96571:308195 67.04311:106595 78.41293:71913 82.06599:205236	1224739840	1190384896	1168702336	1100664064	1188287232	1301294336	1295719424	1261238528	1262652288	1206471680	1205600768	1164510336	1260950016	1171441664	1198079232	1207064704	1262826624	1209102208
155	1.8	82.06586	Unknown	[M+H]+	found in higher mz's MsMs_1341	0.944	True	null	null	null	null	null	null	999	False	False	False		False	False	null	null	null	null	null	null	null	12.86	POS_MH_1	82.06585:66521260 83.0692:42615164 84.07256:1311260672	54.30998:67426 56.96518:397466 58.5059:82382 65.83398:58511 69.92867:62830 79.01266:66833 82.06599:151672	967754048	1197893248	1201904896	1232817920	912535936	1234012800	1210341376	1212951808	1208197760	1234074112	1232446592	1254840576	1194472832	740298304	1276534016	1249199360	1242830848	1218436480
156	2.771	82.06587	Unknown	[M+H]+		0.056	True	null	null	null	null	null	null	999	False	False	False		False	False	null	null	null	null	null	null	null	4.72	POS_MQ_4	82.06587:120223000 83.06922:36531964 84.07258:2788545792	53.00298:129122 56.96516:182512 67.04194:98126 80.05889:94742 82.06599:225005	829058944	724000768	1083125120	519309184	674219648	1236256384	778356736	673399680	1126606208	1074649088	722046400	1196178176	869810304	676249152	568721792	715614784	759988928	1171760384
157	6.023	82.06587	Unknown	[M+H]+		0.333	True	null	null	null	null	null	null	999	False	False	False		False	False	null	null	null	null	null	null	null	19.44	POS_MQ_4	82.06583:115709968 83.06918:29303572 84.07254:5738561536	52.07502:57134 53.00298:92450 53.85061:55658 63.03743:70182 74.29783:78685 80.05735:147493 82.0644:113811 82.07397:197624	578738432	492030016	662724224	914169152	484059648	620149952	814388160	864110080	942960960	2085142144	910165952	540802176	2127738496	297393280	397578112	1980604288	543489856	1957968384
158	0.48	82.34103	Unknown	[M+H]+	ion correlated with 2072	1	False	null	null	null	null	null	null	999	False	False	False		False	False	null	null	null	null	null	null	null	8370.17	POS_Q4	82.34103:5464642 83.34438:0 84.34774:0		8646844	8848463	7577095	7479746	7112354	6557362	10358679	5326300	11694854	9521949	10436262	13400225	10210931	8640887	12186333	16955030	8327566	8238913
159	0.478	82.53771	Unknown	[M+2H]2+	ion correlated with 2080	1	True	null	null	null	null	null	null	999	False	False	False		False	False	null	null	null	null	null	null	null	2566.47	POS_MH_1	82.53767:2570650368 83.54102:460931072 84.54438:0	50.51629:1637502 53.01925:958681 58.99897:385134 59.52198:634698 62.02474:43799932 62.52475:293178 67.99839:231072 71.0301:131158376 71.5303:1426300 72.03138:447038 73.53236:605025 78.03707:377355 80.03436:4898784 82.01503:8782216 82.53751:1544174	8577027072	9029081088	8702258176	8560088064	8581917696	8469293568	10659168256	10428834816	11523431424	10880506880	11082075136	11182993408	9438309376	9250840576	9235918848	9099325440	9516942336	8914852864
160	1.008	82.53772	Unknown	[M+H]+		0.889	True	null	null	null	null	null	null	999	False	False	False		False	False	null	null	null	null	null	null	null	14.41	POS_MH_1	82.53773:41106132 83.54108:5648620 84.54444:0	53.12664:74215 62.02491:510198 71.03008:1648122 80.03428:83811	281657920	243567840	241671296	313369984	231531088	300125056	311865600	336989248	256347248	248805840	284475936	217768672	318303840	281251712	317410208	300974336	266275280	599539840
161	8.329	82.53773	Unknown	[M+H]+	similar chromatogram in higher mz_3677; similar chromatogram in higher mz_1722; similar chromatogram in higher mz_3094; found in higher mz's MsMs_677; similar chromatogram in higher mz_3149; similar chromatogram in higher mz_4142; similar chromatogram in higher mz_2600; similar chromatogram in higher mz_4276; similar chromatogram in higher mz_3201; similar chromatogram in higher mz_6799	1	True	null	null	null	null	null	null	999	False	False	False		False	False	null	null	null	null	null	null	null	78.03	POS_MH_1	82.53773:89278280 83.54108:13201512 84.54444:0	54.4978:65651 55.05485:107405	462471008	448040384	457160640	432070944	449816512	440396992	468010528	409946752	423096544	474087872	464803616	444722496	439383168	422926912	462973888	460794880	441864000	450239840
162	9.158	82.53773	Unknown	[M+H]+		0.056	True	null	null	null	null	null	null	999	False	False	False		False	False	null	null	null	null	null	null	null	2.09	POS_MH_3	82.53773:25960076 83.54108:2444764 84.54444:0	62.02445:365548 62.96871:65522 63.46946:67548 66.13087:62960 71.02982:987312	83929528	123488056	102622288	73233296	77716680	120259360	194358416	119509096	118793280	115752512	84450760	126877168	39539180	123532008	123149768	139415232	144923856	91138312
163	8.802	82.53773	Unknown	[M+H]+		0.056	True	null	null	null	null	null	null	999	False	False	False		False	False	null	null	null	null	null	null	null	7.06	POS_MH_4	82.53773:15536596 83.54108:1919808 84.54444:0	55.05485:107319 62.02467:153451 71.02972:627007	195967360	51194280	48868596	177491872	79823472	191720944	58626596	32605320	56312848	63504136	140760768	47820088	28487354	41419884	31871982	106146008	47731644	171794048
164	1.068	82.53774	Unknown	[M+H]+		0.056	True	null	null	null	null	null	null	999	False	False	False		False	False	null	null	null	null	null	null	null	1.54	POS_MQ_4	82.53774:39953548 83.54109:6034018 84.54445:0	62.02424:475006 71.02968:1776510 82.01494:135185	178938832	212022912	123141544	180136080	177505392	173164528	156119648	105765920	196092816	178929696	187801264	193586320	192411760	218443296	154167984	189590272	122529536	599539776
165	9.274	82.53775	Unknown	[M+H]+		0.111	True	null	null	null	null	null	null	999	False	False	False		False	False	null	null	null	null	null	null	null	2.12	POS_MQ_2	82.53774:25717020 83.54109:3538879 84.54445:0	62.02453:330226 71.02995:927458 82.01494:89650	115648072	192452912	220953856	56309768	82531528	68825920	126592904	113956632	103687776	90992960	56607544	255180528	149238912	86031512	58158316	119171096	101365520	54847952
166	9.083	82.53776	Unknown	[M+H]+		0.222	True	null	null	null	null	null	null	999	False	False	False		False	False	null	null	null	null	null	null	null	2.26	POS_MH_4	82.53792:22535702 83.54127:2637126 84.54463:0	55.05485:129681 62.02467:269681 71.02963:929792	195212896	123085232	105366672	80376976	91820640	120259360	105401256	100071664	130563792	161043008	78458104	126877168	104027048	57372644	123149768	73326064	138660160	75314960
167	0.881	82.53777	Unknown	[M+H]+		1	True	null	null	null	null	null	null	999	False	False	False		False	False	null	null	null	null	null	null	null	26.53	POS_MH_1	82.53772:34370228 83.54107:4483492 84.54443:0	62.0243:487326 71.02993:1513774 80.35035:72805 82.01493:95370	187796448	398633504	410026336	127208968	419902304	408333248	421071616	422197344	411817632	413033952	415235488	418005312	433315552	435778304	438901632	440486752	436589728	168911984
168	0.485	82.61259	Unknown	[M+H]+		0.333	False	null	null	null	null	null	null	999	False	False	False		False	False	null	null	null	null	null	null	null	41646.25	POS_MH_5	82.61259:2788664 83.61594:772643 84.6193:0		5508446	2514272	5784787	6456872	7109764	5681468	7228336	3794194	7124618	5319572	6569756	6655448	6568844	5400970	2435451	5000612	4394782	5643477
169	0.48	82.73507	Unknown	[M+H]+		1	False	null	null	null	null	null	null	999	False	False	False		False	False	null	null	null	null	null	null	null	67007.36	POS_Q4	82.73507:5758420 83.73842:1043525 84.74178:0		9433474	9491394	7940496	9217281	8619228	8151368	11516828	6195422	12028452	10165883	11452015	15426189	12247497	9749952	13460222	17830382	9095246	8940815
170	2.514	82.85075	Unknown	[M+H]+	similar chromatogram in higher mz_3253; similar chromatogram in higher mz_5581; similar chromatogram in higher mz_3074; similar chromatogram in higher mz_5629; similar chromatogram in higher mz_5681; similar chromatogram in higher mz_5545; similar chromatogram in higher mz_8009; similar chromatogram in higher mz_6537; similar chromatogram in higher mz_5448	0.167	False	null	null	null	null	null	null	999	False	False	False		False	False	null	null	null	null	null	null	null	4424.75	POS_MQ_5	82.85075:331948 83.8541:0 84.85746:0		226863	190717	349104	730573	162834	775031	176349	0	0	168111	704745	598235	189797	0	0	179727	0	0
171	7.52	82.94556	Unknown	[M+H]+		0.167	True	null	null	null	null	null	null	999	False	False	False		False	False	null	null	null	null	null	null	null	14.52	POS_MH_6	82.94556:15778370 83.94891:0 84.95227:0	55.055:498775 55.65257:64806 59.67118:58289 63.19246:71536 82.94449:172170 83.06136:1108311	35997208	58431616	99115904	67450056	48356144	141848912	66945600	74334288	113387520	48731268	230022192	49502196	60345244	122908456	111478936	99615696	135293952	188021536
172	7.47	82.94556	Unknown	[M+H]+		0.111	True	null	null	null	null	null	null	999	False	False	False		False	False	null	null	null	null	null	null	null	22.33	POS_MH_5	82.94556:15531465 83.94891:0 84.95227:0	55.0548:457012 70.02418:72182 77.24981:63490 82.94611:191423 83.06113:1052216	89760648	42795564	32448356	56117020	149586880	141848912	98689616	99826280	113387520	86338872	230022192	93960152	36986688	31863368	111478936	57632572	32543104	33180822
173	8.135	82.94557	Unknown	[M+H]+		0.611	True	null	null	null	null	null	null	999	False	False	False		False	False	null	null	null	null	null	null	null	91.32	POS_MH_1	82.94556:12092396 83.94891:0 84.95227:0	55.05483:445569 65.76981:71010 82.94611:200436 83.0565:248616 83.06138:1002744	105096008	145535072	30569324	82223528	91436944	119200056	137594720	75546768	146364352	42402328	142861488	119230080	143049792	108519056	46122300	125291928	116066328	23444082
174	6.523	82.94559	Unknown	[M+H]+		0.111	True	null	null	null	null	null	null	999	False	False	False		False	False	null	null	null	null	null	null	null	11.71	POS_Q1	82.94559:8011549 83.94894:708236 84.9523:0	50.64948:67492 55.0548:801020 82.94613:89420 83.05637:173660 83.06125:787375	33397470	54300604	45334108	22399586	34034892	34696752	15495069	45121800	32645108	24467698	13972478	47085644	36481972	48928956	35113800	33293366	54156996	44015916
175	8.047	82.94559	Unknown	[M+H]+		0.222	True	null	null	null	null	null	null	999	False	False	False		False	False	null	null	null	null	null	null	null	12.82	POS_MH_3	82.94558:16364752 83.94893:0 84.95229:0	55.05492:501962 82.94611:217412 83.06134:949307	10157811	62245876	78523520	76552600	91130176	72815440	81678280	63640260	79808528	106376416	93777552	191092496	74282744	121733592	115071224	128342232	164763392	72486912
176	6.29	82.94566	Unknown	[M+H]+		1	False	null	null	null	null	null	null	999	False	False	False		False	False	null	null	null	null	null	null	null	38.32	POS_Q1	82.94566:5654778 83.94901:0 84.95237:0		33200118	30396832	27701828	26025468	28878922	26158646	30066668	31508204	32471334	30760884	29100516	30683504	32745718	31488066	28886774	28808590	27583274	32010980
177	7.386	82.94573	Unknown	[M+H]+	found in higher mz's MsMs_3964	0.056	True	null	null	null	null	null	null	999	False	False	False		False	False	null	null	null	null	null	null	null	61.15	POS_MH_1	82.94573:14574538 83.94908:0 84.95244:0	55.05468:374821 55.63474:64277 82.94611:243565 83.06107:1204465	124612200	61097340	52815252	55120668	29109668	68067424	28350464	29221644	114944232	48257292	30036162	88218968	51182152	66025904	42203728	47721328	109402864	29184052
178	6.63	82.94576	Unknown	[M+H]+		0.167	True	null	null	null	null	null	null	999	False	False	False		False	False	null	null	null	null	null	null	null	18.66	POS_MH_4	82.94578:8907531 83.94913:234444 84.95249:0	55.05476:744411 57.63752:65053 69.98394:70082 70.03173:64941 82.94611:109979 83.05:120795 83.06138:465081 83.08577:100231	64436288	55912308	48731496	77920984	37974464	60808304	48527856	84840192	48986660	56970808	62698996	76227096	68928688	84138488	76855672	57694936	57973596	71082016
179	6.784	82.94579	Unknown	[M+H]+		0.889	True	null	null	null	null	null	null	999	False	False	False		False	False	null	null	null	null	null	null	null	36.53	POS_MH_1	82.94559:12146418 83.94894:359514 84.9523:0	55.05468:671145 58.48861:67929 67.30434:70789 82.94611:139634 83.06106:782514 83.08576:85814	56722648	43577940	46623512	43280316	50913688	60488028	46584656	46752348	46400012	44879052	32505978	50374288	55761804	49085332	53510464	44987592	50765276	50900952
180	2.514	83.04988	Unknown	[M+H]+	found in higher mz's MsMs_586; similar chromatogram in higher mz_5593; similar chromatogram in higher mz_482; similar chromatogram in higher mz_596; similar chromatogram in higher mz_3981; similar chromatogram in higher mz_6195; similar chromatogram in higher mz_6469; similar chromatogram in higher mz_11997; found in higher mz's MsMs_6705; found in higher mz's MsMs_5497; found in higher mz's MsMs…	1	True	null	null	null	null	null	null	999	False	False	False		False	False	null	null	null	null	null	null	null	114.97	POS_MH_1	83.04986:211298224 84.05321:47063340 85.05657:3959670	53.03946:1281873 55.03292:219595 55.05487:14730701 71.53004:117520 83.05006:4559592 83.08575:123243	603034176	675955008	717924096	675588736	607413440	681644672	821810880	691052352	815296000	849256192	798418304	868564992	419489728	384351200	389596000	434979328	418702368	393324544
181	1.009	83.06101	w/o MS2:3-Methylpyrazole	[M+H]+	found in higher mz's MsMs_862	0.778	True	null	83.0604	C4H6N2		XKVUYEYANWFIJX-UHFFFAOYSA-N		530	True	True	False		False	False	null	null	71.2	null	null	null	null	10.93	POS_MQ_6	83.06101:65074908 84.06436:2401560 85.06772:4823835	55.05472:382471 59.94925:60826 71.03131:77853 71.53005:180328 78.658:66017 83.01427:74502 83.05001:584873 83.06139:346198	443267808	578741248	358096896	491983616	431503680	432348864	374134688	430129792	691789568	620872640	488608384	502693920	435341152	482981184	443715328	529018688	449790976	334196352
182	1.554	83.06103	w/o MS2:3-Methylpyrazole	[M+H]+		0.111	True	null	83.0604	C4H6N2		XKVUYEYANWFIJX-UHFFFAOYSA-N		530	True	True	False		False	False	null	null	71.3	null	null	null	null	4.17	POS_MQ_4	83.06103:55518528 84.06438:2609932 85.06774:2785641	55.05486:274877 55.2589:57855 61.54504:67235 62.52586:85545 71.53135:152077 83.05001:474746 83.06139:349184	371627616	426298176	336216000	421018784	375150336	159942464	304770912	276305024	231714256	479026592	478077600	334005824	352575424	486984576	537775808	466664192	561268608	261837984
183	8.392	83.08619	Unknown	[M+H]+		1	True	null	null	null	null	null	null	999	False	False	False		False	False	null	null	null	null	null	null	null	29.45	POS_MH_1	83.08637:68497272 84.08972:5104476160 85.09308:381743520	53.03945:81861 55.05472:3181488 83.05163:111131 83.06138:463818 83.08576:191415	834165056	1148424320	1261468672	1266985728	1269350144	1050271872	1340979200	609343360	1229841408	1118845952	1271773568	1211404288	1236134784	1229165056	1105172480	1089789184	1041355392	1241308288
184	6.026	83.08623	Unknown	[M+H]+		0.167	True	null	null	null	null	null	null	999	False	False	False		False	False	null	null	null	null	null	null	null	3.73	POS_MQ_1	83.0862:66708132 84.08955:5641476608 85.09291:417249856	53.03945:94301 55.05497:3394546 56.04956:75440 68.97925:68372 80.75081:68248 83.04839:250829 83.06139:381737 83.08577:271478	373757248	455356544	223838944	254575584	611801152	191842656	285053728	315283744	258701152	284279136	259526784	315067904	349371712	290151424	289160224	265908832	288914048	289664672
185	6.08	83.08624	Unknown	[M+H]+	found in higher mz's MsMs_4217; found in higher mz's MsMs_3317; found in higher mz's MsMs_5255	0.389	True	null	null	null	null	null	null	999	False	False	False		False	False	null	null	null	null	null	null	null	16.06	POS_MH_3	83.08621:67140704 84.08956:5385812992 85.09292:402271872	53.03945:123286 53.92789:66387 55.05476:3102641 71.45477:69668 83.05:459967 83.06138:302466 83.08576:208582	318880672	347223136	871927040	282819168	611801152	309716768	994998016	962883648	767294016	816913024	285079424	344438624	1003921536	858664448	788842176	799796480	870108672	996514368
186	6.151	83.08624	Unknown	[M+H]+		0.056	True	null	null	null	null	null	null	999	False	False	False		False	False	null	null	null	null	null	null	null	21.48	POS_MQ_5	83.08624:62871556 84.08959:5696796160 85.09295:425049248	53.03945:92370 55.05468:2880511 83.05001:569646 83.06139:477766 83.08577:262206	658191040	704984448	124787616	693770752	463301472	800697600	130348920	129453480	125789216	131374848	620444736	443006144	125878800	128038200	124768736	124944632	124631800	130961208
187	8.341	83.51773	Unknown	[M+H]+	similar chromatogram in higher mz_2235; similar chromatogram in higher mz_4937; similar chromatogram in higher mz_10065; similar chromatogram in higher mz_5803; similar chromatogram in higher mz_6133; similar chromatogram in higher mz_6750; similar chromatogram in higher mz_6933; similar chromatogram in higher mz_7498; similar chromatogram in higher mz_7757; similar chromatogram in higher mz_8577…	0.333	False	null	null	null	null	null	null	999	False	False	False		False	False	null	null	null	null	null	null	null	20.02	POS_MQ_4	83.51773:12718105 84.52108:0 85.52444:0		50328308	49721476	59285136	54522280	51452096	54161488	55344128	53064568	55915332	54959016	52323392	50837576	49904576	53123480	50594396	49396668	54032996	55961484
188	0.993	83.53661	Unknown	[M+H]+		0.056	False	null	null	null	null	null	null	999	False	False	False		False	False	null	null	null	null	null	null	null	4.79	POS_MQ_4	83.53661:5628794 84.53996:0 85.54332:236673		23807034	36996264	22437180	26299136	30023530	20700368	22641108	18710356	16488887	32620456	32357610	31308642	47866500	28706052	24206834	54746400	46418428	44545168
189	0.775	83.53666	Unknown	[M+H]+		0.056	False	null	null	null	null	null	null	999	False	False	False		False	False	null	null	null	null	null	null	null	5.98	POS_MH_3	83.53666:3771430 84.54001:0 85.54337:0		15979933	6543654	21442544	7554603	6847226	16965288	7827074	23462318	15951652	27878552	8013345	7468035	14672407	15503893	17327706	7463588	7686204	24916808
190	8.382	83.70017	Unknown	[M+H]+		0.778	False	null	null	null	null	null	null	999	False	False	False		False	False	null	null	null	null	null	null	null	5.92	POS_Q4	83.70017:2756076 84.70352:0 85.70688:0		5168186	6440603	10361564	7679288	4680166	11072088	6870184	11713086	5984846	12348409	15074267	7473234	14093838	4471392	8039640	10208364	10870964	8675343
191	0.587	83.84277	Unknown	[M+H]+		0.111	False	null	null	null	null	null	null	999	False	False	False		False	False	null	null	null	null	null	null	null	2.88	POS_Q1	83.84277:3219861 84.84612:0 85.84948:0		3366636	3630803	5496532	4680292	1737438	0	3401086	687909	6114643	2016029	5747839	4334335	7217190	5124520	5250878	6632722	3553459	5977048
192	0.633	83.87861	Unknown	[M+H]+		0.056	False	null	null	null	null	null	null	999	False	False	False		False	False	null	null	null	null	null	null	null	3.69	POS_MQ_5	83.87861:3752203 84.88196:0 85.88532:0		5892686	5723485	5205582	8475782	7086436	13857111	7040912	6918409	5798588	4205456	11747599	9292113	9188735	11501078	12669842	7356744	9222308	5877278
193	8.377	83.87865	Unknown	[M+H]+		0.278	True	null	null	null	null	null	null	999	False	False	False		False	False	null	null	null	null	null	null	null	5.01	POS_MQ_1	83.87905:8332630 84.8824:719749 85.88576:0	53.00298:230515 53.99854:85280 56.05016:691209 67.99001:74113 75.9757:65270 84.04521:1911997 84.08161:865814	24123114	10513190	19656478	26844074	27256708	26596884	59579556	25060706	11767441	37795652	28305922	29399096	26821148	29336258	29389786	32633494	14218263	14350317
194	8.446	83.87887	Unknown	[M+H]+		0.111	False	null	null	null	null	null	null	999	False	False	False		False	False	null	null	null	null	null	null	null	2.31	POS_Q6	83.87887:6389317 84.88222:0 85.88558:0		17555412	26842236	13251207	32518192	6894720	7324404	10194608	12436465	20408624	14194541	20418150	22263314	34680640	10355972	14785521	18058486	31424064	27764824
195	0.592	83.99791	Unknown	[M+H]+	similar chromatogram in higher mz_3833	0.167	False	null	null	null	null	null	null	999	False	False	False		False	False	null	null	null	null	null	null	null	13.02	POS_MH_1	83.99791:16624206 85.00126:1357148 86.00462:2438880		47445908	47509092	31002974	31095324	28489090	40498360	37558444	39081804	36054028	44542172	31905982	37043144	40688592	41640684	51849432	39989960	44324768	47027548
196	0.587	84.04485	Unknown	[M+H]+	found in higher mz's MsMs_1965; found in higher mz's MsMs_1999; found in higher mz's MsMs_617; found in higher mz's MsMs_3983; found in higher mz's MsMs_3266; found in higher mz's MsMs_2660; found in higher mz's MsMs_2010; found in higher mz's MsMs_2011	0.833	True	null	null	null	null	null	null	999	False	False	False		False	False	null	null	null	null	null	null	null	32.85	POS_MH_2	84.04502:1746218112 85.04837:132266904 86.05173:557566016	53.00293:118249 55.05476:791518 56.05039:7219882 65.03953:166146 67.04198:840022 68.05016:314767 69.05803:1381240 80.05112:244467 82.06604:24908342 83.7021:146807 83.87665:212242 84.04536:12997356 84.08166:202950096 84.28717:160267 84.46189:174894 84.47356:167833	5147444224	4574837248	4909693952	4499849216	4376799232	4767971840	5339216384	4333072384	4720297472	5392090624	5451704832	4876087296	6103558144	7215403520	6348306944	6191406592	6413592064	6074032640
197	6.026	84.08125	Unknown	[M+H]+	found in higher mz's MsMs_5544	0.944	True	null	null	null	null	null	null	999	False	False	False		False	False	null	null	null	null	null	null	null	16.99	POS_MH_1	84.08124:5681614848 85.08459:404631232 86.08795:14812968	53.00298:488946 56.05045:515967 56.05766:164514 84.04493:1975395 84.08124:1364444	32201920512	30409693184	35545853952	27134339072	29724661760	56364437504	28401006592	70890020864	28394143744	28127141888	23295748096	30748276736	30893266944	23434235904	25935095808	28736653312	23702962176	40972247040
198	2.756	84.08125	Unknown	[M+H]+		0.056	True	null	null	null	null	null	null	999	False	False	False		False	False	null	null	null	null	null	null	null	2.28	POS_MH_1	84.08125:2564517888 85.0846:172736720 86.08796:12573437	53.00298:287444 55.05485:89415 56.0505:1021949 56.05946:85200 69.05803:115380 80.34416:72489 82.06599:73479 84.04522:2497926 84.08169:1533842	19033114624	15854003200	23086544896	14518163456	15371002880	16828962816	15446806528	15489285120	27233583104	15667694592	22878492672	14618458112	18685214720	13122408448	11961085952	23468249088	8566054912	8625723392
199	6.158	84.08126	Unknown	[M+H]+		0.056	True	null	null	null	null	null	null	999	False	False	False		False	False	null	null	null	null	null	null	null	53.2	POS_MQ_5	84.08126:5427734528 85.08461:390773536 86.08797:12954083	51.12174:125848 53.00298:552441 53.33761:151059 54.01047:143157 55.05486:155751 56.05046:565040 62.70244:122695 67.12452:133542 84.04522:1650076 84.08168:1292151	55665328128	11076675584	11006379008	66442153984	10948912128	10958000128	11340774400	11405401088	11024025600	11184317440	44048760832	39380672512	11138914304	11124232192	10693526528	10846314496	10954698752	10842983424
200	2.293	84.08126	Unknown	[M+H]+		0.056	True	null	null	null	null	null	null	999	False	False	False		False	False	null	null	null	null	null	null	null	1.9	POS_Q3	84.08126:2090591360 85.08461:135589888 86.08797:17328098	53.00299:212523 55.05487:76047 56.05047:1515430 69.05805:141379 82.06601:88798 84.04525:3489650 84.08173:2412732	5420157952	9224556544	9700800512	7337752064	7277511680	8896222208	15075490816	10134809600	8219250176	12600775680	18957205504	11023680512	9221466112	9306939392	9220957184	12616797184	11012465664	17010326528
201	5.046	84.08127	Unknown	[M+H]+		0.167	True	null	null	null	null	null	null	999	False	False	False		False	False	null	null	null	null	null	null	null	5.61	POS_MH_4	84.08127:3750568960 85.08462:254154560 86.08798:13354409	53.00298:361911 55.05485:112998 56.05045:802362 56.05856:148891 61.99217:106025 69.05803:117226 84.04569:2189506 84.0818:1416497	18761740288	25537433600	28315445248	22606116864	29870094336	26809464832	26939418624	20525658112	23603247104	14236407808	21890928640	23494750208	23714416640	12966016000	30021709824	30282516480	25478703104	28223707136
202	2.494	84.08127	Unknown	[M+H]+	found in higher mz's MsMs_6525; found in higher mz's MsMs_1424	1	True	null	null	null	null	null	null	999	False	False	False		False	False	null	null	null	null	null	null	null	6.72	POS_MH_1	84.08123:2513700096 85.08458:167574544 86.08794:11755679	53.00298:230508 56.05041:928061 69.05803:161555 74.71342:68415 84.04522:2367118 84.0816:1744034	18401091584	19100860416	11544462336	22981736448	16308746240	8778782720	16857341952	18730287104	18939508736	18773405696	29297985536	20782229504	28480413696	29752107008	24972374016	21655361536	21039261696	20888387584
203	6.087	84.08128	Unknown	[M+H]+	found in higher mz's MsMs_6278	0.389	True	null	null	null	null	null	null	999	False	False	False		False	False	null	null	null	null	null	null	null	45.2	POS_MH_1	84.08125:5532027392 85.0846:359383616 86.08796:14237979	53.00298:446586 53.37107:129440 55.05485:141842 56.05045:666915 84.04484:1320261 84.08152:1633156	24445855744	90811498496	68725710848	9184316416	65185685504	66492149760	89647636480	80567140352	65426272256	12325234688	25631512576	21623027712	65721815040	89470615552	90186039296	61433085952	90183311360	79475286016
204	0.502	84.08128	Unknown	[M+H]+	found in higher mz's MsMs_1414; found in higher mz's MsMs_1657; found in higher mz's MsMs_3222; found in higher mz's MsMs_2403; found in higher mz's MsMs_5376	0.111	False	null	null	null	null	null	null	999	False	False	False		False	False	null	null	null	null	null	null	null	7.49	POS_Q2	84.08128:942138432 85.08463:67603096 86.08799:13025065		2491713280	2776324608	2724512768	2654440704	2674744832	2747157248	2362418688	2658772736	2564057344	2628498432	2141885568	2612088320	2926560000	3219870720	2801191424	2893616384	2885403136	2857273088
205	5.835	84.08129	Unknown	[M+H]+		0.056	True	null	null	null	null	null	null	999	False	False	False		False	False	null	null	null	null	null	null	null	6.76	POS_Q2	84.08129:4147145472 85.08464:290299520 86.088:19370000	53.00301:464924 55.05487:118402 56.05051:1075763 56.05678:121434 56.63064:63792 58.14728:84762 64.19211:65727 65.92355:61803 67.99003:163846 69.05805:65251 84.04525:3478588 84.08149:1784746	9122250752	9381687296	16129132544	9089383424	30252132352	32427943936	31299401728	27460591616	35959263232	42610835456	25770514432	22252832768	14834165760	30259646464	22722457600	7338764800	18551478272	17815840768
206	4.54	84.0813	Unknown	[M+H]+		0.056	True	null	null	null	null	null	null	999	False	False	False		False	False	null	null	null	null	null	null	null	1.68	POS_Q2	84.0813:3321551872 85.08465:225104496 86.08801:17932956	53.00299:363349 55.05487:113805 56.05032:1387356 56.05858:169684 59.98616:94057 83.58395:109536 84.0451:3474875 84.0817:1772328	4230382080	11786010624	14513476608	13121165312	14415641600	14331284480	13110944768	12894502912	10068824064	8688991232	17365643264	5755746304	21838145536	20540432384	14424085504	29410377728	18679705600	14260124672
207	2.147	84.0813	Unknown	[M+H]+		1	True	null	null	null	null	null	null	999	False	False	False		False	False	null	null	null	null	null	null	null	14.31	POS_MH_1	84.08126:1985763968 85.08461:136871456 86.08797:12129219	53.00298:215522 55.05485:65173 56.05044:1012582 58.91056:65273 61.07094:63132 62.6662:66129 69.05803:88664 82.06599:157579 84.04522:2383439 84.0816:1776526	25147725824	23858051072	24481929216	24132673536	24380016640	24895313920	25192617984	24372555776	26820835328	24715051008	25245310976	24410286080	25291593728	25345005568	25048770560	24381253632	23692574720	24433981440
208	5.333	84.08131	Unknown	[M+H]+		0.056	True	null	null	null	null	null	null	999	False	False	False		False	False	null	null	null	null	null	null	null	5.83	POS_Q2	84.08131:3629727232 85.08466:254298016 86.08802:22029238	53.00299:312650 56.05026:1495544 56.05858:168486 57.1354:106504 69.05805:116290 70.27017:112249 84.04509:3614745 84.08138:1888046	12227171328	12625783808	11085267968	4004582400	6290498048	15580254208	20297271296	20532414464	18784475136	15675387904	7745672192	14138695680	10986404864	25207406592	10874703872	20654827520	18783277056	24915511296
209	5.395	84.08131	Unknown	[M+H]+		0.056	True	null	null	null	null	null	null	999	False	False	False		False	False	null	null	null	null	null	null	null	12.19	POS_MH_4	84.08131:3539440896 85.08466:240948400 86.08802:12589644	51.72182:99356 53.00298:306773 53.99854:108506 56.05054:966505 56.05586:132766 67.99001:129240 84.04546:2303259 84.08204:1361394	18788630528	12675919872	11106484224	21299431424	10961872896	18962886656	17321252864	7873589248	15834758144	20549861376	12620443648	11072415744	14225128448	6307510784	19100243968	20654827520	14047523840	7713778688
210	4.705	84.08131	Unknown	[M+H]+		0.056	True	null	null	null	null	null	null	999	False	False	False		False	False	null	null	null	null	null	null	null	7.34	POS_Q2	84.08131:3340639488 85.08466:232397584 86.08802:19008476	53.00299:433672 55.05487:121582 56.05053:1621913 84.04524:3567122 84.08164:2089104	10276219904	22537017344	10317929472	10319177728	10230919168	7325749760	10396054528	17992306688	11807366144	13198417920	10333258752	16242453504	8889792512	21847449600	20592461824	8926652416	10347466752	19107702784
211	1.802	84.08131	Unknown	[M+H]+		0.889	True	null	null	null	null	null	null	999	False	False	False		False	False	null	null	null	null	null	null	null	15.48	POS_MH_1	84.08146:1297327872 85.08481:87126088 86.08817:11906965	51.98879:67892 53.00298:92411 56.05052:870886 69.05803:154009 84.04536:2106725 84.08175:1584262	22523064320	23075801088	23336239104	15850663936	14539600896	23808931840	13518531584	16552438784	16731700224	16811529216	22515267584	15891288064	23381782528	22816899072	14852087808	16414987264	24427163648	20813064192
212	5.947	84.08134	Unknown	[M+H]+		0.444	True	null	null	null	null	null	null	999	False	False	False		False	False	null	null	null	null	null	null	null	11.57	POS_MQ_1	84.08131:4767024640 85.08466:334169312 86.08802:14970275	50.18142:113148 53.00298:453389 54.32804:110067 56.05046:736596 59.67613:123970 64.37467:120435 84.04532:2153044 84.08147:1302254	54251491328	71417552896	34300643328	45983182848	35245625344	9989220352	33416605696	10640336896	30477660160	20622632960	20702214144	26548185088	27916734464	36708663296	43154919424	40013361152	30544814080	35376099328
213	8.381	84.08141	Unknown	[M+H]+		1	True	null	null	null	null	null	null	999	False	False	False		False	False	null	null	null	null	null	null	null	63.99	POS_MH_1	84.0814:4940798976 85.08475:332811680 86.08811:14198187	53.00298:172053 53.35935:59829 56.05042:1315871 82.06599:69455 84.04521:3484672 84.08161:1579642	89218703360	88486264832	102288080896	107228225536	100828340224	89177735168	94516297728	85506211840	102738509824	117841764352	95472861184	111105359872	85199020032	110192820224	106694025216	98548400128	91657543680	101590892544
214	0.638	84.08144	Unknown	[M+H]+	found in higher mz's MsMs_1409; found in higher mz's MsMs_2461; found in higher mz's MsMs_1406; found in higher mz's MsMs_3206; found in higher mz's MsMs_3193; found in higher mz's MsMs_1850; found in higher mz's MsMs_1426	0.889	False	null	null	null	null	null	null	999	False	False	False		False	False	null	null	null	null	null	null	null	31.59	POS_Q2	84.08144:2729974016 85.08479:240925424 86.08815:12140278		13214095360	16722381824	17354942464	16498803712	16596040704	17599539200	12026563584	15943482368	12635008000	13236695040	12559379456	16634253312	22352510976	24124823552	17967339520	23157852160	21774516224	23102746624
215	2.052	84.12102	Unknown	[M+H]+		0.056	True	null	null	null	null	null	null	999	False	False	False		False	False	null	null	null	null	null	null	null	2.82	POS_Q3	84.12102:26835492 85.12437:1317659 86.12773:0	53.00299:160277 56.0504:1475799 69.05805:107618 82.06601:109467 84.04523:3477720 84.08166:2673924	95370480	52465772	110573184	134515792	82682040	23090224	84055584	137803872	53916608	33328088	104978808	97858872	117606376	86029464	165916448	162083904	116044408	50510176
216	0.641	84.1212	Unknown	[M+H]+		0.056	False	null	null	null	null	null	null	999	False	False	False		False	False	null	null	null	null	null	null	null	2.32	POS_MQ_5	84.1212:16359882 85.12455:0 86.12791:0		88333568	58063308	70852032	67454736	55180640	58911004	55413160	71390648	61164512	57918788	58148080	55519128	82605232	58160884	110536624	91249680	106767208	82312032
217	8.518	84.12122	Unknown	[M+H]+		0.056	True	null	null	null	null	null	null	999	False	False	False		False	False	null	null	null	null	null	null	null	4.45	POS_Q4	84.12122:42807756 85.12457:2624844 86.12793:818452	53.00313:407475 56.05047:1599131 69.05805:122518 75.87345:86053 84.04524:4855478 84.08165:2202237	81050624	133779272	33584544	94748656	92043040	160517648	103874808	38413412	149973440	179331392	99516832	137834912	139121664	83635248	220307808	216477792	170334864	120577896
218	8.453	84.12123	Unknown	[M+H]+		0.167	True	null	null	null	null	null	null	999	False	False	False		False	False	null	null	null	null	null	null	null	4.31	POS_MH_3	84.12164:43826136 85.12499:2878768 86.12835:22245	53.00298:375837 55.05573:109369 56.05045:1084500 60.64589:88641 69.05803:123073 84.04523:3262928 84.08164:1464147	146201520	132411120	191837856	105184680	95290464	173960464	131700632	199899488	185064064	138966864	223999776	250389712	202396352	81913344	220307808	115245184	138527760	89902456
219	0.636	84.28418	Unknown	[M+H]+		0.111	False	null	null	null	null	null	null	999	False	False	False		False	False	null	null	null	null	null	null	null	3.47	POS_MQ_5	84.28418:4343434 85.28753:0 86.29089:0		6694976	6002972	8355868	10435147	9504175	9520751	5906191	8726853	7098784	4401964	13232050	10092373	10337165	13695539	14167464	8448625	9754818	7027948
220	8.377	84.28455	Unknown	[M+H]+		0.278	True	null	null	null	null	null	null	999	False	False	False		False	False	null	null	null	null	null	null	null	5.43	POS_MQ_1	84.28459:9226050 85.28794:628653 86.2913:0	53.00298:221258 56.05046:191706 57.61592:61818 62.82949:57294 64.53466:65250 82.19704:73053 84.0452:421241 84.08149:640651	34080252	7451546	23913596	27301384	36779256	30911460	47605624	30029102	15439379	42830948	33825396	37678752	28861728	31037926	22795996	46106324	13732598	3998576
221	8.436	84.28462	Unknown	[M+H]+		0.056	True	null	null	null	null	null	null	999	False	False	False		False	False	null	null	null	null	null	null	null	4.06	POS_Q6	84.28462:7307910 85.28797:0 86.29133:0	53.00299:187981 56.05039:359264 63.9345:71466 69.05805:75179 84.04495:589334 84.08147:1094121	19900610	39594236	25507242	50621584	8897182	8333861	47605624	13287406	24523604	17724422	2721575	21260072	38855136	11472184	16736404	19924954	47922764	43379224
222	8.368	84.46617	Unknown	[M+H]+		0.778	False	null	null	null	null	null	null	999	False	False	False		False	False	null	null	null	null	null	null	null	7.47	POS_MQ_2	84.46617:3007259 85.46952:0 86.47288:0		4879069	7941101	4835024	6886808	5023672	9855418	1650048	12139209	2874191	5133398	5902038	2508792	3499400	6762608	4667984	9826010	8034588	7486744
223	0.628	84.82228	Unknown	[M+H]+	similar chromatogram in higher mz_9684; similar chromatogram in higher mz_1017; similar chromatogram in higher mz_982; similar chromatogram in higher mz_241; similar chromatogram in higher mz_492; similar chromatogram in higher mz_905; similar chromatogram in higher mz_1016; similar chromatogram in higher mz_1309; similar chromatogram in higher mz_7040; similar chromatogram in higher mz_8469; sim…	0.333	False	null	null	null	null	null	null	999	False	False	False		False	False	null	null	null	null	null	null	null	22.52	POS_MQ_5	84.82228:2306508 85.82563:0 86.82899:0		1990658	2380202	928334	2310692	1298014	1523889	4454614	2234002	2117971	2300011	6822987	4870994	704229	2856388	3159010	1600420	3550452	1605754
224	5.747	84.87901	Unknown	[M+H]+		0.056	False	null	null	null	null	null	null	999	False	False	False		False	False	null	null	null	null	null	null	null	4.76	POS_MH_1	84.87901:554488 85.88236:0 86.88572:0		1483155	0	158070	187988	0	0	399203	219287	299984	211821	248786	0	591535	209689	168788	0	0	186025
225	2.575	84.95978	Unknown	[M+H]+		0.056	True	null	null	null	null	null	null	999	False	False	False		False	False	null	null	null	null	null	null	null	6.85	POS_MQ_2	84.95978:14265409 85.96313:0 86.96649:0	56.96509:907546 57.03445:91145 68.44243:72464 71.95275:102024 84.91208:91814 84.9608:1566860 85.02979:266576 85.04832:99446 85.07526:76047	68229816	92344424	74034248	88276136	95170528	128755664	65573768	68225528	77196680	67632352	50239768	152517712	81633552	88631544	76202920	82134528	81659728	106506784
226	2.47	84.95995	Unknown	[M+H]+		0.056	True	null	null	null	null	null	null	999	False	False	False		False	False	null	null	null	null	null	null	null	5.69	POS_MQ_6	84.95995:14697005 85.9633:0 86.96666:0	56.96585:892799 71.95275:157155 84.96059:1679451 85.02811:217411	46595380	58843244	54213000	53175464	61891428	82908008	50436700	66780960	94125304	104650648	73008656	53193448	72710096	65429924	73572400	86153200	73808304	106491216
227	8.873	84.95997	Unknown	[M+H]+		0.444	True	null	null	null	null	null	null	999	False	False	False		False	False	null	null	null	null	null	null	null	8.51	POS_MH_2	84.95998:21497906 85.96333:0 86.96669:0	56.96517:1225304 71.95274:181660 80.06965:67562 84.91207:143791 84.96078:2290786 85.02979:247699	57812848	161959504	57769628	156350912	77371472	145951952	105995904	175906576	46270408	383264960	103385360	190105792	98172080	172569072	106504208	165767616	120394600	392706560
228	8.722	84.95998	Unknown	[M+H]+		0.056	True	null	null	null	null	null	null	999	False	False	False		False	False	null	null	null	null	null	null	null	16.55	POS_Q4	84.95998:16640068 85.96333:0 86.96669:0	56.96572:977858 71.95277:123245 83.73839:73380 84.9121:95500 84.96043:2008814 85.02982:152174 85.04833:181568 85.0854:109537	35898040	223738592	35756068	99265456	35149572	35496684	35092304	165074288	216230320	35463416	201890128	35809192	152891568	227746832	38046412	185546784	185922208	38133800
229	2.145	84.95998	Unknown	[M+H]+		0.167	True	null	null	null	null	null	null	999	False	False	False		False	False	null	null	null	null	null	null	null	7.99	POS_MH_5	84.95995:16085145 85.9633:0 86.96666:0	56.9657:893428 57.03445:117420 59.8199:71591 62.02047:69972 71.95274:118804 84.91207:114422 84.96042:1736300 85.02979:223966	149758480	101981112	101625360	95948984	118026352	126622664	102000672	102423320	120825360	109596960	110491144	94005816	126389568	102376888	97591232	117557832	87660264	117569568
230	0.489	84.96018	Unknown	[M+H]+	ion correlated with 1; found in higher mz's MsMs_1820; found in higher mz's MsMs_5470; found in higher mz's MsMs_4928; found in higher mz's MsMs_4879; found in higher mz's MsMs_4486; found in higher mz's MsMs_3913; found in higher mz's MsMs_3128; found in higher mz's MsMs_1052; found in higher mz's MsMs_661; found in higher mz's MsMs_652; found in higher mz's MsMs_2590; found in higher mz's MsMs_…	1	True	null	null	null	null	null	null	999	False	False	False		False	False	null	null	null	null	null	null	null	21.73	POS_MH_1	84.96018:108791848 85.96353:635367 86.96689:0	56.96522:2719512 57.05387:104516 71.95254:437133 84.91212:495577 84.96078:4678384 85.02979:260536 85.08588:414111	404080416	392603264	312509824	431431040	264326176	422616704	436751232	382884192	518827328	475843328	529091904	540663744	305190464	270322464	444797536	303806528	296104480	492094912
231	1.057	84.96021	Unknown	[M+H]+	ion correlated with 233; found in higher mz's MsMs_4491	0.167	True	null	null	null	null	null	null	999	False	False	False		False	False	null	null	null	null	null	null	null	6.25	POS_MH_3	84.9602:16672373 85.96355:0 86.96691:0	50.36356:58517 56.96531:780804 57.03445:215054 71.95274:214188 73.66527:72736 84.91207:86812 84.9608:1657322 85.03001:1050499 85.08537:76665	65852340	86854544	159782992	56571384	57341432	61496960	78599656	122117840	60484748	62444296	53788888	59954504	57717088	48984816	67531488	72377696	57987424	103473696
232	0.89	84.96021	Unknown	[M+H]+	found in higher mz's MsMs_1828; found in higher mz's MsMs_655; found in higher mz's MsMs_2419; found in higher mz's MsMs_1852	0.833	True	null	null	null	null	null	null	999	False	False	False		False	False	null	null	null	null	null	null	null	18.33	POS_MH_1	84.96021:15545535 85.96356:0 86.96692:0	55.01891:237150 56.96522:490291 57.03437:1086349 66.36356:64171 71.95274:112232 84.91207:124548 84.96079:950394 85.02977:3551097 85.0858:344956	127319088	124773160	140697936	133040752	123868080	132902352	126395392	127470176	110110520	120168168	124587488	116744392	146373344	145271584	148743824	151407440	149857456	273144800
233	1.011	84.96022	Unknown	[M+H]+	ion correlated with 231; found in higher mz's MsMs_1823; found in higher mz's MsMs_7143	0.611	True	null	null	null	null	null	null	999	False	False	False		False	False	null	null	null	null	null	null	null	11.51	POS_MH_1	84.96021:16543354 85.96356:0 86.96692:0	55.01891:70962 56.96516:811083 57.03445:204874 58.76231:66140 71.95274:136238 84.96095:1496208 85.02825:950265 85.08537:129244	104109168	86631992	159783008	100843544	102436720	95765112	77031448	122117840	86057616	92586240	94860040	78273136	115919664	93349208	95190816	101854352	100145448	144665024
234	8.33	84.96028	Unknown	[M+H]+	found in higher mz's MsMs_3125; found in higher mz's MsMs_4172; found in higher mz's MsMs_3677; found in higher mz's MsMs_2594; found in higher mz's MsMs_4880; found in higher mz's MsMs_5888; found in higher mz's MsMs_5965; found in higher mz's MsMs_6381; found in higher mz's MsMs_4521; found in higher mz's MsMs_4676; found in higher mz's MsMs_4265; found in higher mz's MsMs_5471; found in higher…	1	True	null	null	null	null	null	null	999	False	False	False		False	False	null	null	null	null	null	null	null	65.55	POS_MH_2	84.95999:46256684 85.96334:0 86.9667:0	56.96523:1376068 71.95274:264520 79.49894:66165 80.76171:70707 84.91233:446743 84.96078:2605936 85.04831:96885	231294688	235014576	243917776	245148608	240861392	239192832	236181984	226335840	235578080	250029616	258736720	243434352	239721824	240951296	237276432	239349952	235127952	232801328
235	0.917	85.02898	Unknown	[M+H]+	found in higher mz's MsMs_2457; found in higher mz's MsMs_1501	0.278	True	null	null	null	null	null	null	999	False	False	False		False	False	null	null	null	null	null	null	null	4.9	POS_MH_4	85.02898:46794212 86.03233:437796 87.03569:18598380	55.01891:150095 56.96515:252500 57.03433:685711 57.05387:96269 84.96066:470897 85.01127:137380 85.02977:2633502 85.06683:129761 85.08537:239418	422862432	385706368	425917728	339316480	337382528	398733344	296815712	352670880	352052416	373668032	449322112	376218560	310934656	386066752	405087552	138913920	429287872	343264192
236	0.618	85.029	Unknown	[M+H]+	found in higher mz's MsMs_2456; found in higher mz's MsMs_5004; found in higher mz's MsMs_7324; found in higher mz's MsMs_10163; found in higher mz's MsMs_11775; found in higher mz's MsMs_6942; found in higher mz's MsMs_6580; found in higher mz's MsMs_5686; found in higher mz's MsMs_5244; found in higher mz's MsMs_4819; found in higher mz's MsMs_3420; found in higher mz's MsMs_2933; found in high…	1	True	null	null	null	null	null	null	999	False	False	False		False	False	null	null	null	null	null	null	null	237.06	POS_MH_1	85.02896:1173808768 86.03231:64139788 87.03567:49884732	55.0189:2203177 56.05044:100280 57.03443:9171177 78.68494:83004 83.06959:898234 85.02975:27492966 85.08556:7406456	5433098240	5580598784	5503209472	5325898240	5421931008	5566866944	5174885376	5292294656	5663028224	5524038656	5423934464	5393107456	4723736064	4585463808	4549597696	4594700800	4589900800	4383087104
237	5.184	85.08418	Unknown	[M+H]+		0.056	True	null	null	null	null	null	null	999	False	False	False		False	False	null	null	null	null	null	null	null	5.09	POS_Q2	85.08418:247977312 86.08753:19947520 87.09089:590807	56.96532:541810 57.3502:59341 84.95946:1047321 85.02813:176092 85.04834:120553 85.0854:97917	1300666368	1318727424	961366656	888334016	1623089408	1955339520	1525682048	1330594816	1301746048	1862057088	974212224	1625910016	1090385408	1388569344	1818917632	961798656	1831767680	959993152
238	8.368	85.12482	Unknown	[M+H]+		0.611	True	null	null	null	null	null	null	999	False	False	False		False	False	null	null	null	null	null	null	null	5.74	POS_MH_1	85.12542:2263598 86.12877:0 87.13213:0	56.28543:65069 56.96512:2069990 71.95322:312992 84.91228:684706 84.96079:3691187	7975332	4405026	4556450	4470699	7173427	6733736	11815418	10768578	8103938	7531625	2452554	6871560	5559698	8503575	10540970	8049301	5969948	11932267
239	3.871	85.13263	Unknown	[M+H]+		0.056	False	null	null	null	null	null	null	999	False	False	False		False	False	null	null	null	null	null	null	null	2.45	POS_MH_2	85.13263:2019479 86.13598:0 87.13934:0		3096490	6334861	2978552	4704056	3981631	2792929	3432011	1416832	4070820	2342012	2284144	3050841	6231130	3180316	2158362	4230743	4607492	1835881
240	0.729	85.23577	Unknown	[M+H]+		0.056	False	null	null	null	null	null	null	999	False	False	False		False	False	null	null	null	null	null	null	null	3.21	POS_MH_1	85.23577:242050 86.23912:0 87.24248:0		533348	143645	602090	217226	197319	99227	115336	0	209813	213616	112276	154288	123204	308238	307202	0	0	0
241	0.628	85.23639	Unknown	[M+H]+	similar chromatogram in higher mz_10882	0.444	False	null	null	null	null	null	null	999	False	False	False		False	False	null	null	null	null	null	null	null	6.65	POS_MQ_5	85.23639:2585271 86.23974:0 87.2431:0		2652974	3911600	2094714	2742227	1599390	3703155	4029353	3322426	1834465	3158972	7937803	6137120	891123	3012030	2792489	685326	4172063	1116028
242	5.747	85.29036	Unknown	[M+H]+		0.056	False	null	null	null	null	null	null	999	False	False	False		False	False	null	null	null	null	null	null	null	5.89	POS_MH_1	85.29036:507722 86.29371:0 87.29707:0		2305303	349970	244770	155733	0	153101	706604	210592	301437	426955	216194	176502	575491	0	362679	5137	349325	206539
243	3.881	85.29179	Unknown	[M+H]+		0.111	False	null	null	null	null	null	null	999	False	False	False		False	False	null	null	null	null	null	null	null	3.47	POS_MH_2	85.29179:279253 86.29514:0 87.2985:0		567930	849445	0	128674	212268	450444	127505	0	0	0	464028	424772	462694	181203	245871	131841	160988	489601
244	4.419	85.2918	Unknown	[M+H]+	similar chromatogram in higher mz_8123	0.167	False	null	null	null	null	null	null	999	False	False	False		False	False	null	null	null	null	null	null	null	4.45	POS_MH_1	85.2918:417879 86.29515:0 87.29851:0		1020004	472997	158677	427438	184493	181331	0	383390	160055	149784	157586	438109	956696	0	221596	552116	1238525	225569
245	5.575	85.29184	Unknown	[M+H]+		0.056	False	null	null	null	null	null	null	999	False	False	False		False	False	null	null	null	null	null	null	null	4.15	POS_MH_1	85.29184:313451 86.29519:0 87.29855:0		685475	1378992	700794	349499	571258	464156	154177	198129	0	402809	503650	382693	394250	173946	229742	575477	0	0
246	5.851	85.29187	Unknown	[M+H]+		0.111	False	null	null	null	null	null	null	999	False	False	False		False	False	null	null	null	null	null	null	null	4.08	POS_Q5	85.29187:309703 86.29522:0 87.29858:0		545322	350813	1143461	929779	625704	306158	274767	166078	0	0	208826	0	376984	209995	532462	468061	718592	204720
247	0.491	85.51587	Unknown	[M+H]+		0.278	False	null	null	null	null	null	null	999	False	False	False		False	False	null	null	null	null	null	null	null	11.21	POS_MH_4	85.51587:1292700 86.51922:0 87.52258:0		2207668	1547176	612847	4950545	598938	3441550	2672364	1748579	1776366	2098350	1682172	1501959	0	589540	3049241	705817	397931	4000038
248	0.573	86.06052	w/o MS2:2-Pyrrolidinone; AIF; CE10; CorrDec	[M+H]+	similar chromatogram in higher mz_1503; similar chromatogram in higher mz_276; similar chromatogram in higher mz_1965; similar chromatogram in higher mz_5526; similar chromatogram in higher mz_5938; similar chromatogram in higher mz_6103; similar chromatogram in higher mz_6450; similar chromatogram in higher mz_8540; similar chromatogram in higher mz_8725; similar chromatogram in higher mz_12272;…	1	True	null	86.06004	C4H7NO		HNJBEVLQSNELDL-UHFFFAOYSA-N		530	True	True	False		False	False	null	null	75.5	null	null	null	null	845.81	POS_Q4	86.06052:1260640000 87.06387:173091776 88.06723:95542832	53.00283:840819 53.99852:139760 56.05043:208992 58.0653:957031 68.05023:5010858 69.03458:79862512 69.18262:183744 71.07372:195934 85.8453:141740 85.85555:204098 86.06087:72178088 86.26694:165100	2229594368	2395598592	1851668480	2162219776	2310947328	2062886016	2311594496	2913517056	2534495488	2544539136	2272644352	2385884672	3166087680	3212653824	3018068992	3323904512	3241750272	3130688512
249	8.531	86.06053	2-Pyrrolidinone; AIF; CE10; CorrDec	[M+H]+		0.222	True	null	86.06004	C4H7NO		HNJBEVLQSNELDL-UHFFFAOYSA-N		430	True	True	True		False	False	null	null	85.9	null	92	73.6	50	7.91	POS_MQ_1	86.06054:14915560 87.06389:551635 88.06725:9521178	58.06548:144695 68.05023:73335 69.03463:218921 69.07036:113301 86.06091:3059011 86.09702:1096953	165567392	163806864	122019016	122510960	31033466	31708602	64102828	29827888	29318144	149190448	119036288	29999172	207880624	216322864	41704408	143434816	234956416	41128852
250	0.37	86.06053	w/o MS2:2-Pyrrolidinone; AIF; CE0; MS2Dec	[M+H]+		0.056	True	null	86.06004	C4H7NO		HNJBEVLQSNELDL-UHFFFAOYSA-N		530	True	True	False		False	False	null	null	77.4	null	null	null	null	8.87	POS_MQ_3	86.06053:15654553 87.06388:593610 88.06724:6513220	69.03443:347920 69.07036:89351 72.02619:69838 72.7668:65692 86.06091:3424786 86.09695:948792	155040528	82509152	41206416	41319052	75219776	54999564	55458400	81778184	140281552	62325436	110960792	33284734	58893040	68153848	51567692	142600928	58636220	67117864
251	0.12	86.06055	2-Pyrrolidinone; AIF; CE10; CorrDec	[M+H]+		0.056	True	null	86.06004	C4H7NO		HNJBEVLQSNELDL-UHFFFAOYSA-N		430	True	True	True		False	False	null	null	86.2	null	92.9	73.6	50	0.58	POS_Q3	86.06055:19168306 87.0639:505054 88.06726:6592566	62.90442:90344 68.05025:87034 69.03475:410523 69.07037:199484 86.06093:4198012 86.097:1618587	94604392	89742176	55489132	96088064	67717744	75893408	54302912	95356496	54959320	53172976	66643396	45550652	92956832	93649000	85811584	33529964	67205360	49823076
252	6.035	86.06056	w/o MS2:2-Pyrrolidinone; AIF; CE0; MS2Dec	[M+H]+		0.056	False	null	86.06004	C4H7NO		HNJBEVLQSNELDL-UHFFFAOYSA-N		530	True	True	False		False	False	null	null	99.9	null	null	null	null	1.76	POS_Q6	86.06056:12138155 87.06391:0 88.06727:10059739		55773688	36177700	35648080	25499852	41439316	32359698	33004068	29518734	29293324	35601636	21463390	29326284	54605852	64109792	32427612	81241320	32373000	58823296
253	0.69	86.06057	2-Pyrrolidinone; AIF; CE10; CorrDec	[M+H]+		0.056	True	null	86.06004	C4H7NO		HNJBEVLQSNELDL-UHFFFAOYSA-N		430	True	True	True		False	False	null	null	80.2	null	76.5	71.5	50	19.89	POS_Q5	86.06057:58880132 87.06392:3974783 88.06728:7113393	58.06644:107844 68.05025:171447 69.03471:2259590 69.07037:167582 71.98029:77624 86.03179:331554 86.06093:7924004 86.09712:1159806	411451008	465846272	406344480	433508448	465531136	413752288	424307264	459605440	439348864	439014560	430732288	418512960	639482944	649112384	596665792	604171072	511918688	589876864
254	6.174	86.08781	w/o MS2:Piperidine	[M+H]+		0.222	True	null	86.0964	C5H11N		NQRYJNQNLNOLGT-UHFFFAOYSA-N		530	True	True	False		False	False	null	null	74.8	null	null	null	null	2.5	POS_MQ_2	86.08781:15315700 87.09116:0 88.09452:9297299	58.06548:79824 69.03463:107915 69.07036:104009 86.06078:1383006 86.09685:919877	65471956	71924864	120997688	49829084	71390272	74398616	124863952	137005008	107927264	126561104	64847880	55699288	51095764	117055144	138585952	63262956	30966548	141630912
255	4.512	86.09684	Piperidine	[M+H]+		0.056	True	null	86.09694	C5H11N		NQRYJNQNLNOLGT-UHFFFAOYSA-N		430	True	True	True		False	False	null	null	85.8	null	74.2	75	100	7.4	POS_MQ_2	86.09684:22124454 87.10019:9247489 88.10355:1240445	58.06548:72274 69.03463:260000 69.07036:82464 86.06091:3380523 86.09689:975272	29867234	48439612	61541816	22995344	29143240	65737396	47367496	62395768	34926152	34414256	63817524	55109552	60669604	50954328	126042168	118395064	83779136	62241516
256	6.836	86.09693	Piperidine	[M+H]+		0.056	True	null	86.0964	C5H11N		NQRYJNQNLNOLGT-UHFFFAOYSA-N		430	True	True	True		False	False	null	null	84.5	null	70.4	75	100	4.26	POS_MH_5	86.09693:14912170 87.10028:496163 88.10364:9231637	50.96046:68405 58.06548:120716 69.07036:73921 86.06095:806935 86.09727:1015958	32660554	52016436	62818432	56070636	61162476	30206782	66217560	104458912	78953344	72750688	94453544	69886768	133997968	87703576	107345800	94210088	111202048	108388664
257	1.068	86.09695	Piperidine	[M+H]+	similar chromatogram in higher mz_464; similar chromatogram in higher mz_1136; found in higher mz's MsMs_1482; similar chromatogram in higher mz_1160; similar chromatogram in higher mz_1482; similar chromatogram in higher mz_1664; similar chromatogram in higher mz_7701; similar chromatogram in higher mz_1490; similar chromatogram in higher mz_1458	1	True	null	86.09694	C5H11N		NQRYJNQNLNOLGT-UHFFFAOYSA-N		430	True	True	True		False	False	null	null	82.7	null	66.9	71.9	100	331.14	POS_MQ_2	86.09692:293198688 87.10027:23663106 88.10363:1307946	56.05045:171205 57.05847:666336 58.06548:263135 63.67951:64971 69.03459:486807 69.07043:1835233 71.07375:72033 86.06091:4076905 86.09697:3841998	746346112	771031808	742601280	770311232	702363008	745069888	858258688	823396416	853290304	915507008	880797248	815982080	1943335808	1997704448	1924117632	1890178304	1933848448	1865333632
258	0.943	86.09698	Piperidine	[M+H]+	ion correlated with 4279; ion correlated with 2518; ion correlated with 1229; similar chromatogram in higher mz_5560; found in higher mz's MsMs_1483; similar chromatogram in higher mz_1250	0.722	True	null	86.09694	C5H11N		NQRYJNQNLNOLGT-UHFFFAOYSA-N		430	True	True	True		False	False	null	null	85.6	null	73.7	74.4	100	13.49	POS_MH_3	86.09713:21853192 87.10048:1431646 88.10384:1561048	68.36954:69108 69.03487:506594 69.07035:276881 86.0609:4074033 86.09686:1149872	163152736	110602976	112240344	166770224	108394632	106341040	130967312	115444144	115840736	116015144	119484224	155474848	230893552	227931920	218203472	280763008	227999760	206397568
259	6.901	86.09698	Piperidine	[M+H]+		0.056	True	null	86.09694	C5H11N		NQRYJNQNLNOLGT-UHFFFAOYSA-N		430	True	True	True		False	False	null	null	85.2	null	72.4	74.9	100	0.42	POS_Q4	86.09698:20515170 87.10033:707552 88.10369:11430869	58.0655:171348 69.07037:183831 86.06082:1066349 86.09694:2033555	155742560	87330264	53723412	66136192	59487464	26331794	58311512	104458912	63456396	32312798	94453544	49434476	133997968	56138820	76250896	73611344	73684112	52976684
260	1.151	86.09699	Piperidine	[M+H]+	found in higher mz's MsMs_5009; found in higher mz's MsMs_1480	1	True	null	86.09694	C5H11N		NQRYJNQNLNOLGT-UHFFFAOYSA-N		430	True	True	True		False	False	null	null	86	null	74.9	74.9	100	319.79	POS_MQ_6	86.09694:279891840 87.10029:22087080 88.10365:1008034	69.03471:462753 69.07036:196457 86.06091:4709772 86.09698:1436364	793929728	871311616	824671296	826191680	803789632	887301376	938547008	934025216	868419008	1005581504	1032967360	898489280	2163408896	2149317888	2151195648	2121471616	2093896576	1990590464
261	6.72	86.09699	Piperidine	[M+H]+		0.167	True	null	86.09694	C5H11N		NQRYJNQNLNOLGT-UHFFFAOYSA-N		430	True	True	True		False	False	null	null	85	null	71.6	75	100	3.5	POS_Q4	86.09699:20295124 87.10034:1186350 88.1037:10256372	58.06645:169660 64.30931:70099 69.03465:116298 69.07037:152349 86.06088:1231209 86.09681:2040281	150604448	75408280	88528024	62006196	54609208	87895328	131113528	78152264	54030928	83057440	55229912	129236640	106184384	197559104	77219312	182863536	172589136	107024768
262	8.409	86.10489	w/o MS2:Piperidine	[M+H]+		0.167	True	null	86.09694	C5H11N		NQRYJNQNLNOLGT-UHFFFAOYSA-N		530	True	True	False		False	False	null	null	76.4	null	null	null	null	15.6	POS_MH_2	86.10489:10556135 87.10824:0 88.1116:790240	56.35622:62268 58.06643:93127 69.03462:228151 86.06091:2572528 86.09674:878120	75013024	74264472	53875700	19609992	68266320	39128616	19137230	32023992	41131608	67463040	26867938	47433080	28632048	29113918	29463422	71295920	32438022	67964792
263	6.156	86.10504	Unknown	[M+H]+		0.167	False	null	null	null	null	null	null	999	False	False	False		False	False	null	null	null	null	null	null	null	9.74	POS_Q4	86.10504:12696087 87.10839:0 88.11175:3644840		44930864	41041180	22847008	70309680	26869944	38476960	47360712	30331034	62287164	32881736	60902484	36109784	54019232	32754716	58710264	76514976	26543338	19835440
264	6.01	86.10506	w/o MS2:Piperidine	[M+H]+		0.056	True	null	86.09694	C5H11N		NQRYJNQNLNOLGT-UHFFFAOYSA-N		530	True	True	False		False	False	null	null	75.9	null	null	null	null	12.34	POS_MQ_1	86.10506:9061909 87.10841:720161 88.11177:1931050	58.06548:74478 69.0334:141374 69.07036:81350 76.93011:71605 86.06091:2465681 86.09731:726589	34561544	22891414	21913468	51719996	18398416	25033396	51798752	59524468	37535252	9709732	31711852	20619816	65661084	39137396	33143468	65656044	44623884	44498652
265	0.567	86.11065	Unknown	[M+H]+	similar chromatogram in higher mz_724; similar chromatogram in higher mz_8540	0.056	False	null	null	null	null	null	null	999	False	False	False		False	False	null	null	null	null	null	null	null	27.92	POS_MQ_5	86.11065:4084500 87.114:0 88.11736:0		12839459	21432338	4045146	11162075	13033951	7378558	8652374	13111801	11891629	14412617	8663390	12467619	14785567	13710393	15436481	14656255	16556473	10580967
266	0.578	86.27108	Unknown	[M+H]+	similar chromatogram in higher mz_2014; similar chromatogram in higher mz_1990; similar chromatogram in higher mz_2206; similar chromatogram in higher mz_9060; similar chromatogram in higher mz_8915; similar chromatogram in higher mz_279; similar chromatogram in higher mz_1494; similar chromatogram in higher mz_9790; similar chromatogram in higher mz_7264; similar chromatogram in higher mz_1123; …	0.167	False	null	null	null	null	null	null	999	False	False	False		False	False	null	null	null	null	null	null	null	11464.08	POS_MQ_3	86.27108:1718796 87.27443:0 88.27779:5104416		1517281	0	3551114	2201289	0	1272273	678218	0	3707372	0	1127369	0	0	1379367	0	2350002	0	753018
267	8.28	86.90929	Unknown	[M+H]+		1	False	null	null	null	null	null	null	999	False	False	False		False	False	null	null	null	null	null	null	null	8.11	POS_MQ_5	86.90929:2485756 87.91264:0 88.916:0		12730418	13026077	14429588	14866942	14400101	12092887	13644547	15024899	14482454	12641130	15740972	7541846	15502561	14191868	15154342	14182737	15489615	15996864
268	0.477	86.99313	Unknown	[M+H]+	found in higher mz's MsMs_2080; found in higher mz's MsMs_1335; found in higher mz's MsMs_833; found in higher mz's MsMs_2640; found in higher mz's MsMs_2607; found in higher mz's MsMs_706; found in higher mz's MsMs_3279; found in higher mz's MsMs_2099; found in higher mz's MsMs_2097; found in higher mz's MsMs_2078; found in higher mz's MsMs_5492; found in higher mz's MsMs_2621; found in higher m…	1	True	null	null	null	null	null	null	999	False	False	False		False	False	null	null	null	null	null	null	null	57.06	POS_MH_1	86.99311:19361706 87.99646:2664560 88.99982:4362608	57.44728:65282 58.96205:83052 68.98267:859998 86.99371:541867 87.10041:69869	61360968	67905288	66711044	61912424	67672840	65567576	88133472	83680536	95544920	94061920	91570464	94401136	74762952	76254040	74795920	70436512	73404088	71161176
269	0.569	86.99387	w/o MS2:Piperazine	[M+H]+		0.111	False	null	87	C4H10N2		GLUUGHFHXGJENI-UHFFFAOYSA-N		530	True	True	False		False	False	null	null	82.9	null	null	null	null	47481.61	POS_MQ_4	86.99387:6190045 87.99722:10706935 89.00058:0		11655472	16144631	4320757	10091914	10119031	6939620	11050305	11321678	10708750	14529200	8301754	8531036	8374856	12390053	14138612	15814384	14095286	9684695
270	0.925	87.00824	Unknown	[M+H]+	ion correlated with 6027; found in higher mz's MsMs_2052; found in higher mz's MsMs_1501; found in higher mz's MsMs_3783; found in higher mz's MsMs_1940; found in higher mz's MsMs_3296; found in higher mz's MsMs_2799	0.167	False	null	null	null	null	null	null	999	False	False	False		False	False	null	null	null	null	null	null	null	20.84	POS_MQ_6	87.00824:8336138 88.01159:6414858 89.01495:1098632		10424081	11268691	11655678	10696606	10457528	9258057	16984428	17150432	19860460	18383280	16995300	20751334	1546070	1764214	1865063	1504950	1254318	1211127
271	5.966	87.04451	w/o MS2:DIACETYL	[M+H]+	similar chromatogram in higher mz_4181; similar chromatogram in higher mz_3609; similar chromatogram in higher mz_4053; similar chromatogram in higher mz_4778; found in higher mz's MsMs_4053; found in higher mz's MsMs_3609	1	True	null	87.0445	C4H6O2		QSJXEFYPDANLFS-UHFFFAOYSA-N		530	True	True	False		False	False	null	null	100	null	null	null	null	148.12	POS_Q1	87.04451:78705720 88.04786:5930011 89.05122:1478832	87.0446:7343936 87.10218:76341	202719904	205577648	206304512	212787904	207939824	178835040	183447424	197840688	190033488	171284384	206037232	213049472	280364384	251052032	257338432	260066352	266178064	276097632
272	0.926	87.04462	w/o MS2:DIACETYL	[M+H]+	found in higher mz's MsMs_2367; found in higher mz's MsMs_3208; found in higher mz's MsMs_2052; found in higher mz's MsMs_1501	0.333	True	null	87.0445	C4H6O2		QSJXEFYPDANLFS-UHFFFAOYSA-N		530	True	True	False		False	False	null	null	100	null	null	null	null	15.94	POS_MH_4	87.04462:13513529 88.04797:8273625 89.05133:1056524	50.80849:65738 87.04459:227695 87.06377:154947	91658320	95950888	97337232	106672520	99658688	110571648	99232920	115637456	109010648	105379464	96768936	82566312	75056352	120367080	106784648	115491592	115604568	63535956
273	2.541	87.04462	w/o MS2:DIACETYL	[M+H]+	found in higher mz's MsMs_4458; found in higher mz's MsMs_4026; found in higher mz's MsMs_2665; similar chromatogram in higher mz_951	0.778	False	null	87.0445	C4H6O2		QSJXEFYPDANLFS-UHFFFAOYSA-N		530	True	True	False		False	False	null	null	100	null	null	null	null	5.18	POS_MQ_2	87.04462:4793982 88.04797:2275915 89.05133:3539678		20544780	20221592	23563252	23004810	22641932	30052284	26325712	28592922	24419968	23319308	20417498	29161014	23329182	23337370	25143742	25429628	29621124	22335310
274	1.782	87.04462	w/o MS2:DIACETYL	[M+H]+		0.056	False	null	87.0445	C4H6O2		QSJXEFYPDANLFS-UHFFFAOYSA-N		530	True	True	False		False	False	null	null	100	null	null	null	null	3.74	POS_MQ_2	87.04462:3934952 88.04797:2667403 89.05133:594336		15790102	14334007	10727483	23215912	27717930	12854835	15456442	28244602	22924300	17472434	25372066	24775560	12411886	17383856	14887295	32835112	11166007	9375458
275	1.508	87.04463	w/o MS2:DIACETYL	[M+H]+	found in higher mz's MsMs_2083	1	True	null	87.0445	C4H6O2		QSJXEFYPDANLFS-UHFFFAOYSA-N		530	True	True	False		False	False	null	null	100	null	null	null	null	32.57	POS_MH_3	87.04463:18941858 88.04798:3377118 89.05134:501651	54.66055:71130 56.47084:60428 87.04454:1328976 87.06377:93125	93794312	104843976	94007136	91450296	97211704	91374688	96551112	80743576	89789744	98802120	103457904	104122984	98741832	103426688	116222592	108572400	67187816	102306600
276	0.573	87.04464	w/o MS2:DIACETYL	[M+H]+	found in higher mz's MsMs_1503; similar chromatogram in higher mz_6702; similar chromatogram in higher mz_6659; similar chromatogram in higher mz_6743; similar chromatogram in higher mz_5393; similar chromatogram in higher mz_13320; similar chromatogram in higher mz_9316; similar chromatogram in higher mz_9114; similar chromatogram in higher mz_9314; similar chromatogram in higher mz_5781; simila…	1	True	null	87.0445	C4H6O2		QSJXEFYPDANLFS-UHFFFAOYSA-N		530	True	True	False		False	False	null	null	68.4	null	null	null	null	2126.79	POS_Q4	87.04464:1158553856 88.04799:2576805376 89.05135:85010872	69.03452:861716 69.05311:258106 70.02921:1537437 70.03802:4406468 86.91049:271075 87.04458:38742624 87.06239:3947910	2025137152	2393279232	1890107008	2191301376	2348119552	1848099456	2298111488	2625542144	2519918592	2474987008	2021398272	2154900480	2892843264	2880046592	2808849664	3052632832	2925831680	2841010688
277	1.341	87.04467	w/o MS2:DIACETYL	[M+H]+		0.056	True	null	87.0445	C4H6O2		QSJXEFYPDANLFS-UHFFFAOYSA-N		530	True	True	False		False	False	null	null	66.5	null	null	null	null	27.09	POS_Q5	87.04467:16856952 88.04802:5169306 89.05138:663736	59.04951:329430 70.98251:71088 87.04462:269465 87.0638:186590	77540672	77001640	79175448	90012128	88702832	84571704	88288752	93380240	80245984	84989096	102284800	87647432	92949400	109612728	104099112	106159856	111253136	94187672
278	0.686	87.04468	w/o MS2:DIACETYL	[M+H]+		0.111	True	null	87.0445	C4H6O2		QSJXEFYPDANLFS-UHFFFAOYSA-N		530	True	True	False		False	False	null	null	100	null	null	null	null	63.3	POS_Q5	87.04468:35827916 88.04803:91115688 89.05139:3397454	64.79704:69032 70.03804:133494 87.04459:1199853 87.06372:338838	196670224	58396616	48308420	55278668	59299576	209210656	58501420	251897104	62012128	63538688	239458448	218158240	270191904	285464576	273959808	277071424	289286496	261101824
279	0.581	87.82309	Unknown	[M+H]+	similar chromatogram in higher mz_1503; similar chromatogram in higher mz_13320	0.389	False	null	null	null	null	null	null	999	False	False	False		False	False	null	null	null	null	null	null	null	50735.1	POS_MQ_3	87.82309:3592086 88.82644:0 89.8298:0		4257170	2687018	7015822	6329298	4597087	2378441	3091148	1487412	8314866	841537	4504833	5342403	3381546	6239268	4688090	6652675	2805902	6811306
280	0.58	87.98835	Unknown	[M+H]+	similar chromatogram in higher mz_1517	0.056	False	null	null	null	null	null	null	999	False	False	False		False	False	null	null	null	null	null	null	null	261909.78	POS_Q4	87.98835:13095489 88.9917:0 89.99506:0		43645316	45370444	30424468	36105512	34156200	31921658	36648368	28587034	33076822	40579664	27814670	34667480	34280544	31953390	42763556	37867696	37854968	28500112
281	0.913	88.02221	Unknown	[M+H]+	found in higher mz's MsMs_3252; found in higher mz's MsMs_4271	0.167	True	null	null	null	null	null	null	999	False	False	False		False	False	null	null	null	null	null	null	null	8.37	POS_MQ_2	88.02221:11019180 89.02556:811216 90.02892:895867	62.94298:71647 70.06572:91911 71.0146:90917 71.0506:76306 72.99924:115912 79.65593:69002 88.02157:441224 88.03992:177056 88.07719:251966	53148132	63592644	66663232	61443580	56099024	64571836	48374684	61429452	35168784	49704812	47465392	51684908	63223680	75524064	78109736	62916952	65167516	88129824
282	0.49	88.02378	Unknown	[M+H]+		0.389	True	null	null	null	null	null	null	999	False	False	False		False	False	null	null	null	null	null	null	null	11.91	POS_MH_1	88.02378:7280285 89.02713:0 90.03049:807205	55.43925:66088 60.04504:58630 70.06571:99327 72.99924:95890 88.02219:287396 88.0754:223958	34235400	20332652	20462678	28427924	11054881	17719286	31972540	19960158	30974656	32787888	34484468	31904242	17042578	13146322	28617760	15762341	19317924	37041404
283	0.582	88.03977	w/o MS2:Vinyl Carbamate	[M+H]+	found in higher mz's MsMs_724; found in higher mz's MsMs_1503; found in higher mz's MsMs_1524; found in higher mz's MsMs_12281; found in higher mz's MsMs_9874; found in higher mz's MsMs_8068; found in higher mz's MsMs_1532; found in higher mz's MsMs_1520; found in higher mz's MsMs_6354; found in higher mz's MsMs_2262; found in higher mz's MsMs_9479; found in higher mz's MsMs_1521; found in higher…	1	True	null	88.03992	C3H5NO2		LVLANIHJQRZTPY-UHFFFAOYSA-N		530	True	True	False		False	False	null	null	75.5	null	null	null	null	3441.55	POS_Q4	88.03977:2166423552 89.04312:97980904 90.04648:408928992	60.04504:137666 70.02937:14345858 71.03903:219626 88.04012:15185071 88.06416:391276	6273371136	6188257792	6394513408	6205090304	6349293568	6412876288	6244313088	5991865856	5947009024	6008756736	6121500672	5927852032	7246342144	7152480768	7156999168	7257817600	7120724992	7135485440
284	7.676	88.07613	Morpholine	[M+H]+		0.056	True	null	88.0757	C4H9NO		YNAVUWVOSKDBBP-UHFFFAOYSA-N		430	True	True	True		False	False	null	null	87	null	69.2	88	100	5.18	POS_Q3	88.07613:14693654 89.07948:1927934 90.08284:6915394	50.35513:55925 58.06645:69680 60.08191:295078 70.06564:330179 70.72385:66741 88.02222:276309 88.07529:661420 88.11255:1114898	82897808	95682416	96964552	92594704	62492236	75672720	74998944	83877856	56444968	46823924	26541164	89660648	27857430	75642240	91061760	86935344	65400900	125180656
285	6.263	88.07614	Morpholine	[M+H]+	found in higher mz's MsMs_306	0.167	True	null	88.0757	C4H9NO		YNAVUWVOSKDBBP-UHFFFAOYSA-N		430	True	True	True		False	False	null	null	86.4	null	67.6	87.5	100	4.49	POS_MQ_5	88.07614:12648761 89.07949:986178 90.08285:4890220	60.08102:168359 70.06573:310829 72.9979:62452 88.02219:242724 88.07587:423467 88.11245:598852	37746972	61581160	82538808	37972000	112710136	84651280	72905568	100793824	25024820	58150580	145662528	101340072	30737290	41435504	36492420	54631080	46115992	23840324
286	8.48	88.07614	w/o MS2:Morpholine	[M+H]+		0.222	True	null	88.0757	C4H9NO		YNAVUWVOSKDBBP-UHFFFAOYSA-N		530	True	True	False		False	False	null	null	77.6	null	null	null	null	3.81	POS_MQ_6	88.07614:9860282 89.07949:0 90.08285:6559571	66.88077:78725 70.06572:213159 72.9979:92666 85.8129:64949 88.02228:429133 88.07566:379650 88.11269:74400	53117736	38952776	28459064	73763520	28910768	25998316	22403224	70696704	51615268	28435738	54907992	98947888	47043608	46681352	16437746	16285611	48528672	42051112
287	1.022	88.07616	w/o MS2:2-METHYLPROPANAL OXIME	[M+H]+		0.056	False	null	88.07616	C4H9NO		SYJPAKDNFZLSMV-HWKANZROSA-N		530	True	True	False		False	False	null	null	100	null	null	null	null	2.71	POS_Q1	88.07616:6594221 89.07951:1156486 90.08287:6146616		23707018	28949264	14921427	24430228	36690592	22324036	28839256	19542108	18067854	46918440	19518448	27650264	57040768	44005372	53887852	36510568	44896708	38495688
288	6.123	88.07619	Morpholine	[M+H]+	found in higher mz's MsMs_10702; found in higher mz's MsMs_8209; found in higher mz's MsMs_7251; found in higher mz's MsMs_6694; found in higher mz's MsMs_7668; found in higher mz's MsMs_8171	0.389	True	null	88.0757	C4H9NO		YNAVUWVOSKDBBP-UHFFFAOYSA-N		430	True	True	True		False	False	null	null	83.5	null	63	81.7	100	9.11	POS_Q1	88.07619:16506267 89.07954:937901 90.0829:3209342	50.99329:61771 70.06602:511991 88.02222:294976 88.07553:412532 88.11271:289549	18767600	63704924	18375474	79403080	57802224	127690432	151557872	61376636	39640812	73618624	141132176	136263744	105947392	156790368	136644688	171450752	88817264	158151088
289	0.477	88.07627	w/o MS2:2-METHYLPROPANAL OXIME	[M+H]+		0.056	False	null	88.07616	C4H9NO		SYJPAKDNFZLSMV-HWKANZROSA-N		530	True	True	False		False	False	null	null	100	null	null	null	null	7.1	POS_MQ_5	88.07627:6544290 89.07962:0 90.08298:2233646		8839711	9037980	33509538	8887098	29450992	11956882	8813756	7584308	10102102	8008056	30834260	10172204	10129748	11901655	9202123	9689782	9687137	10574682
290	0.393	88.07629	w/o MS2:2-METHYLPROPANAL OXIME	[M+H]+		0.056	False	null	88.07616	C4H9NO		SYJPAKDNFZLSMV-HWKANZROSA-N		530	True	True	False		False	False	null	null	100	null	null	null	null	0.22	POS_MH_1	88.07629:5445592 89.07964:790962 90.083:4949408		14763836	29823858	20424688	29227238	29450992	9890955	32024284	31903092	39022528	16040505	25903494	29568208	41830572	17510986	54477112	14269498	57624052	17244086
291	6.942	88.07634	Morpholine	[M+H]+		0.111	True	null	88.0757	C4H9NO		YNAVUWVOSKDBBP-UHFFFAOYSA-N		430	True	True	True		False	False	null	null	86	null	66.3	87.8	100	1.67	POS_MH_1	88.07613:10219438 89.07948:1198989 90.08284:6832695	60.08201:207490 66.55433:69531 70.06571:212682 72.99924:78730 74.65107:64010 88.02219:231807 88.07551:453265 88.113:921031	95203424	58048732	42794384	36785088	26484778	26637344	27881176	84920544	50988428	28523036	68365040	40583792	64952804	118380864	42539392	106874616	17825400	35567000
292	6.041	88.07635	Morpholine	[M+H]+	found in higher mz's MsMs_7032; found in higher mz's MsMs_6036; found in higher mz's MsMs_5715; found in higher mz's MsMs_4896	0.111	True	null	88.0757	C4H9NO		YNAVUWVOSKDBBP-UHFFFAOYSA-N		430	True	True	True		False	False	null	null	80.4	null	49.8	87.6	100	8.59	POS_MH_3	88.07635:11995670 89.0797:0 90.08306:5052370	70.06571:200772 72.99924:97304 88.02184:323539 88.04879:137219 88.07608:362558 88.11268:202129	77380064	79037264	130345544	87056576	132080928	148851968	25037856	91684592	114233776	96061160	25393552	25986056	103858152	28681614	25539904	27159370	84397200	24998466
293	8.424	88.07635	w/o MS2:2-METHYLPROPANAL OXIME	[M+H]+		0.056	False	null	88.07616	C4H9NO		SYJPAKDNFZLSMV-HWKANZROSA-N		530	True	True	False		False	False	null	null	100	null	null	null	null	5.5	POS_MH_1	88.07635:7741078 89.0797:780770 90.08306:4733758		43973036	54725076	40681232	15006326	34584732	56285492	41594024	17472024	31237026	63220224	54907992	98947888	47043608	46681352	16746975	13983578	48528672	42051112
294	6.899	88.07635	Morpholine	[M+H]+		0.167	True	null	88.0757	C4H9NO		YNAVUWVOSKDBBP-UHFFFAOYSA-N		430	True	True	True		False	False	null	null	86.3	null	67.1	88	100	1.99	POS_MQ_3	88.07635:11133136 89.0797:1557609 90.08306:6529413	58.06548:69327 60.08102:263065 70.06572:204577 88.02219:224863 88.07556:437182 88.11285:705323	99337656	36120564	66670952	37881996	26484778	49925368	71186128	84920544	43627664	93066992	67133752	44607360	39682984	118380864	42539392	106874616	39263860	59855876
295	6.745	88.07636	Morpholine	[M+H]+		0.167	True	null	88.0757	C4H9NO		YNAVUWVOSKDBBP-UHFFFAOYSA-N		430	True	True	True		False	False	null	null	86.5	null	67.9	87.7	100	2	POS_MH_1	88.07635:8935507 89.0797:1460791 90.08306:6556738	58.06548:83716 60.08201:191635 61.13555:55772 70.06571:180503 88.02219:239491 88.07695:550830 88.11253:766448	46573744	56899812	48225612	89589464	34171376	41218744	60307472	88880232	42160304	58071144	45892836	32446208	47607448	26387364	43530432	48975452	40547552	47595108
296	8.59	88.07637	w/o MS2:Morpholine	[M+H]+		0.222	True	null	88.0757	C4H9NO		YNAVUWVOSKDBBP-UHFFFAOYSA-N		530	True	True	False		False	False	null	null	77.5	null	null	null	null	2.38	POS_MQ_5	88.07637:9622470 89.07972:483656 90.08308:7783800	51.22549:58402 68.64101:62061 68.91287:63204 70.06572:178170 72.99924:95580 88.02245:342062 88.07692:394718	33717076	37252824	33097856	26304286	67887992	23722662	36933664	32455692	58975868	28618242	155659872	37824284	40934928	37609548	119382544	51557840	62933128	74915248
297	1.499	88.07638	Morpholine	[M+H]+		0.722	True	null	88.0757	C4H9NO		YNAVUWVOSKDBBP-UHFFFAOYSA-N		430	True	True	True		False	False	null	null	89.1	null	79.8	81.6	100	34.11	POS_Q2	88.07638:187293232 89.07973:11388191 90.08309:5998051	51.0191:78748 60.04505:84018 60.10303:71167 70.06573:186555 71.01333:151458 72.99792:87627 88.02221:229936 88.07719:12754592	198383584	50276556	134930016	70147856	253777936	41030020	104423296	64044728	51268792	78704424	45083672	33534146	45130352	727044736	82371448	43729600	43860448	86441520
298	8.19	88.07638	Morpholine	[M+H]+		0.222	True	null	88.0757	C4H9NO		YNAVUWVOSKDBBP-UHFFFAOYSA-N		430	True	True	True		False	False	null	null	88.1	null	72.7	87.9	100	8.46	POS_MH_6	88.07638:11113336 89.07973:1350649 90.08309:5272044	53.01624:58279 60.08102:185598 70.06572:256268 88.02219:135822 88.0759:398706 88.11326:655552	101189424	79149296	77201912	91600784	64776984	100731784	32461958	93182560	111289856	96918352	84400000	108147408	42432904	110528024	33944352	60523472	71235648	86001992
299	7.735	88.07638	Morpholine	[M+H]+		0.167	True	null	88.0757	C4H9NO		YNAVUWVOSKDBBP-UHFFFAOYSA-N		430	True	True	True		False	False	null	null	87.4	null	70.4	87.9	100	4.06	POS_Q5	88.07637:13477992 89.07972:2045591 90.08308:8441583	58.06645:83967 60.08204:253735 70.06561:388820 72.99792:73773 88.02222:217761 88.07699:545697 88.1123:992317	47163024	95682416	96964552	92594704	48198008	30747752	43622812	83877856	40225208	65359184	150338304	74236568	149473248	57274864	38168564	33845256	53216248	24635702
300	8.034	88.11253	Unknown	[M+H]+		0.056	True	null	null	null	null	null	null	999	False	False	False		False	False	null	null	null	null	null	null	null	5.36	POS_MH_1	88.11253:10469054 89.11588:645649 90.11924:0	60.08101:273536 61.90005:66100 62.17702:61218 66.12394:57750 70.06571:222221 88.02219:218942 88.07586:489102 88.11313:966264	78097440	41701632	27202904	22403196	9022402	31477766	59285912	53738664	69333832	54326924	27391012	41219332	73462144	46439136	29413734	60037152	44626552	39253068
301	6.473	88.11253	Unknown	[M+H]+		0.111	False	null	null	null	null	null	null	999	False	False	False		False	False	null	null	null	null	null	null	null	8.52	POS_MH_5	88.11253:8136626 89.11588:558621 90.11924:0		32853198	29535074	48314484	24097292	42467892	91311080	24415496	30939922	40702556	32204614	40695188	21280872	36978044	87950152	28948344	31685730	40649088	30855610
302	6.358	88.11253	Unknown	[M+H]+		0.056	False	null	null	null	null	null	null	999	False	False	False		False	False	null	null	null	null	null	null	null	7.06	POS_MQ_2	88.11253:6845056 89.11588:0 90.11924:0		15464704	14816256	58421952	28567366	47868936	14698524	25153148	28887120	60094512	15046657	14414282	15037423	85338240	16574858	52078828	41929468	16374834	15696472
303	6.924	88.11254	Unknown	[M+H]+		0.5	True	null	null	null	null	null	null	999	False	False	False		False	False	null	null	null	null	null	null	null	7.61	POS_MH_2	88.11272:10476925 89.11607:380808 90.11943:0	58.06548:81768 60.0823:319722 70.06554:318693 70.71745:62817 72.9979:88000 78.88916:65638 88.02219:267716 88.07577:580268 88.11261:1085605	42507888	88921200	64934752	45296460	73450384	88641016	46195472	74746728	36180636	134084776	63772792	54788792	96661584	35737144	46074324	66781604	35250524	55018008
304	6.418	88.11254	Unknown	[M+H]+		0.389	True	null	null	null	null	null	null	999	False	False	False		False	False	null	null	null	null	null	null	null	9.87	POS_MH_3	88.11255:7707940 89.1159:0 90.11926:0	54.42962:62633 56.49181:58757 56.8389:63158 58.06548:75419 60.08201:147495 70.06571:197831 72.99924:75227 76.64838:74498 88.02219:214761 88.07686:454273 88.11207:712643	64271016	98467688	58421948	36260788	47868936	16401411	32739048	33206962	60094512	67684312	54726536	65833492	31918106	87950152	28057732	52289184	102755496	65630244
305	6.851	88.11255	Unknown	[M+H]+		0.222	True	null	null	null	null	null	null	999	False	False	False		False	False	null	null	null	null	null	null	null	13.94	POS_MQ_3	88.11255:9854158 89.1159:329909 90.11926:0	60.08202:273945 70.06567:308451 88.02219:187600 88.07671:448340 88.1126:951843	57440452	21559382	34445536	47702608	73450384	20828162	47621604	35060436	48930528	21441976	63772792	38554200	22748394	54333044	51945312	43712244	61859148	61587224
306	6.278	88.11256	Unknown	[M+H]+		0.333	False	null	null	null	null	null	null	999	False	False	False		False	False	null	null	null	null	null	null	null	10.04	POS_Q2	88.11256:6593344 89.11591:0 90.11927:0		35700432	11827856	42314116	50011380	24483110	32519418	41787572	50328636	44022416	21996620	48265824	20267504	13922957	63856480	34999440	44123324	13145473	47048056
307	0.659	88.11256	Unknown	[M+H]+	similar chromatogram in higher mz_2113; similar chromatogram in higher mz_1584; similar chromatogram in higher mz_6983; similar chromatogram in higher mz_2366; similar chromatogram in higher mz_2286; similar chromatogram in higher mz_3643; similar chromatogram in higher mz_4527; similar chromatogram in higher mz_2036; similar chromatogram in higher mz_1079; similar chromatogram in higher mz_5388;…	1	True	null	null	null	null	null	null	999	False	False	False		False	False	null	null	null	null	null	null	null	19.17	POS_MH_3	88.11243:3707225 89.11578:0 90.11914:0	58.99608:298378 61.01155:100012 70.02926:1443507 71.06089:8412162 72.99923:87582 88.02238:848343 88.03978:1893421 88.08782:5055652 88.11267:218898	15149937	10284466	11142049	18791808	12413725	11296605	10149844	10978122	10615281	9191305	7312493	9822587	10234913	24992172	18041834	16683769	11486123	20119524
308	6.675	88.11257	Unknown	[M+H]+		0.222	True	null	null	null	null	null	null	999	False	False	False		False	False	null	null	null	null	null	null	null	13.91	POS_MH_2	88.11273:9757160 89.11608:393531 90.11944:0	58.06643:90243 60.08201:184856 70.06571:216129 88.02219:225119 88.07578:490249 88.11269:888572	57690800	38898376	19215896	53491612	63083796	53026756	33343594	32825558	51089020	49586012	26814024	20400316	65355200	92472792	50440888	50603928	34977784	54000876
309	6.556	88.11272	Unknown	[M+H]+		0.222	True	null	null	null	null	null	null	999	False	False	False		False	False	null	null	null	null	null	null	null	13.18	POS_MH_1	88.11272:9092568 89.11607:418621 90.11943:0	55.47028:69049 60.08201:261212 70.06571:266574 73.00058:98849 79.69868:73873 88.02219:308511 88.07749:479732 88.11256:930739	48825576	51063308	40584192	30968272	51069740	46812536	57886780	49989272	48752012	48750252	48183568	57326672	53208372	53018672	57305268	52080052	46577928	52160924
310	1.566	88.11273	Unknown	[M+H]+		0.667	True	null	null	null	null	null	null	999	False	False	False		False	False	null	null	null	null	null	null	null	12.24	POS_MQ_1	88.11272:4932348 89.11607:224449 90.11943:0	52.89544:60835 58.14251:78118 70.06572:128419 71.01332:87464 71.08661:89296 72.99924:120190 88.02233:312460 88.03992:117159 88.07725:392102	4496524	2697743	8377994	6572382	6554949	5513364	15465311	23653054	25560730	24965986	21814490	22128850	31209954	33165706	35425676	33240454	36270912	29506572
311	0.913	88.11273	Unknown	[M+H]+		0.167	False	null	null	null	null	null	null	999	False	False	False		False	False	null	null	null	null	null	null	null	4.87	POS_MQ_1	88.11273:2032526 89.11608:0 90.11944:0		13327919	7049929	9767868	8658250	10421122	6802760	12813238	6800696	8012238	7894626	10305066	9454575	9938662	11777748	8681333	11363531	10448005	9572462
312	7.014	88.11275	Unknown	[M+H]+		0.056	True	null	null	null	null	null	null	999	False	False	False		False	False	null	null	null	null	null	null	null	1.9	POS_Q1	88.11275:12158320 89.1161:661162 90.11946:0	60.08103:272950 70.06573:273015 77.5862:73514 88.02222:266552 88.07566:567205 88.11287:1086456	43045304	19585282	19412198	28348454	28134346	46129512	46199204	39262548	47681856	9412662	70541544	46069664	43094856	26960558	48968012	66121712	58315704	25218008
313	8.107	88.11275	Unknown	[M+H]+		0.611	True	null	null	null	null	null	null	999	False	False	False		False	False	null	null	null	null	null	null	null	45.92	POS_MH_2	88.11253:10454307 89.11588:448124 90.11924:0	53.46328:65128 60.08101:233318 70.06571:239251 71.54304:62503 72.99924:69837 88.02219:163308 88.07742:442103 88.11264:1041145	69564280	118477288	116490224	110144648	136743856	127102688	105118976	99218560	111581864	130196576	118198528	100721600	123256736	45020284	151054368	135722352	19589166	88740256
314	7.095	88.11277	Unknown	[M+H]+		0.056	True	null	null	null	null	null	null	999	False	False	False		False	False	null	null	null	null	null	null	null	6.81	POS_MQ_5	88.11277:11537044 89.11612:673488 90.11948:0	50.97062:59500 60.0817:297732 63.80735:66379 70.06572:260311 77.43967:70251 88.02219:229532 88.07542:575290 88.11277:1211642	54475208	121620576	31240604	80902888	41723220	48836024	69632680	36566296	41270664	70733688	66740452	60881432	84853688	44367152	45057708	55593548	32428830	45520544
315	6.731	88.11277	Unknown	[M+H]+		0.444	True	null	null	null	null	null	null	999	False	False	False		False	False	null	null	null	null	null	null	null	10.05	POS_MH_2	88.11274:9892316 89.11609:605492 90.11945:0	58.06643:87358 60.08201:230481 70.06571:235081 72.99924:82342 81.05547:70334 88.02219:245655 88.077:556028 88.11258:924873	37698320	53482424	85305960	33939492	26077446	36957560	52456396	53842320	39010444	38132724	58940620	90806008	34222328	92472792	47688472	52122772	64046396	46251388
316	0.588	88.12247	Unknown	[M+H]+		0.167	False	null	null	null	null	null	null	999	False	False	False		False	False	null	null	null	null	null	null	null	12	POS_MH_2	88.12247:2394835 89.12582:0 90.12918:0		2038390	5296177	6050366	1813324	2743464	5013788	7202525	2362634	3315812	2838430	3257983	4569597	1037978	0	1517679	2307304	0	1583877
317	0.581	88.25694	Unknown	[M+H]+	similar chromatogram in higher mz_12417; similar chromatogram in higher mz_7495	0.5	False	null	null	null	null	null	null	999	False	False	False		False	False	null	null	null	null	null	null	null	4986.2	POS_MH_3	88.25694:4298063 89.26029:0 90.26365:0		5400888	3139114	8965134	8068901	3960153	1461099	1670998	2667846	8523352	3498018	6625220	6255403	5464450	6735620	6982732	7071866	1328826	7890280
318	6.069	88.50945	Unknown	[M+H]+		1	False	null	null	null	null	null	null	999	False	False	False		False	False	null	null	null	null	null	null	null	18.11	POS_Q2	88.50945:4899896 89.5128:100629576 90.51616:2610012		26862384	12380568	16560187	16497852	13140500	21487074	15908073	16711561	21327650	13972121	9050690	6859918	31152844	28531256	31511002	23196056	32332424	24816870
319	6.13	88.50974	Unknown	[M+H]+		0.278	False	null	null	null	null	null	null	999	False	False	False		False	False	null	null	null	null	null	null	null	15.81	POS_Q4	88.50974:5618366 89.51309:99408752 90.51645:0		786912	12380568	9203182	6733325	10204200	21487074	9530623	12976883	1762774	143024	6702488	6023147	16749810	18190040	11862272	29890054	14237806	14116214
320	0.943	88.51591	Unknown	[M+H]+	ion correlated with 4874; ion correlated with 2783; found in higher mz's MsMs_869; similar chromatogram in higher mz_5149	0.333	False	null	null	null	null	null	null	999	False	False	False		False	False	null	null	null	null	null	null	null	7.46	POS_Q6	88.51591:2002513 89.51926:1394138 90.52262:237687392		1029620	868113	2249082	1575681	1130286	1531135	765801	676269	400396	373419	498220	660392	3476699	3430016	3897710	3217437	4199242	5926297
321	0.49	88.95306	Unknown	[M+H]+	found in higher mz's MsMs_334; similar chromatogram in higher mz_2563; similar chromatogram in higher mz_3857; similar chromatogram in higher mz_4328; similar chromatogram in higher mz_4879	0.333	False	null	null	null	null	null	null	999	False	False	False		False	False	null	null	null	null	null	null	null	6.04	POS_MQ_6	88.95306:2759325 89.95641:0 90.95977:0		7068460	5100350	4496573	8011023	2152444	6272562	7818870	5123729	7356157	9051305	9464458	9052591	5048853	2515566	6851680	2997450	3394141	7313914
322	0.478	88.99091	Unknown	[M+H]+	found in higher mz's MsMs_877; found in higher mz's MsMs_2683	0.556	False	null	null	null	null	null	null	999	False	False	False		False	False	null	null	null	null	null	null	null	5.48	POS_MQ_3	88.99091:3491012 89.99426:0 90.99762:0		7286572	7940779	7473045	6984929	7401904	7038168	10244812	10803340	10704964	10765857	11304880	10165736	9760937	9225698	8946811	10061293	9192071	8738013
323	0.484	89.00893	Unknown	[M+H]+	found in higher mz's MsMs_877	0.167	False	null	null	null	null	null	null	999	False	False	False		False	False	null	null	null	null	null	null	null	5.61	POS_MQ_4	89.00893:3339154 90.01228:0 91.01564:59072100		7562387	7953691	7021382	8342740	9038457	3918715	8420798	5525939	8928434	11930569	6126461	10562242	2071540	3084338	3368842	2901103	4813439	8639316
324	5.504	89.0389	Unknown	[M+H]+	found in higher mz's MsMs_2442	0.444	False	null	null	null	null	null	null	999	False	False	False		False	False	null	null	null	null	null	null	null	3.92	POS_MQ_1	89.0389:2357610 90.04225:625962 91.04561:11012978		3470708	4184880	3628041	3535690	3562268	3437855	7094820	5371229	5330694	6148822	6879358	6412330	6162813	5854045	5053658	6514342	5789164	5267852
325	3.362	89.03891	Unknown	[M+H]+	ion correlated with 9989; ion correlated with 10675; found in higher mz's MsMs_2446; similar chromatogram in higher mz_2975; similar chromatogram in higher mz_9748; similar chromatogram in higher mz_1557; found in higher mz's MsMs_1557; similar chromatogram in higher mz_6568; found in higher mz's MsMs_1570; similar chromatogram in higher mz_7223; found in higher mz's MsMs_2860; similar chromatogr…	0.611	False	null	null	null	null	null	null	999	False	False	False		False	False	null	null	null	null	null	null	null	5.33	POS_Q2	89.03891:4025841 90.04226:1065124 91.04562:13952331		4986512	5192298	4786136	4850763	4701291	5392302	3412680	3286986	4099562	3820834	4044378	3835432	10362177	11278612	10408936	10709198	10136020	10006770
326	5.08	89.03897	Unknown	[M+H]+	found in higher mz's MsMs_2445; found in higher mz's MsMs_1559	0.722	False	null	null	null	null	null	null	999	False	False	False		False	False	null	null	null	null	null	null	null	5.99	POS_Q1	89.03897:5281930 90.04232:1216815 91.04568:51730808		13286896	17765422	12685108	17508870	14306524	15248718	16809114	16186820	11250543	14136187	11822831	9923445	22581632	19035570	16113974	22576718	22107226	10318230
327	2.538	89.0391	Unknown	[M+H]+		0.333	False	null	null	null	null	null	null	999	False	False	False		False	False	null	null	null	null	null	null	null	5.9	POS_MH_3	89.0391:4372386 90.04245:1338387 91.04581:15734087		10902967	10204369	11814097	11076962	11858378	9792361	8878162	7300084	8203673	8102222	8376618	9963068	10090498	12056824	11742449	11635896	11395667	9618042
328	4.221	89.03914	Unknown	[M+H]+	ion correlated with 6471; ion correlated with 9629; ion correlated with 6184; ion correlated with 4697; found in higher mz's MsMs_1554	0.111	False	null	null	null	null	null	null	999	False	False	False		False	False	null	null	null	null	null	null	null	6.04	POS_Q4	89.03914:3860510 90.04249:2978887 91.04585:13523123		1518434	1447200	1768732	2158184	2093724	1786054	3138512	1606658	1533837	1500988	1880532	1679522	12079530	14194826	10329367	16429307	12819430	10740244
329	2.168	89.03915	Unknown	[M+H]+		0.222	False	null	null	null	null	null	null	999	False	False	False		False	False	null	null	null	null	null	null	null	3.7	POS_MH_2	89.03915:2184935 90.0425:1710038 91.04586:16041729		9279028	9210902	10182138	8399718	8600828	8909827	5991847	5890740	7103206	9241448	7810781	7789685	3727538	5010391	4808940	4027403	4932784	4872010
330	2.696	89.03916	Unknown	[M+H]+	found in higher mz's MsMs_2452; similar chromatogram in higher mz_9553; found in higher mz's MsMs_1556; similar chromatogram in higher mz_12760	0.889	True	null	null	null	null	null	null	999	False	False	False		False	False	null	null	null	null	null	null	null	9.7	POS_MH_1	89.03918:7638116 90.04253:2234416 91.04589:16545191	63.02346:172087 67.73435:67204 78.1987:67950 89.03995:498864	27165342	29422248	28664448	22456984	24776572	21881466	14093917	12176268	13531777	15155639	16565888	16107299	21497228	24296630	21934638	20832346	21696206	18405882
331	4.924	89.03916	Unknown	[M+H]+	found in higher mz's MsMs_2441	0.167	False	null	null	null	null	null	null	999	False	False	False		False	False	null	null	null	null	null	null	null	5.76	POS_Q5	89.03916:5451098 90.04251:2864694 91.04587:41430216		15769582	16758553	14004419	14893686	13607707	16783516	13614481	9765511	9042803	10866521	8305316	10933247	29182042	35679328	28234610	29095792	30333632	26538824
332	2.744	89.03918	Unknown	[M+H]+	found in higher mz's MsMs_2440; found in higher mz's MsMs_1558; found in higher mz's MsMs_8837	0.611	True	null	null	null	null	null	null	999	False	False	False		False	False	null	null	null	null	null	null	null	12.61	POS_MH_1	89.03915:7938428 90.0425:1394089 91.04586:20135706	63.02346:149452 89.03979:275276	20440232	20939738	26939598	18959838	20225838	21656006	12246066	13607173	13816965	17732346	14933739	17194096	10643557	13309634	14270764	10574139	12482876	9582654
333	0.949	89.07165	w/o MS2:N-Nitrosomethylethylamine (NMEA)	[M+H]+	similar chromatogram in higher mz_4635; similar chromatogram in higher mz_909; similar chromatogram in higher mz_1536; similar chromatogram in higher mz_4945; similar chromatogram in higher mz_6317; similar chromatogram in higher mz_7313; similar chromatogram in higher mz_8979; similar chromatogram in higher mz_9203; similar chromatogram in higher mz_9459; similar chromatogram in higher mz_4149; …	0.667	True	null	89.0709	C3H8N2O		RTDCJKARQCRONF-UHFFFAOYSA-N		530	True	True	False		False	False	null	null	69.1	null	null	null	null	25.34	POS_MQ_3	89.07165:17694296 90.075:1104703 91.07836:354184	56.90889:64691 61.14376:67008 67.3696:68710 72.04588:170009 83.87839:70734 89.07262:327283	6661081	2536391	3434240	4602940	2428496	2167213	38188184	47646388	49245120	47929528	47662320	47948292	49387844	41289588	37582900	39967424	37749240	38047124
334	0.485	89.10793	PUTRESCINE	[M+H]+	similar chromatogram in higher mz_1284; similar chromatogram in higher mz_1869; similar chromatogram in higher mz_4469; similar chromatogram in higher mz_3781; similar chromatogram in higher mz_5887; similar chromatogram in higher mz_2438; similar chromatogram in higher mz_897; similar chromatogram in higher mz_1615; similar chromatogram in higher mz_4899	1	True	null	89.10741	C4H12N2		KIDHWZJUCRJVML-UHFFFAOYSA-N		430	True	True	True		False	False	null	null	82.2	null	63.3	75	100	21.25	POS_Q1	89.10777:27813704 90.11112:1078373 91.11448:0	60.9584:132492 70.98123:102119 72.08112:1833130 88.95509:81963 88.99113:83321	7338372	7105075	20296370	14270413	10979811	24756710	13440796	21536470	24679750	18689208	55227120	21933950	82450360	72383744	99293968	72853696	83283856	64117568
335	6.136	89.50708	Unknown	[M+H]+		0.111	True	null	null	null	null	null	null	999	False	False	False		False	False	null	null	null	null	null	null	null	298.69	POS_Q1	89.50708:86600872 90.51043:1291786 91.51379:0	54.72396:66002 61.90739:75098 72.93771:68779 77.93513:67726 87.00453:187607 87.24373:81305	12800730	581029248	13349308	52280372	39049796	9761058	459483968	231701344	30300286	6651294	27398358	364194048	310087456	608540928	811460352	609734848	954520128	841444096
336	6.079	89.50708	Unknown	[M+H]+	ion correlated with 2964	0.944	True	null	null	null	null	null	null	999	False	False	False		False	False	null	null	null	null	null	null	null	229.78	POS_MH_1	89.50726:62620864 90.51061:0 91.51397:0	72.93768:115399 78.00014:137904 87.0045:188418	518395776	581029248	362131456	474888544	460892928	444654816	459483968	231701344	534099072	416340576	362905760	364194080	622246784	583901696	811460352	438904320	954520128	841444096
337	8.556	89.50709	Unknown	[M+H]+		0.056	True	null	null	null	null	null	null	999	False	False	False		False	False	null	null	null	null	null	null	null	12.04	POS_Q1	89.50709:5611770 90.51044:910776 91.5138:0	51.12881:58428 72.93771:67394 84.31387:64692 87.00453:143724	9973785	8011921	8742246	7386968	7651076	6179576	8526606	9800578	11296076	9346079	8251556	8185904	36526660	34567504	9570323	9150748	21841914	9433331
338	0.416	89.50725	Unknown	[M+H]+		0.056	False	null	null	null	null	null	null	999	False	False	False		False	False	null	null	null	null	null	null	null	3.43	POS_MQ_3	89.50725:2145526 90.5106:906046 91.51396:1715374		13694878	7264054	10378086	7843526	6581298	11867591	6331745	7084399	12613977	4662158	7782391	5355254	5268106	10561405	9297865	8055689	10299677	12278023
339	7.722	89.50725	Unknown	[M+H]+		0.167	False	null	null	null	null	null	null	999	False	False	False		False	False	null	null	null	null	null	null	null	3	POS_Q2	89.50725:1897208 90.5106:0 91.51396:0		1789036	4356376	2126061	1011483	2281008	3128525	4627885	3452112	1589503	2445991	1224048	750470	5241776	12657573	7251623	1267443	3383470	5261380
340	0.491	89.50726	Unknown	[M+H]+		0.111	False	null	null	null	null	null	null	999	False	False	False		False	False	null	null	null	null	null	null	null	9.14	POS_MH_5	89.50726:3114614 90.51061:0 91.51397:1897330		2339727	6159689	4431918	7253492	12583424	3050457	3126005	8301281	3003280	2018381	6072609	5149020	3378069	4057306	3802881	3392890	2267557	12188461
341	0.993	89.50728	Unknown	[M+H]+		0.056	False	null	null	null	null	null	null	999	False	False	False		False	False	null	null	null	null	null	null	null	4.95	POS_MH_5	89.50728:2414758 90.51063:1000952 91.51399:1401063		12436684	12766885	12018513	9166829	12056372	8314999	8134543	19142638	8993540	19850976	6663861	13307920	14089627	7843203	21398886	20685934	15170908	11366338
342	8.909	89.50729	Unknown	[M+H]+		0.056	True	null	null	null	null	null	null	999	False	False	False		False	False	null	null	null	null	null	null	null	6.14	POS_MQ_1	89.50729:6832453 90.51064:756156 91.514:683013	72.93768:149914 77.99866:134517 87.00446:425651	36658176	36635632	9390444	32147318	13350107	28823596	36407176	16181306	35263864	27779652	34264796	73147136	3421576	16595904	12154896	7258352	5618926	6164515
343	8.638	89.50729	Unknown	[M+H]+		0.444	True	null	null	null	null	null	null	999	False	False	False		False	False	null	null	null	null	null	null	null	22.18	POS_MH_2	89.50729:9517243 90.51064:499419 91.514:418276	72.93768:141071 78.00014:164390 87.00506:345932	59703632	87492376	100635464	54059184	16275358	67464328	69808112	77017808	18538908	82491256	62159644	58888736	16084787	28795464	48856744	53259244	30897442	50330956
344	0.729	89.5073	Unknown	[M+H]+	similar chromatogram in higher mz_843; similar chromatogram in higher mz_719; similar chromatogram in higher mz_1331; similar chromatogram in higher mz_1672; similar chromatogram in higher mz_2603; similar chromatogram in higher mz_3961; similar chromatogram in higher mz_4002; similar chromatogram in higher mz_4257; similar chromatogram in higher mz_4925; similar chromatogram in higher mz_5380; s…	1	True	null	null	null	null	null	null	999	False	False	False		False	False	null	null	null	null	null	null	null	44.55	POS_MH_1	89.5073:20647508 90.51065:487134 91.51401:0	72.93768:478850 77.99892:406341 87.00481:992404	102617424	91044936	96408120	35371472	42510156	56336432	82052784	81291928	81833920	60351504	35894396	37982896	48260276	33364448	41224504	38330460	44719348	37114552
345	8.675	89.5073	Unknown	[M+H]+		0.278	True	null	null	null	null	null	null	999	False	False	False		False	False	null	null	null	null	null	null	null	20.94	POS_MH_1	89.50729:8412058 90.51064:481573 91.514:390203	70.44754:65742 72.93768:176538 74.31432:67958 74.88844:60794 77.99866:162549 87.0045:227255	26346492	87381560	100635464	54059184	19191808	67452680	69808112	77017808	118906104	91300280	62159644	33651708	16084787	28795464	18339944	22487022	34582032	48621728
346	8.733	89.5073	Unknown	[M+H]+		0.556	True	null	null	null	null	null	null	999	False	False	False		False	False	null	null	null	null	null	null	null	13.76	POS_MH_1	89.50726:8753736 90.51061:531300 91.51397:0	72.93768:163113 78.00014:201204 87.00469:321176	29494306	52194996	47850984	101710848	156410304	71757824	100244872	49897928	118906104	36835016	105389288	33651708	17027900	43145528	10449282	22487022	34582032	48621728
347	0.877	89.5073	Unknown	[M+H]+		0.167	False	null	null	null	null	null	null	999	False	False	False		False	False	null	null	null	null	null	null	null	9.59	POS_MQ_2	89.5073:4958896 90.51065:1102021 91.51401:1410618		12436516	14506335	3466765	6665486	7893671	9294562	5781133	18708286	19160460	8945343	9562344	5936229	3354234	14442640	5200437	6191783	6340742	11856714
348	1.06	89.50731	Unknown	[M+H]+		0.056	True	null	null	null	null	null	null	999	False	False	False		False	False	null	null	null	null	null	null	null	25.53	POS_Q2	89.50731:11697152 90.51066:2468459 91.51402:1694824	67.61246:67248 72.93771:283712 77.99868:270366 87.00504:626241	7313118	7027873	12667803	19174078	11459922	8965744	7990699	10946116	8668450	6517526	17920290	7653206	8817045	107045736	4932424	5981472	6976638	12822075
349	9.444	89.50732	Unknown	[M+H]+		0.111	True	null	null	null	null	null	null	999	False	False	False		False	False	null	null	null	null	null	null	null	8.98	POS_MH_5	89.50732:7283768 90.51067:1140023 91.51403:1128342	72.93768:144704 78.00014:197376 87.0045:183219	6356443	9248411	28730970	15689940	25488262	13778480	12658612	12801296	88370336	13604544	17586494	11815867	7970410	10800127	5742134	9915742	27105392	4991280
350	1.34	89.50733	Unknown	[M+H]+	ion correlated with 6499	0.056	True	null	null	null	null	null	null	999	False	False	False		False	False	null	null	null	null	null	null	null	21.09	POS_Q1	89.50733:8973048 90.51068:912374 91.51404:1896724	62.76753:61395 72.93771:197526 78.00016:236837 78.5219:63908 87.00446:596062	2678669	10986677	12602795	9619089	7090686	10306426	6050628	7713244	8151124	5060910	6106874	5708298	54553624	7031120	21039280	11213765	12839776	10817668
351	9.389	89.50735	Unknown	[M+H]+		0.056	True	null	null	null	null	null	null	999	False	False	False		False	False	null	null	null	null	null	null	null	18.61	POS_Q5	89.50735:10185550 90.5107:598970 91.51406:834042	60.4305:62014 72.93771:302081 77.99868:252584 87.00485:464586	6411345	8194870	5533044	10001805	28663724	8766551	19704626	19525346	16004460	19673950	15896606	5922319	17450802	7981248	7447139	9159022	68664648	20054928
352	1.248	89.50735	Unknown	[M+H]+		0.056	True	null	null	null	null	null	null	999	False	False	False		False	False	null	null	null	null	null	null	null	7.5	POS_Q1	89.50735:9784665 90.5107:919837 91.51406:2131947	72.93771:247285 78.00016:267601 87.00449:478105	7835842	11920077	7814231	13527751	8905984	11842106	5938026	8979984	9306773	8688510	10080908	9741200	36937888	2118290	4542012	8996381	18386498	9738539
353	1.188	89.50736	Unknown	[M+H]+		0.056	True	null	null	null	null	null	null	999	False	False	False		False	False	null	null	null	null	null	null	null	24.78	POS_Q1	89.50736:10173077 90.51071:1669464 91.51407:1778200	62.75686:66188 72.93771:280096 78.00016:282058 87.00408:482669	4814224	18783258	7814231	13527751	3994106	10931376	10211509	17521032	12113857	15262374	8310692	4083458	50970208	6092544	9683449	14492589	18386498	14746414
354	0.479	89.54549	Unknown	[M+H]+		0.611	False	null	null	null	null	null	null	999	False	False	False		False	False	null	null	null	null	null	null	null	6.16	POS_MQ_6	89.54549:2105110 90.54884:0 91.5522:94858624		4626224	6161521	3787247	4506384	5330411	3416562	7200076	5053457	3913195	6451116	4857894	6718656	6155582	5436852	4875914	6533790	6748143	5892792
355	8.346	90.02862	Unknown	[M+H]+	similar chromatogram in higher mz_6996; similar chromatogram in higher mz_8281; similar chromatogram in higher mz_8522	0.944	False	null	null	null	null	null	null	999	False	False	False		False	False	null	null	null	null	null	null	null	14.17	POS_MQ_4	90.02862:10981126 91.03197:55092412 92.03533:0		40271184	31332922	45712100	46784344	38179052	34029280	32467936	31353238	41301696	46544392	38394580	34873040	42941108	44112196	35645848	41824388	41435508	36048968
356	6.096	90.0554	w/o MS2:SARCOSINE	[M+H]+	similar chromatogram in higher mz_4483	0.056	False	null	90.0554	C3H7NO2		FSYKKLYZXJSNPZ-UHFFFAOYSA-N		530	True	True	False		False	False	null	null	100	null	null	null	null	0.21	POS_Q5	90.0554:4490827 91.05875:16012387 92.06211:0		9543796	7328995	12467890	7153556	4335904	13736557	11919408	2165034	2183468	16929312	7846942	2176862	19394868	8577592	6058152	17421962	13793949	10193321
357	8.306	90.05546	w/o MS2:L-ALANINE	[M+H]+		0.056	False	null	90.05545	C3H7NO2		QNAYBMKLOCPYGJ-REOHCLBHSA-N		530	True	True	False		False	False	null	null	100	null	null	null	null	5.41	POS_MQ_1	90.05546:4452642 91.05881:2433418 92.06217:0		24466468	32540242	32250686	30779128	25398278	32638152	31395720	34570288	26757528	22380722	31305142	30599416	28428360	43937108	34575316	26323742	26948318	37196876
358	0.577	90.05549	SARCOSINE	[M+H]+	found in higher mz's MsMs_3983; similar chromatogram in higher mz_4936; similar chromatogram in higher mz_724; similar chromatogram in higher mz_1123; similar chromatogram in higher mz_1517; similar chromatogram in higher mz_1519; similar chromatogram in higher mz_5151; similar chromatogram in higher mz_6385; similar chromatogram in higher mz_7140; similar chromatogram in higher mz_8068; similar …	1	True	null	90.05495	C3H7NO2		FSYKKLYZXJSNPZ-UHFFFAOYSA-N		430	True	True	True		False	False	null	null	91.9	null	83.9	87.7	100	345.21	POS_Q2	90.05547:288929472 91.05882:14507613 92.06218:0	56.05047:81357 57.05852:74512 70.06573:306150 72.08131:2746229 72.23006:64616 90.05499:184721 90.09171:1147162 90.11924:68220	497373088	558300032	538945088	554831232	508850016	526208096	488612288	536046112	506321600	478780064	484195488	468022080	804042112	814337088	752564416	743160704	790387648	734009152
359	0.4	90.05553	SARCOSINE	[M+H]+		0.056	True	null	90.05495	C3H7NO2		FSYKKLYZXJSNPZ-UHFFFAOYSA-N		430	True	True	True		False	False	null	null	82.9	null	66	86.7	75	4.53	POS_Q4	90.05553:5732982 91.05888:3639038 92.06224:189723	56.96609:95358 67.87943:61439 68.03218:64452 70.06573:65373 72.0811:491196 75.14095:62196 90.0917:200541	24264494	10691168	19968874	9332117	15232457	10676917	18659550	18573210	19608086	14156652	18102190	18869236	33647984	33330218	21870916	41190796	22701334	17156970
360	6.083	90.09171	Unknown	[M+H]+	similar chromatogram in higher mz_6749	0.389	False	null	null	null	null	null	null	999	False	False	False		False	False	null	null	null	null	null	null	null	1.58	POS_MQ_5	90.09171:5352632 91.09506:0 92.09842:0		23020568	19222880	14079140	25708826	35291596	51048040	14805285	14479832	24064574	28899648	25520192	40012568	9787949	16216131	15940266	15621918	7469546	12996129
361	6.953	90.09179	Unknown	[M+H]+		0.056	True	null	null	null	null	null	null	999	False	False	False		False	False	null	null	null	null	null	null	null	2.19	POS_Q6	90.09179:7474750 91.09514:401680 92.0985:0	52.76684:57984 72.04459:63092 72.08129:521967 75.52136:66051 78.64754:63552 84.41702:71856 90.0917:260201	35272104	17253430	24012524	34793384	34720644	36358768	21956396	14626090	20521092	53641284	15659981	23680030	27791824	27331452	30467204	37016776	33050748	58385696
362	8.584	90.09194	Unknown	[M+H]+		0.056	True	null	null	null	null	null	null	999	False	False	False		False	False	null	null	null	null	null	null	null	3.69	POS_MH_2	90.09194:7044344 91.09529:0 92.09865:0	72.08138:544140 90.09167:247141	19549596	46849188	32562236	17372826	24357794	29837630	40641996	10874001	15465401	19838904	29845516	55449292	22131234	22871770	29822910	29712774	29270964	27127222
363	6.021	90.09196	Unknown	[M+H]+		0.111	False	null	null	null	null	null	null	999	False	False	False		False	False	null	null	null	null	null	null	null	0.96	POS_MQ_3	90.09196:4605008 91.09531:0 92.09867:0		6455012	10380635	14235598	20756178	35291596	16803644	18013916	13083869	29035332	10811731	22038948	14731570	7938382	8037734	15940266	2549032	11904113	6401452
364	6.716	90.09199	Unknown	[M+H]+	similar chromatogram in higher mz_1600; similar chromatogram in higher mz_1196	0.167	True	null	null	null	null	null	null	999	False	False	False		False	False	null	null	null	null	null	null	null	4.15	POS_MQ_3	90.09194:6510580 91.09529:0 92.09865:0	56.41077:75024 72.0816:354299 90.09167:185748	58026900	55402232	36689300	33612284	29749616	55550772	55201516	53289092	56127724	54454500	46761208	33159072	37018812	56529308	55490248	25365678	29391718	56000984
365	8.344	90.47252	Unknown	[M+H]+	similar chromatogram in higher mz_3470	0.111	False	null	null	null	null	null	null	999	False	False	False		False	False	null	null	null	null	null	null	null	6.61	POS_Q6	90.47252:4279883 91.47587:0 92.47923:0		11082623	10224117	10447085	10349405	9270679	13326550	15601628	12193612	15855377	11711973	9514772	12911096	9625001	8499677	12766178	10311953	7853218	14898631
366	0.492	90.47289	Unknown	[M+H]+		0.333	False	null	null	null	null	null	null	999	False	False	False		False	False	null	null	null	null	null	null	null	8.17	POS_MQ_6	90.47289:5268770 91.47624:0 92.4796:0		11628546	5722626	7936386	8715639	5740260	11881327	12373460	15196470	27103458	19902694	20257544	15879699	10943446	4533825	13763423	5873534	7199202	11176182
367	9.422	90.48147	Unknown	[M+H]+		0.111	False	null	null	null	null	null	null	999	False	False	False		False	False	null	null	null	null	null	null	null	3.3	POS_MH_1	90.48147:2515562 91.48482:0 92.48818:0		11409493	9212511	11777450	1490613	3980208	8837280	2374088	7703186	7971310	7597980	2164798	4979126	7168220	4404452	10240227	6868134	12193244	10344132
368	0.37	90.48148	Unknown	[M+H]+		0.056	False	null	null	null	null	null	null	999	False	False	False		False	False	null	null	null	null	null	null	null	2.15	POS_Q2	90.48148:1733242 91.48483:0 92.48819:0		8743726	6568193	6662466	3755412	3776029	3804821	6794115	3688387	3975776	3922914	6824490	7984139	5157144	9690422	8620308	5537238	3430550	7586032
369	0.49	90.52631	Unknown	[M+2H]2+	ion correlated with 136	1	False	null	null	null	null	null	null	999	False	False	False		False	False	null	null	null	null	null	null	null	75.67	POS_MQ_5	90.52631:737902016 91.52966:15263629 92.53302:26190700		2381050112	1871651712	1839219584	2441090304	1539714688	2261872384	2324374016	2234626560	2834411776	2730658304	2974937600	2694452224	2133114752	1258320512	2513955584	1759489536	1680870016	2654648832
370	1.099	90.52631	Unknown	[M+H]+	ion correlated with 381	0.056	False	null	null	null	null	null	null	999	False	False	False		False	False	null	null	null	null	null	null	null	0.91	POS_MH_1	90.52631:211584832 91.52966:1958462 92.53302:5335657		761568960	1033419584	772449408	1042788096	657774016	743376768	916505984	461986592	1009610048	745590080	1096074624	913278784	1301043328	1168999552	1095560576	1017014912	1297950208	1369974528
371	8.345	90.52632	Unknown	[M+H]2+	adduct linked to 2980_[M+H]+	1	False	null	null	null	null	null	null	999	False	False	False		False	False	null	null	null	null	null	null	null	69.72	POS_MQ_4	90.52632:493509792 91.52967:5007528 92.53303:6501815		2344046592	2370082816	2429230848	2451777792	2313671680	2435931904	2335643136	2231847680	2514705664	2385614848	2449908736	2462446592	2300406272	2297269248	2423972352	2340643328	2373844480	2414620928
372	0.882	90.52635	Unknown	[M+H]+		1	False	null	null	null	null	null	null	999	False	False	False		False	False	null	null	null	null	null	null	null	25.18	POS_Q6	90.52635:280239552 91.5297:2410738 92.53306:5991044		2033881088	1950535936	2162041344	684084672	2051333632	1991798144	1984108032	1970549760	1891602560	1931001600	1908823552	1937289344	2085610112	2124360320	2097617792	2125018240	2091025920	3503393792
373	8.914	90.52635	Unknown	[M+2H]2+		0.056	False	null	null	null	null	null	null	999	False	False	False		False	False	null	null	null	null	null	null	null	3.61	POS_MQ_3	90.52635:139547104 91.5297:1030856 92.53306:3193890		297479264	2025055232	1810551936	295256704	1077893376	828694848	1319224448	402410176	658391040	1695624448	1758430592	289433600	1520888960	283384032	291966432	284262496	290608480	2366676480
374	9.083	90.52637	Unknown	[M+H]+		0.222	False	null	null	null	null	null	null	999	False	False	False		False	False	null	null	null	null	null	null	null	2.52	POS_Q3	90.52637:161649504 91.52972:1327294 92.53308:2971978		966626944	1278902528	1368211968	2064229376	839604160	1238435072	405169760	545859520	344563200	1553993344	938817664	404316704	785568576	801933952	1057176320	323994304	337069248	1134288896
375	8.871	90.52637	Unknown	[M+H]+		0.111	False	null	null	null	null	null	null	999	False	False	False		False	False	null	null	null	null	null	null	null	12.37	POS_MQ_4	90.52637:128930448 91.52972:788484 92.53308:2616567		1713195264	269748704	2196663296	1709749632	1077893376	828694848	279175488	1876612736	477084768	2085230976	276854976	286084416	1855112448	266765216	1902569856	270380480	271677280	290261280
376	0.064	90.52637	Unknown	[M+H]+		0.167	False	null	null	null	null	null	null	999	False	False	False		False	False	null	null	null	null	null	null	null	3.17	POS_MQ_5	90.52637:215332816 91.52972:1739453 92.53308:5099954		622116480	565239552	1000519488	862480000	947563328	1437264128	654790976	1105695104	661139136	1270200960	957474304	838907392	740042560	1136383104	942347392	1358014080	1007845312	936375680
377	1.582	90.52637	Unknown	[M+H]+		0.056	False	null	null	null	null	null	null	999	False	False	False		False	False	null	null	null	null	null	null	null	5.86	POS_Q1	90.52637:204465248 91.52972:2358086 92.53308:6037284		1113414784	1129069440	1656225920	2106785792	1180862592	1472209152	2141685120	1652709760	451988416	1174257280	1882123520	829243392	1724359296	813468928	1895628544	1084289664	1977335680	1306023936
378	2.137	90.52637	Unknown	[M+H]+		0.167	False	null	null	null	null	null	null	999	False	False	False		False	False	null	null	null	null	null	null	null	5.06	POS_MQ_2	90.52637:159560720 91.52972:1538148 92.53308:3032588		1300035840	1428208768	1228054016	1433237504	1135824896	1428865280	1375285504	1240075264	1380412672	1202479360	810294016	1157792640	1058352384	1357034112	1087697408	1034107328	1174475648	1460377216
379	1.015	90.52639	Unknown	[M+H]+	ion correlated with 381	0.722	False	null	null	null	null	null	null	999	False	False	False		False	False	null	null	null	null	null	null	null	13.51	POS_Q6	90.52639:323908640 91.52974:2765232 92.5331:7940105		1784144640	1316581632	1360830336	1398544000	458182240	956093312	1273634688	1192361088	1256767616	1344539008	1332449664	1074621952	1333737216	1336323712	1425222272	1535727232	1244992512	2506044416
380	2.601	90.52639	Unknown	[M+H]+		0.056	False	null	null	null	null	null	null	999	False	False	False		False	False	null	null	null	null	null	null	null	3.63	POS_MQ_1	90.52639:136345328 91.52974:1630244 92.5331:3056095		863738240	908725632	574880832	845945472	734993984	923368704	967234368	748939072	948319040	765648512	769052288	901068672	664098880	1270332800	1225715456	786746688	788285824	946923392
381	1.061	90.52654	Unknown	[M+H]+	ion correlated with 379; ion correlated with 370	0.056	False	null	null	null	null	null	null	999	False	False	False		False	False	null	null	null	null	null	null	null	16.83	POS_MH_1	90.52654:212069616 91.52989:2392599 92.53325:4550358		1879549696	1033419584	772449408	1398544128	1906980736	645587648	916505984	552895360	1009610048	1344539008	1096074624	913278784	1301043328	1168999552	1095560576	1017014912	1297950208	1369974528
382	8.035	90.97714	Unknown	[M+H]+		0.056	True	null	null	null	null	null	null	999	False	False	False		False	False	null	null	null	null	null	null	null	13.64	POS_MQ_4	90.97714:257642368 91.98049:2321068 92.98385:1000646	76.20799:59170 88.99292:66683 91.05401:112803	743553024	549877440	1012683264	594082112	579225536	568418240	757960064	1113365376	896092352	2763058176	593953024	1718565632	560649536	564971392	597831808	583557632	664484928	999331904
383	0.53	90.97715	Unknown	[M+H]+	similar chromatogram in higher mz_6509; similar chromatogram in higher mz_2891; similar chromatogram in higher mz_9035; similar chromatogram in higher mz_9430; similar chromatogram in higher mz_3222; similar chromatogram in higher mz_3225; similar chromatogram in higher mz_3590; similar chromatogram in higher mz_6144; similar chromatogram in higher mz_7644; similar chromatogram in higher mz_7673;…	0.5	False	null	null	null	null	null	null	999	False	False	False		False	False	null	null	null	null	null	null	null	6.15	POS_MH_4	90.97715:2537902 91.9805:0 92.98386:0		2645802	1411086	2529626	6328944	1029661	1891265	3214904	2330016	958925	2041735	1403343	1436360	5103355	5095731	4119630	4483622	5451120	4485680
384	8.154	90.97716	Unknown	[M+H]+	found in higher mz's MsMs_4166; found in higher mz's MsMs_12500; found in higher mz's MsMs_11725; found in higher mz's MsMs_11597; found in higher mz's MsMs_11068; found in higher mz's MsMs_10819; found in higher mz's MsMs_10667; found in higher mz's MsMs_10070; found in higher mz's MsMs_9803; found in higher mz's MsMs_9661; found in higher mz's MsMs_9018; found in higher mz's MsMs_8806; found in…	1	True	null	null	null	null	null	null	999	False	False	False		False	False	null	null	null	null	null	null	null	124.41	POS_MH_1	90.97718:369209056 91.98053:3807171 92.98389:1522768	71.88073:66690 91.054:119416	4189866240	5004409344	5063211008	5371891712	5382550528	5101154304	4634118656	4278673152	4969556480	4380371456	6927773696	4544176640	6194064896	5343851008	5473589248	5977314304	5301640704	4278723328
385	5.943	90.97716	Unknown	[M+H]+		0.056	False	null	null	null	null	null	null	999	False	False	False		False	False	null	null	null	null	null	null	null	12.69	POS_MQ_1	90.97716:6241404 91.98051:0 92.98387:0		28042830	31907456	42439416	34538568	47880416	28251130	30995514	22042998	49997044	17173012	28415460	47247852	31646734	33348908	32797496	42218556	42129272	25652640
386	6.63	90.97717	Unknown	[M+H]+		0.889	True	null	null	null	null	null	null	999	False	False	False		False	False	null	null	null	null	null	null	null	52.7	POS_MH_1	90.97716:321859616 91.98051:3903803 92.98387:1400578	52.51263:55227 52.51835:63406 91.054:253944	2962857984	3028860672	2050630272	3084016640	2190379008	1913037184	3083051776	3243910144	2978627584	3081963008	2290505216	1176550656	3004086016	3095921664	2954406400	3105032960	2995942144	2910755584
387	6.522	90.97717	Unknown	[M+H]+	found in higher mz's MsMs_4184; found in higher mz's MsMs_2826	0.722	True	null	null	null	null	null	null	999	False	False	False		False	False	null	null	null	null	null	null	null	35.09	POS_MH_1	90.97714:271679168 91.98049:2536809 92.98385:1093118	91.05586:200352	1396825216	3339847424	3978187264	3078742528	1072147456	1158839424	1293192192	2078955136	4105406976	1215598592	1523674112	3366632704	1206544896	1074036608	3406205184	1113753472	3334925568	1184120320
388	6.291	90.97717	Unknown	[M+H]+	found in higher mz's MsMs_2308; found in higher mz's MsMs_4600	0.111	True	null	null	null	null	null	null	999	False	False	False		False	False	null	null	null	null	null	null	null	490.71	POS_MQ_5	90.97717:142907856 91.98052:1112132 92.98388:540480	65.03953:1066921 85.86241:71832 91.05403:4016967	285533472	710838528	298986976	686263104	780767488	285011904	779996032	298647456	308051776	809394688	804691136	801720576	632838592	691309888	723401856	698571712	676192960	681038848
389	6.783	90.97718	Unknown	[M+H]+	similar chromatogram in higher mz_3638; similar chromatogram in higher mz_5997; similar chromatogram in higher mz_10775; similar chromatogram in higher mz_11221; found in higher mz's MsMs_2312	0.944	True	null	null	null	null	null	null	999	False	False	False		False	False	null	null	null	null	null	null	null	44.04	POS_MH_1	90.97717:350848256 91.98052:4708652 92.98388:1676647	53.26825:72453 90.8064:64718 91.054:188674	1397847168	1425019264	1432624128	1480032256	1510720256	1490565632	1412242944	1600066432	1400109440	1553751680	1123095936	1451793152	1625739136	1404029568	1428896640	1613357696	1525217536	1578775040
390	6.452	90.9772	Unknown	[M+H]+		0.278	True	null	null	null	null	null	null	999	False	False	False		False	False	null	null	null	null	null	null	null	27.23	POS_MH_5	90.97713:244286160 91.98048:2036775 92.98384:553222	52.11134:72110 91.05426:297904	2579407360	519880128	518183040	504204480	844806016	2751518464	2037349632	2018142976	510267360	2239546368	1344430720	531021792	2134115200	2091329280	536345984	2221381888	517327072	2158958336
391	0.993	91.02793	Unknown	[M+H]+		0.111	False	null	null	null	null	null	null	999	False	False	False		False	False	null	null	null	null	null	null	null	4.19	POS_MH_5	91.02793:15761199 92.03128:769495 93.03464:951241		116674056	72266312	61984712	56617680	80667824	76553688	62379996	77981144	40816696	111109360	66466440	73991376	61025584	70559624	90740696	54537624	75594400	75576120
392	8.963	91.02795	Unknown	[M+H]+		0.056	True	null	null	null	null	null	null	999	False	False	False		False	False	null	null	null	null	null	null	null	0.91	POS_MQ_5	91.02795:15391269 92.0313:0 93.03466:606146	56.96608:165323 64.41129:77323 65.0396:63752 72.93768:110305 91.05553:371514	45200416	33367766	26041790	98512088	61065316	80398016	99719808	101419616	71535472	70492000	160457888	25328420	53740948	62340872	27568040	88266472	50438728	54783684
393	2.301	91.02798	Unknown	[M+H]+		0.056	False	null	null	null	null	null	null	999	False	False	False		False	False	null	null	null	null	null	null	null	1.47	POS_Q3	91.02798:13527172 92.03133:0 93.03469:0		51585808	89571776	72146968	74680368	74530056	57506172	96802320	45320556	96110232	52826532	62186444	81754088	93645328	77045040	69499896	66609104	35144032	67492704
394	8.803	91.02798	Unknown	[M+H]+		0.111	True	null	null	null	null	null	null	999	False	False	False		False	False	null	null	null	null	null	null	null	0.86	POS_Q1	91.02798:12875280 92.03133:0 93.03469:0	56.96517:135614 65.03961:124610 91.05407:412890	79863776	165507712	53123176	44810896	39176892	27094310	125174680	112722032	95724176	66434760	71662536	65584448	81926952	40402228	141621632	101790160	53852244	29354206
395	2.459	91.02818	Unknown	[M+H]+		0.222	False	null	null	null	null	null	null	999	False	False	False		False	False	null	null	null	null	null	null	null	2.44	POS_MQ_3	91.02818:14783192 92.03153:0 93.03489:475239		44729604	76591536	63153288	51547824	82405720	55987472	84566072	72694680	66550564	44974208	35397852	63553200	60536508	63073472	48957536	77690288	50231260	62978932
396	4.938	91.0546	Unknown	[M+H]+	found in higher mz's MsMs_1950; found in higher mz's MsMs_2514; found in higher mz's MsMs_1098; found in higher mz's MsMs_5572	0.889	True	null	null	null	null	null	null	999	False	False	False		False	False	null	null	null	null	null	null	null	5.53	POS_MH_1	91.05479:26569822 92.05814:2206669 93.0615:660443	55.06625:58611 56.96608:86429 65.03955:428643 91.05411:1306206	102262160	113588152	108793736	112266848	104780904	115223648	63261136	66216452	73329232	78494616	65261168	66303304	167173568	195203536	179098672	180842672	171692160	148447472
397	2.471	91.05474	Unknown	[M+H]+	similar chromatogram in higher mz_1819; found in higher mz's MsMs_1038; found in higher mz's MsMs_5104; similar chromatogram in higher mz_1778	0.5	True	null	null	null	null	null	null	999	False	False	False		False	False	null	null	null	null	null	null	null	3.56	POS_MH_1	91.05473:7909644 92.05808:762141 93.06144:1418398	56.96608:145818 65.03959:174440 91.05587:553468	35722240	35312192	35691448	33246912	32713740	33631780	31087310	34429876	32302560	27479490	30636674	26436000	67888320	54650144	61083772	57621408	64858564	59495192
398	1.063	91.05476	Unknown	[M+H]+	found in higher mz's MsMs_1160; found in higher mz's MsMs_1175; found in higher mz's MsMs_1150; found in higher mz's MsMs_428	1	True	null	null	null	null	null	null	999	False	False	False		False	False	null	null	null	null	null	null	null	10.73	POS_MH_1	91.05473:35521852 92.05808:2713006 93.06144:23638624	65.0397:954799 72.18524:64763 74.7703:63315 91.05402:3378889	145318960	147038576	147580704	137751280	141638144	150245696	126921040	133586176	141095440	134540096	137875168	122654232	196193312	218983136	226271440	204244992	197153072	193550160
399	1.755	91.05476	Unknown	[M+H]+	ion correlated with 1605; found in higher mz's MsMs_1605	0.222	True	null	null	null	null	null	null	999	False	False	False		False	False	null	null	null	null	null	null	null	4.69	POS_MH_4	91.05474:13491717 92.05809:987308 93.06145:1616466	65.03953:689112 68.44363:60701 70.34863:69663 77.58765:74730 88.51717:64584 91.05402:2324508	5739894	3593876	44694032	73803008	35296736	3407049	9130827	35615788	3483674	11824196	3617477	34341808	47832120	136564320	115386280	16593677	8926456	20866292
400	6.163	91.05477	Unknown	[M+H]+	ion correlated with 8734; ion correlated with 9118; ion correlated with 1560; found in higher mz's MsMs_5356; found in higher mz's MsMs_1101; found in higher mz's MsMs_5854; found in higher mz's MsMs_1560; found in higher mz's MsMs_6692; found in higher mz's MsMs_5478; found in higher mz's MsMs_1037; found in higher mz's MsMs_742; found in higher mz's MsMs_3366; found in higher mz's MsMs_5208; fo…	1	True	null	null	null	null	null	null	999	False	False	False		False	False	null	null	null	null	null	null	null	12.26	POS_MH_1	91.05482:26031998 92.05817:1459766 93.06153:1860068	65.03968:723573 91.05402:2576373 91.10999:69116	148976416	163613440	151147104	157492176	129493256	163924192	130416896	117604424	123091128	139434208	299096608	140235200	85037912	147753984	140375120	167205088	145965888	154063424
401	0.671	91.05477	Unknown	[M+H]+	found in higher mz's MsMs_1161; found in higher mz's MsMs_1964; found in higher mz's MsMs_3004; found in higher mz's MsMs_1079	1	True	null	null	null	null	null	null	999	False	False	False		False	False	null	null	null	null	null	null	null	7.19	POS_Q1	91.05477:30523794 92.05812:1099072 93.06148:10652757	57.24404:59869 65.0394:527172 65.90631:62902 91.05401:1863780	97580648	106864648	109311048	104244552	109633168	102736224	91522696	85937408	94060328	101240184	92542056	99689536	135263456	137110544	123510608	136525216	130083344	128657080
402	2.772	91.05477	Unknown	[M+H]+	found in higher mz's MsMs_1949; found in higher mz's MsMs_2517; similar chromatogram in higher mz_1089; found in higher mz's MsMs_1089; similar chromatogram in higher mz_3369; similar chromatogram in higher mz_4101; similar chromatogram in higher mz_6554; similar chromatogram in higher mz_6621; similar chromatogram in higher mz_7086; similar chromatogram in higher mz_7290; similar chromatogram in…	1	True	null	null	null	null	null	null	999	False	False	False		False	False	null	null	null	null	null	null	null	5.94	POS_MH_1	91.05476:22742396 92.05811:1682970 93.06147:1029822	56.96515:114927 65.03959:263690 91.05437:942227	82818576	86741616	90843064	92406576	76403640	80263496	60844348	74461552	113977200	107793784	93360040	90885664	50460928	52974656	52506392	50050968	54126216	49483944
403	2.959	91.05477	Unknown	[M+H]+	found in higher mz's MsMs_1952; found in higher mz's MsMs_2519; found in higher mz's MsMs_1093; similar chromatogram in higher mz_1093; similar chromatogram in higher mz_1952; similar chromatogram in higher mz_4103	1	True	null	null	null	null	null	null	999	False	False	False		False	False	null	null	null	null	null	null	null	5.03	POS_MH_1	91.05476:17527212 92.05811:1446287 93.06147:865906	56.96515:156362 60.52742:59457 65.03959:214438 68.18059:62530 89.47976:74140 89.89737:75687 91.05557:863443	84473192	86525296	87134256	76348408	75402600	81654912	84519960	82044776	88671280	82697896	95004416	81526392	83570832	81749952	76143080	82268760	81601088	79694056
404	5.045	91.05478	Unknown	[M+H]+	found in higher mz's MsMs_1946; found in higher mz's MsMs_2521; found in higher mz's MsMs_1090; found in higher mz's MsMs_10457; found in higher mz's MsMs_5894; similar chromatogram in higher mz_10300; found in higher mz's MsMs_1928	1	True	null	null	null	null	null	null	999	False	False	False		False	False	null	null	null	null	null	null	null	16.85	POS_MH_1	91.05477:63776536 92.05812:4496507 93.06148:838025	56.96608:124252 58.81942:62070 61.93353:60762 65.03973:639493 91.05402:2149842	245787248	255987888	224738512	283745056	248363696	273016512	281682528	272423264	228730928	248653776	201838992	206331392	286921632	253478416	222228720	280824608	282853536	214383872
405	6.08	91.05478	Unknown	[M+H]+	found in higher mz's MsMs_5398; found in higher mz's MsMs_6278; found in higher mz's MsMs_5798; found in higher mz's MsMs_3758; found in higher mz's MsMs_3317; found in higher mz's MsMs_2818; found in higher mz's MsMs_6082; found in higher mz's MsMs_5749; found in higher mz's MsMs_5851; found in higher mz's MsMs_1104; found in higher mz's MsMs_5355; found in higher mz's MsMs_3365	1	True	null	null	null	null	null	null	999	False	False	False		False	False	null	null	null	null	null	null	null	7.12	POS_MH_1	91.05473:18107084 92.05808:1499727 93.06144:5747466	65.03998:319896 78.52785:64246 91.05401:1175853	67407592	79457872	122331784	82742408	80475328	140744160	71431768	64398092	71509752	67703272	82273616	86967120	104775200	83880920	79176832	81613600	125605136	124518992
406	1	91.05478	Unknown	[M+H]+	found in higher mz's MsMs_3003; found in higher mz's MsMs_2518; found in higher mz's MsMs_1082	0.222	True	null	null	null	null	null	null	999	False	False	False		False	False	null	null	null	null	null	null	null	3.13	POS_MH_4	91.05477:11213080 92.05812:1258074 93.06148:2433301	56.96515:139301 64.64053:64344 65.03983:331784 66.45303:66751 91.05422:976720	28846204	29728416	29278166	35466364	28738158	26603680	30987674	29688830	28964364	34837260	29229562	27080620	51670168	53029312	48032440	53161804	53116536	50999136
407	6.317	91.05478	Unknown	[M+H]+	found in higher mz's MsMs_5029; similar chromatogram in higher mz_6410; similar chromatogram in higher mz_5853; found in higher mz's MsMs_5853; similar chromatogram in higher mz_5399; found in higher mz's MsMs_5399; similar chromatogram in higher mz_6882; found in higher mz's MsMs_2921; found in higher mz's MsMs_6840; found in higher mz's MsMs_7184; found in higher mz's MsMs_9653; similar chromat…	0.667	True	null	null	null	null	null	null	999	False	False	False		False	False	null	null	null	null	null	null	null	4.63	POS_MH_2	91.05477:14591245 92.05812:853179 93.06148:2993165	53.99343:60331 65.03888:325173 91.05424:1248263	42848224	49419044	39780260	48997500	39691488	77687224	40788792	34577832	41442732	34616504	44776564	46208048	60993940	44048176	43843748	49682764	51983848	52525132
408	4.826	91.05478	Unknown	[M+H]+	found in higher mz's MsMs_1953	0.056	True	null	null	null	null	null	null	999	False	False	False		False	False	null	null	null	null	null	null	null	4.83	POS_MH_4	91.05478:12703858 92.05813:1250392 93.06149:1401039	56.96515:74507 65.0396:232242 91.05396:892030	51114168	56406144	40345220	54768308	51806572	42842184	36598676	31146044	38795120	44402412	41751932	39617552	36774508	31477276	40123648	37235280	34774556	28898424
409	3.165	91.05478	Unknown	[M+H]+		0.167	True	null	null	null	null	null	null	999	False	False	False		False	False	null	null	null	null	null	null	null	3.77	POS_MH_5	91.05478:11340124 92.05813:753915 93.06149:1573621	56.96608:151933 65.0396:237176 67.93107:58087 87.34702:77125 90.06413:68704 91.05421:905825	43093832	41190644	43911924	35092936	46499428	40152600	37347120	35373436	36743976	38022148	37131148	37721964	47893312	39252548	43258096	47231428	46940240	48092124
410	5.314	91.05479	Unknown	[M+H]+	ion correlated with 1091; found in higher mz's MsMs_1954; found in higher mz's MsMs_12903; found in higher mz's MsMs_9148	0.111	True	null	null	null	null	null	null	999	False	False	False		False	False	null	null	null	null	null	null	null	4.78	POS_MQ_1	91.05479:17239008 92.05814:1368143 93.0615:1358066	56.96608:71233 65.0396:208885 83.53965:62842 91.05531:690063	37859712	43372684	35010744	21307756	39064820	44195140	77389152	68819720	46452980	51098432	49897040	45687956	48594944	49247244	19878676	51581672	53921128	49965040
411	3.258	91.05479	Unknown	[M+H]+	found in higher mz's MsMs_1955; found in higher mz's MsMs_1088; similar chromatogram in higher mz_1088; similar chromatogram in higher mz_1955; similar chromatogram in higher mz_4260; similar chromatogram in higher mz_6867; similar chromatogram in higher mz_7345; similar chromatogram in higher mz_8565; found in higher mz's MsMs_3648	0.5	True	null	null	null	null	null	null	999	False	False	False		False	False	null	null	null	null	null	null	null	3.94	POS_MH_1	91.05477:12539792 92.05812:812886 93.06148:1202245	56.65992:59072 56.96515:145801 65.03959:221859 74.88565:76940 75.51006:79926 75.84647:68909 91.05579:621105	53078112	56229236	57499256	52614724	51545836	53146744	36649828	38597432	40344088	43154552	42010740	41327400	45758736	47365220	44788876	43873680	42432156	43570548
412	1.7	91.0548	Unknown	[M+H]+	ion correlated with 1058; similar chromatogram in higher mz_945	0.167	True	null	null	null	null	null	null	999	False	False	False		False	False	null	null	null	null	null	null	null	4.62	POS_Q1	91.05475:12973138 92.0581:1132821 93.06146:5979758	56.96609:108824 65.03932:371165 83.14111:64008 91.05547:1144728	33472410	33578472	44694032	24027294	39930056	31340386	41287832	35615788	32388634	41374928	37776412	34341808	40676740	36437344	37019852	50077872	50645596	49058684
413	5.187	91.05482	Unknown	[M+H]+	ion correlated with 6213; found in higher mz's MsMs_1958; found in higher mz's MsMs_2515; similar chromatogram in higher mz_1099; found in higher mz's MsMs_1099; similar chromatogram in higher mz_1926; similar chromatogram in higher mz_1976; similar chromatogram in higher mz_5291; similar chromatogram in higher mz_5729; similar chromatogram in higher mz_6213; similar chromatogram in higher mz_831…	1	True	null	null	null	null	null	null	999	False	False	False		False	False	null	null	null	null	null	null	null	11.05	POS_MH_1	91.05477:39087884 92.05812:3007117 93.06148:1223724	65.03958:893526 91.05403:3199368	138181808	145821504	119739696	157345232	161167120	155316864	155832976	186226704	119594512	132228936	138308640	120104744	141904320	105080464	100344904	137014096	136017152	114003680
414	3.801	91.05482	Unknown	[M+H]+		0.056	True	null	null	null	null	null	null	999	False	False	False		False	False	null	null	null	null	null	null	null	2.2	POS_MQ_3	91.05482:7214619 92.05817:585986 93.06153:1046198	56.96516:141048 65.03954:314987 67.5111:73416 69.87722:68496 72.27752:65538 78.086:64874 88.78061:64337 91.05413:931678	43722148	43339780	19116706	24303070	17401008	17104958	24173750	30229448	28286988	25449358	32449972	29489380	31675346	30975506	47030604	34182240	33348938	38441248
415	8.357	91.50484	Unknown	[M+H]+		0.5	False	null	null	null	null	null	null	999	False	False	False		False	False	null	null	null	null	null	null	null	11.72	POS_Q1	91.50484:4085248 92.50819:0 93.51155:0		8968898	13128605	10357546	8741059	8263679	13230799	11505510	11141962	12189155	10422787	13456761	12031487	16838374	15262858	13244086	16735995	15129465	16202701
416	1.009	91.54287	Unknown	[M+H]+	found in higher mz's MsMs_1783	0.333	False	null	null	null	null	null	null	999	False	False	False		False	False	null	null	null	null	null	null	null	2.88	POS_MH_2	91.54287:1747167 92.54622:0 93.54958:0		6986096	11772075	5508484	7928837	8839260	12639053	7867376	4873450	11570866	8254681	9294516	7862333	8191843	6963692	9302595	10312751	8618721	8326386
417	0.478	91.54291	Unknown	[M+H]2+	adduct linked to 3051_[M+H]+; similar chromatogram in higher mz_422; similar chromatogram in higher mz_652; similar chromatogram in higher mz_4879; found in higher mz's MsMs_661	1	True	null	null	null	null	null	null	999	False	False	False		False	False	null	null	null	null	null	null	null	258.35	POS_MH_1	91.54285:62971620 92.5462:9634761 93.54956:0	59.70286:68275 66.36704:62368 82.01493:221516	211563696	226974592	226307280	217415712	215287120	214111344	267556352	261430608	290330464	279854752	281481408	278905312	246470944	245464016	235833392	239417936	241012192	225844288
418	8.331	91.54292	Unknown	[M+H]+	similar chromatogram in higher mz_8139; similar chromatogram in higher mz_9201; similar chromatogram in higher mz_9453; similar chromatogram in higher mz_9820; similar chromatogram in higher mz_10065; similar chromatogram in higher mz_10120; similar chromatogram in higher mz_10361; similar chromatogram in higher mz_10483; similar chromatogram in higher mz_11135; similar chromatogram in higher mz_…	0.056	False	null	null	null	null	null	null	999	False	False	False		False	False	null	null	null	null	null	null	null	15.08	POS_Q3	91.54292:3556957 92.54627:0 93.54963:0		7791551	2721409	7521159	6793395	5273968	4794994	5547888	9057859	2852145	4072478	7304322	3302261	819835	7631926	10374340	1255297	8573522	3503147
419	8.343	92.52289	Unknown	[M+H]+	similar chromatogram in higher mz_854	1	False	null	null	null	null	null	null	999	False	False	False		False	False	null	null	null	null	null	null	null	29.82	POS_MQ_5	92.52289:10580905 93.52624:0 94.5296:3943932		38915152	43766380	42012676	39865752	39454296	45269412	41660580	39014336	44882616	41687912	49610340	39037584	41097932	46680804	46331892	38871608	41048116	40019028
420	1.007	92.5229	Unknown	[M+H]+		0.444	True	null	null	null	null	null	null	999	False	False	False		False	False	null	null	null	null	null	null	null	8.34	POS_Q6	92.5229:7641090 93.52625:0 94.52961:1610925	50.62782:58974 84.43368:81565	28151052	22369696	20371550	16268992	31328252	31990964	30972900	30979602	36373400	27096250	32094200	19491382	27096556	30233252	16289706	19645346	26565224	56378192
421	0.876	92.52293	Unknown	[M+H]+	ion correlated with 989; ion correlated with 987	0.778	False	null	null	null	null	null	null	999	False	False	False		False	False	null	null	null	null	null	null	null	6.68	POS_Q6	92.52293:6074114 93.52628:247281 94.52964:1308888		43934812	20805514	15663124	14126383	41004764	14665687	12803202	13234957	12925841	15610550	37947476	20634284	31406546	11528212	36065580	26488264	42455056	23205270
422	0.49	92.52299	Unknown	[M+H]+	similar chromatogram in higher mz_2068; similar chromatogram in higher mz_3857; similar chromatogram in higher mz_7542	0.722	True	null	null	null	null	null	null	999	False	False	False		False	False	null	null	null	null	null	null	null	40.92	POS_MH_1	92.52292:11346452 93.52627:0 94.52963:35066928	60.95839:66208 80.63409:67718	45113880	42111324	35491388	51825116	24623292	44775924	46843720	49726984	62501804	52159064	66372044	58437720	33426278	25962918	51746996	32193642	37059608	55141852
423	0.476	92.54173	Unknown	[M+2H]2+		0.056	True	null	null	null	null	null	null	999	False	False	False		False	False	null	null	null	null	null	null	null	37.82	POS_MQ_1	92.54173:11187598 93.54508:2416650 94.54844:974758016	69.52116:61505 81.65256:77064	25882856	32830184	27747666	28368556	28541336	29072142	36123092	32620748	36258220	36816188	38304048	35908712	32014192	31784082	28051222	33236794	33952984	28934306
424	0.924	93.04529	Unknown	[M+H]+	found in higher mz's MsMs_1697; found in higher mz's MsMs_1156	0.167	False	null	null	null	null	null	null	999	False	False	False		False	False	null	null	null	null	null	null	null	12.06	POS_MH_4	93.04529:6232987 94.04864:11649605 95.052:15786394		5144066	6128906	6346231	16259534	6558019	7352645	6328610	6920532	8780339	4984072	4288679	5862474	2089578	3192467	2885620	2459451	4967636	4090578
425	6.082	93.07036	Unknown	[M+H]+	found in higher mz's MsMs_5398; found in higher mz's MsMs_4217; similar chromatogram in higher mz_5310; found in higher mz's MsMs_6278; similar chromatogram in higher mz_468; found in higher mz's MsMs_468; found in higher mz's MsMs_3758; found in higher mz's MsMs_2269; found in higher mz's MsMs_3317; found in higher mz's MsMs_2818; found in higher mz's MsMs_5749; found in higher mz's MsMs_3365; f…	1	False	null	null	null	null	null	null	999	False	False	False		False	False	null	null	null	null	null	null	null	13.31	POS_Q5	93.07036:6802057 94.07371:7264794 95.07707:128927184		26457676	19443038	24175592	21748722	24409832	31857888	20685952	18691898	18922100	25233442	22584184	23870258	24102240	25534546	22104346	30046104	33114456	31769404
426	1.7	93.07036	Unknown	[M+H]+	ion correlated with 1663; found in higher mz's MsMs_1130; similar chromatogram in higher mz_465; similar chromatogram in higher mz_1690	1	False	null	null	null	null	null	null	999	False	False	False		False	False	null	null	null	null	null	null	null	8.71	POS_Q2	93.07036:5527794 94.07371:5369140 95.07707:8103580		14969597	15027569	14939394	18467030	14219559	15415906	14614941	14247587	13487169	15781641	14474700	12770235	18759986	21009790	22090724	28532580	23516892	21065372
427	3.354	93.07036	Unknown	[M+H]+		0.111	False	null	null	null	null	null	null	999	False	False	False		False	False	null	null	null	null	null	null	null	3.68	POS_Q6	93.07036:2292529 94.07371:5781424 95.07707:9337481		5260642	6601632	5700600	5895065	6480042	5661496	4285104	6034328	4798569	5127439	5917268	6011332	7809736	7791456	7575008	8500715	7895912	9361289
428	1.063	93.07038	Unknown	[M+H]+	ion correlated with 1060; found in higher mz's MsMs_1160; found in higher mz's MsMs_1664; found in higher mz's MsMs_1175; found in higher mz's MsMs_1150	1	True	null	null	null	null	null	null	999	False	False	False		False	False	null	null	null	null	null	null	null	62.84	POS_MH_1	93.07034:18281466 94.07369:7834696 95.07705:9633513	53.03945:135875 77.03887:210749 91.05602:399758 91.58046:65065 93.05826:87605 93.06982:138108	71716048	70573904	72112200	64150868	71374056	71641864	52515180	64351124	60594308	68561328	65738484	63849928	98411576	109993512	115131224	103028376	97001784	99084232
429	6.214	93.07039	Unknown	[M+H]+		0.111	False	null	null	null	null	null	null	999	False	False	False		False	False	null	null	null	null	null	null	null	8.31	POS_Q6	93.07039:3482576 94.07374:11666600 95.0771:18885016		6647273	10157337	4615986	7136672	9433475	7887506	12589959	6810067	6425091	11285606	8794867	10351042	17434368	11622978	11671670	13773430	15867332	16139690
430	6.319	93.0704	Unknown	[M+H]+	found in higher mz's MsMs_5853; found in higher mz's MsMs_5399; found in higher mz's MsMs_2921; found in higher mz's MsMs_6840; found in higher mz's MsMs_10323; found in higher mz's MsMs_12412; found in higher mz's MsMs_9653; similar chromatogram in higher mz_9465; found in higher mz's MsMs_4755; similar chromatogram in higher mz_9357; found in higher mz's MsMs_10924; found in higher mz's MsMs_10…	0.667	False	null	null	null	null	null	null	999	False	False	False		False	False	null	null	null	null	null	null	null	8.69	POS_Q1	93.0704:3531565 94.07375:12473901 95.07711:13773983		9144714	8965617	8151264	7722751	8899148	9428370	8383803	6863481	7670454	7259216	9003877	10087675	11813034	8861215	8619446	10184822	9764578	10543521
431	0.678	93.07042	Unknown	[M+H]+	found in higher mz's MsMs_1161; found in higher mz's MsMs_466	1	False	null	null	null	null	null	null	999	False	False	False		False	False	null	null	null	null	null	null	null	23.93	POS_Q2	93.07042:9984189 94.07377:7410190 95.07713:10958810		27195362	28180578	26255580	29526638	26515126	26812238	23077624	25399012	23308386	28320628	25871382	23513848	42487268	39423964	38776960	39207676	35437876	34186504
432	0.507	93.50465	Unknown	[M+H]+	ion correlated with 4899; ion correlated with 6659; ion correlated with 7370; ion correlated with 7422; ion correlated with 4513	0.056	False	null	null	null	null	null	null	999	False	False	False		False	False	null	null	null	null	null	null	null	43450.12	POS_MH_4	93.50465:2172506 94.508:3521728 95.51136:1741272		414774	0	0	6183765	0	212371	0	0	682864	0	0	0	0	0	0	0	0	0
433	1.704	93.50784	Unknown	[M+H]+	found in higher mz's MsMs_1546; found in higher mz's MsMs_2222; similar chromatogram in higher mz_5386; similar chromatogram in higher mz_7548; similar chromatogram in higher mz_6688	1	False	null	null	null	null	null	null	999	False	False	False		False	False	null	null	null	null	null	null	null	28756.84	POS_MQ_1	93.50784:2679439 94.51119:244675 95.51455:0		1339986	1555928	1309512	1312727	1438653	1346850	7186886	2053147	6696840	2896271	6422904	6482023	3794517	4687636	4014826	3839673	4665899	6031253
434	0.477	93.59476	Unknown	[M+H]+		0.389	False	null	null	null	null	null	null	999	False	False	False		False	False	null	null	null	null	null	null	null	25753.03	POS_Q6	93.59476:1562949 94.59811:6274631 95.60147:0		3903350	4012736	2427158	3946170	1934724	2667511	1067976	1174320	4565495	3385122	5402576	2629659	4916433	4618218	2444188	1754942	4266028	4886678
435	0.48	93.80651	Unknown	[M+H]+	ion correlated with 2103	0.944	False	null	null	null	null	null	null	999	False	False	False		False	False	null	null	null	null	null	null	null	75498.95	POS_Q4	93.80651:6617082 94.80986:1618706 95.81322:0		9200736	9905369	10239928	9884570	8745927	8951215	12243193	7732602	14100886	9838341	13488154	16233907	13159510	9319400	14395403	20452292	9580070	9846877
436	0.48	93.989	Unknown	[M+2H]2+		0.333	True	null	null	null	null	null	null	999	False	False	False		False	False	null	null	null	null	null	null	null	126.18	POS_MH_3	93.98965:23706704 94.993:2790750 95.99636:0	50.51679:1088596 53.01911:987947 62.02452:38389836 62.52475:248727 67.9984:189301 70.86959:160495 71.02986:96882600 71.18446:148540 71.53116:837404 72.0316:478894 73.53234:637015 78.03708:147566 80.03555:3650690 82.01471:5407692 82.53717:1299828 94.06623:1310147	60675600	62356824	79656808	51632268	64396724	65067500	90775848	110016336	142199744	111911176	114086304	101580768	90496576	73284904	90658176	72484976	68364608	63341716
437	8.328	94.04549	Unknown	[M+H]2+	adduct linked to 3187_[M+H]+; found in higher mz's MsMs_1453	1	True	null	null	null	null	null	null	999	False	False	False		False	False	null	null	null	null	null	null	null	226.07	POS_MH_1	94.04572:840466688 95.04907:165680816 96.05243:5277756	50.5166:289235 53.01954:211475 53.03944:279455 62.02462:7112989 65.03958:89908 67.05489:215274 71.02998:19897148 71.53003:204862 73.53249:437426 78.03415:153959 80.03585:814518 82.01486:1057284 82.53728:1078853 92.05257:376295 93.05824:160398 94.0666:9172738	5177682432	5122591744	5074866688	5014702592	5174082048	5168803328	5170684928	4983220736	5148173312	5127070720	5049878016	5081229824	5186169856	5249130496	5101856768	5186265088	5203463168	5134863360
438	1.082	94.04549	Unknown	[M+H]+		0.389	True	null	null	null	null	null	null	999	False	False	False		False	False	null	null	null	null	null	null	null	2.07	POS_MH_2	94.04566:47992624 95.04901:42856800 96.05237:11319981	62.02444:528943 71.02981:1983878 79.36974:65081 80.03582:92571 80.92089:61118 83.73013:68104 94.02948:90838 94.06638:1463812	195119136	212592800	174785408	196647616	234390944	233597392	150336448	488998048	212926112	418943488	190322512	214336192	287859424	148972816	260692896	287689984	173931888	112972552
439	5.288	94.04553	Unknown	[M+H]+		0.056	True	null	null	null	null	null	null	999	False	False	False		False	False	null	null	null	null	null	null	null	3.94	POS_Q2	94.04553:51031044 95.04888:12763709 96.05224:10615023	56.46357:70840 62.02483:618808 71.03003:1817813 82.01337:92015 87.06206:74410 94.06513:1385976	255182160	173533568	334610240	194437424	185786064	375372512	278639520	148690272	243100528	322405664	187373520	208169616	216045456	277095904	254003072	174756208	232086832	279292544
440	0.478	94.04569	Unknown	[M+H]2+	adduct linked to 3188_[M+H]+	1	True	null	null	null	null	null	null	999	False	False	False		False	False	null	null	null	null	null	null	null	929.91	POS_MH_1	94.04564:3087839744 95.04899:801436928 96.05235:18427108	50.51611:845861 53.0193:526526 59.522:191760 62.02477:21046192 62.52476:219186 71.03014:69029448 71.53027:489311 72.0314:207558 73.53261:416503 80.03445:3179242 82.01511:2358259 82.53744:1108369 94.0648:1209300	10219314176	10596818944	10494394368	10105270272	10346597376	10354417664	12706845696	12746435584	13639003136	13147130880	13448741888	13390466048	11549840384	11160786944	11372800000	10994238464	11244173312	10923704320
441	1.938	94.04569	Unknown	[M+H]+		0.111	True	null	null	null	null	null	null	999	False	False	False		False	False	null	null	null	null	null	null	null	2.86	POS_MQ_3	94.04569:60835316 95.04904:14344433 96.0524:13811218	50.68819:67200 54.35728:67149 62.0245:671760 71.02989:2331923 80.03583:111459 82.01494:63903 94.06667:1183924	530108032	545908672	874124096	675922368	403840832	617126016	411652064	239186528	586838080	384116640	596674688	549702400	780009856	496865280	666208320	429127840	374112192	767079296
442	1.189	94.04569	Unknown	[M+H]+		0.056	True	null	null	null	null	null	null	999	False	False	False		False	False	null	null	null	null	null	null	null	0.15	POS_MQ_2	94.04569:51428332 95.04904:14592703 96.0524:12142339	51.79058:67530 62.02449:538284 71.02979:1968501 80.55177:64917 82.01494:85501 94.06638:1238538	343972480	296466976	343286272	412419296	404557056	250560256	297447680	186865424	203906512	333542656	339282240	254965856	158345040	320092512	157100976	448327456	391209728	336549216
443	1.014	94.04569	Unknown	[M+H]+		0.111	True	null	null	null	null	null	null	999	False	False	False		False	False	null	null	null	null	null	null	null	8.31	POS_MH_4	94.04569:47209516 95.04904:18424236 96.0524:12040792	51.20581:63478 62.02467:283438 71.03002:1000114 94.06478:1244171	272938464	252009600	274661568	270562400	246710432	254494672	271542304	97918256	249890480	418943456	246904416	251730784	282489760	257987104	314148800	311112288	281663392	104528944
444	0.793	94.04571	Unknown	[M+2H]2+		0.278	True	null	null	null	null	null	null	999	False	False	False		False	False	null	null	null	null	null	null	null	8.99	POS_MH_3	94.04568:36238716 95.04903:12875590 96.05239:9745801	59.34888:64626 62.02488:465555 64.71088:64233 71.03013:1497189 71.05444:59364 94.02948:86690 94.0649:1566352	256131088	478771712	480994912	289978400	483185024	275484832	505510432	310965664	305941536	300438208	492381152	496878304	533017088	137084320	235368448	102294240	267241376	547591616
445	0.823	94.04572	Unknown	[M+H]+		0.5	True	null	null	null	null	null	null	999	False	False	False		False	False	null	null	null	null	null	null	null	6.93	POS_MH_1	94.0457:36175524 95.04905:13270373 96.05241:10738744	62.02469:321242 64.61487:74350 71.03004:1145144 80.03582:83867 94.02948:77788 94.06483:1635866	229318128	478771712	480994912	218940128	483184992	205253968	505510432	213958144	186793232	189889632	492381152	206666368	533017120	213637568	279636352	226913168	259926096	547591616
446	6.908	94.06553	ANILINE	[M+H]+		0.278	True	null	94.06545	C6H7N		PAYRUJLWNCNPSJ-UHFFFAOYSA-N		430	True	True	True		False	False	null	null	86.3	null	86.7	74.9	66.7	3.64	POS_Q5	94.06557:43564560 95.06892:8922024 96.07228:1201926	53.03946:226029 67.05492:129920 77.03889:164126 78.03419:124972 93.05829:99386 94.06477:9724602	199734240	233790400	424887648	387986752	234549904	183307504	203157520	188650240	259074816	120836136	178473456	152488928	69475152	123851784	330599424	192983088	379716224	360991456
447	8.512	94.06554	ANILINE	[M+H]+		0.278	True	null	94.0655	C6H7N		PAYRUJLWNCNPSJ-UHFFFAOYSA-N		430	True	True	True		False	False	null	null	83.7	null	79.3	74.5	66.7	15.4	POS_MH_2	94.06555:91897192 95.0689:12885329 96.07226:1892341	53.03947:383457 62.02446:449533 65.03959:139094 67.05489:294127 71.03013:1731109 77.03886:177836 78.03416:305193 80.03427:103446 82.53727:136209 93.05825:226286 94.06473:17374996	1598282240	740698624	823262976	613512448	627095360	1266052096	614752192	873493824	821748096	1466577536	431455040	439441152	643671424	1338440960	948831936	884637632	959153600	428625504
448	6.725	94.06555	ANILINE	[M+H]+		0.389	True	null	94.06545	C6H7N		PAYRUJLWNCNPSJ-UHFFFAOYSA-N		430	True	True	True		False	False	null	null	86.4	null	86.9	75.1	66.7	3.45	POS_Q2	94.06559:36079732 95.06894:6728128 96.0723:2153107	53.03947:239240 67.05492:82192 77.03889:151803 78.03419:95997 93.05829:98385 94.06477:7166466	147447152	323172480	312207520	210847472	159282944	331173824	301953696	296284768	276212576	123441136	209366976	360255040	316901056	289249888	340644736	328622432	214545136	205153648
449	7.191	94.06555	ANILINE	[M+H]+		0.056	True	null	94.06545	C6H7N		PAYRUJLWNCNPSJ-UHFFFAOYSA-N		430	True	True	True		False	False	null	null	86.2	null	86.5	74.9	66.7	2.39	POS_MQ_6	94.06555:56059180 95.0689:9813355 96.07226:2791609	53.03945:264844 61.63428:64482 67.0549:79116 77.03887:163925 78.03416:177693 93.05827:154149 94.06669:9892887	405550400	267548880	212789744	175995264	174964368	191933456	236893360	398728896	278942304	296323232	126850560	260360112	176268368	109724784	219808288	246495760	263124480	442556384
450	6.578	94.06555	Aniline	[M+H]+		0.111	True	null	94.06565	C6H7N		PAYRUJLWNCNPSJ-UHFFFAOYSA-N		430	True	True	True		False	False	null	null	84.9	null	71.3	75	100	1.23	POS_MQ_1	94.06555:26920090 95.0689:5952902 96.07226:1230462	53.03945:117675 67.0549:96117 77.03887:129710 78.03416:97371 94.06475:6168585	142979568	196755456	144035184	210621136	147872672	265790528	192408304	143623072	220938560	139867296	55473408	146994368	151981152	227093536	133734544	211162080	215023408	237232608
451	8.575	94.06555	ANILINE	[M+H]+		0.056	True	null	94.06545	C6H7N		PAYRUJLWNCNPSJ-UHFFFAOYSA-N		430	True	True	True		False	False	null	null	84.4	null	81.2	74.8	66.7	7.61	POS_MH_5	94.06555:90008560 95.0689:11096251 96.07226:1559608	53.03945:619320 62.02496:393882 65.03959:154332 67.05513:329914 71.03001:1236855 77.03886:235609 78.03442:428360 80.03427:98779 93.05825:288780 94.06668:18876992	198429872	870263936	446803328	477184896	1147300608	1266052096	508582784	1059560768	218932368	182445952	431455040	390813408	410789312	1352368384	528906432	1169775232	972181824	888584384
452	6.847	94.06559	ANILINE	[M+H]+		0.056	True	null	94.06545	C6H7N		PAYRUJLWNCNPSJ-UHFFFAOYSA-N		430	True	True	True		False	False	null	null	86.1	null	86.3	74.8	66.7	3.51	POS_Q3	94.06559:42546688 95.06894:7522397 96.0723:1621172	50.15778:72252 53.03946:228124 65.03848:75513 67.05492:188563 77.03889:161147 78.03419:171557 93.05829:138101 94.06477:10163099	180544416	124187896	80098352	78220432	140811744	186558656	212332288	198845056	168239472	203939232	178473456	234330432	181016240	173597200	238669088	172576688	379716224	151380496
453	0.481	94.10323	Unknown	[M+H]+	found in higher mz's MsMs_720	0.5	True	null	null	null	null	null	null	999	False	False	False		False	False	null	null	null	null	null	null	null	257.05	POS_MH_1	94.10321:16314937 95.10656:4331144 96.10992:0	50.51606:1343273 53.01935:1120886 59.52198:217256 62.02474:44054712 62.52481:539249 71.03011:111009784 71.5302:1085570 72.03139:525311 73.53248:748186 78.03706:248412 80.03437:3876438 82.01499:5583117 82.53743:1513598 94.06506:1267331	51321652	44927660	57734588	43779396	38077480	55849868	73449792	64261984	62375444	103829216	50995416	84131768	72753144	53521208	64054740	62533328	49046440	59921588
454	9.043	94.11282	Unknown	[M+H]+	similar chromatogram in higher mz_923	0.111	False	null	null	null	null	null	null	999	False	False	False		False	False	null	null	null	null	null	null	null	3.05	POS_MH_1	94.11282:275267 95.11617:0 96.11953:0		737681	149069	97728	445301	188377	144436	502331	0	688142	134032	315701	570803	450115	520069	102209	287777	0	174268
455	8.971	94.11404	Unknown	[M+H]+		0.167	False	null	null	null	null	null	null	999	False	False	False		False	False	null	null	null	null	null	null	null	3.88	POS_MH_1	94.11404:339469 95.11739:0 96.12075:0		808223	151102	888615	0	1031708	530404	347963	382034	405187	134032	268857	570803	0	527188	118639	124814	552916	161376
456	0.484	94.13631	Unknown	[M+2H]2+		0.056	False	null	null	null	null	null	null	999	False	False	False		False	False	null	null	null	null	null	null	null	49.35	POS_MH_5	94.13631:3192605 95.13966:0 96.14302:0		5378686	3369317	5292038	5166512	7875685	5583020	6409878	4277948	6712342	2833610	6756480	7179111	5328978	6491306	3113720	5715017	3647750	6186536
457	0.481	94.28552	Unknown	[M+H]+		1	False	null	null	null	null	null	null	999	False	False	False		False	False	null	null	null	null	null	null	null	35236.81	POS_Q4	94.28552:7444661 95.28887:0 96.29223:0		9814898	11159113	9910863	11550077	10709383	10073971	12937051	7463032	14147897	11213551	14939148	17591382	15328274	11255737	15913831	23082086	10943230	11547706
458	1.015	94.54582	Unknown	[M+H]+		0.389	False	null	null	null	null	null	null	999	False	False	False		False	False	null	null	null	null	null	null	null	6.55	POS_Q1	94.54582:6866440 95.54917:0 96.55253:0		22732722	32614068	33964644	34237340	44278976	34107060	43210552	39089444	39491116	36233716	36341184	22755650	39124580	38099992	41223000	27872266	36238948	47983148
459	1.074	94.54601	Unknown	[M+H]+		0.278	False	null	null	null	null	null	null	999	False	False	False		False	False	null	null	null	null	null	null	null	2.02	POS_MH_4	94.54601:6961142 95.54936:518095 96.55272:0		45742776	32913960	20174780	32894744	34120440	31410852	19050156	14251760	19180514	19404876	25336412	26410484	11120340	13726028	31237508	32140774	32996440	47983148
460	0.481	94.60303	Unknown	[M+H]+		0.333	False	null	null	null	null	null	null	999	False	False	False		False	False	null	null	null	null	null	null	null	112992.84	POS_MQ_3	94.60303:7325938 95.60638:0 96.60974:0		10653138	11276816	13852814	10290716	12541671	13364772	17745486	22467484	24651486	23190086	17536030	19838490	18074864	10819958	18793972	14317024	15268993	10257620
461	8.327	95.04436	w/o MS2:Phenol	[M+2H]2+		1	True	null	95.0491	C6H6O		ISWSIDIOOBJBQZ-UHFFFAOYSA-N		530	True	True	False		False	False	null	null	73.7	null	null	null	null	129.47	POS_MH_2	95.04436:136512224 96.04771:5644486 97.05107:0	55.05485:79409 58.08163:57039 63.02346:157944 64.03117:62945 67.0549:103755 72.02848:434336 78.03564:116368 82.98666:67199 95.05975:663371 95.08562:183986	759715520	751592192	741614336	721341504	769665728	726438848	745623680	720934144	739434560	756277312	762288832	726994432	727658368	742631296	746739200	763741184	765546368	763314560
462	1.93	95.04442	w/o MS2:Phenol	[M+H]+		0.056	True	null	95.0491	C6H6O		ISWSIDIOOBJBQZ-UHFFFAOYSA-N		530	True	True	False		False	False	null	null	89.6	null	null	null	null	0.53	POS_MH_4	95.04442:11921809 96.04777:11424481 97.05113:11584657	50.12727:63297 63.02346:112180 67.05508:321655 68.05023:187702 72.02909:316958 75.00964:64956 95.06001:1195680 95.08562:233735	66714032	50702796	66898304	42665160	60269968	60753900	56213072	46874792	66995108	50053676	49861984	39763076	72907080	36618024	30447148	41634416	79439216	58379472
463	2.584	95.04962	Phenol	[M+H]+	found in higher mz's MsMs_1059; found in higher mz's MsMs_708	0.5	True	null	95.0491	C6H6O		ISWSIDIOOBJBQZ-UHFFFAOYSA-N		430	True	True	True		False	False	null	null	82.9	null	76.5	70.9	75	4.71	POS_MH_4	95.0496:13452254 96.05295:11525168 97.05631:6398527	55.05485:97251 63.02346:74385 67.0549:255723 72.02881:177012 78.03416:75662 95.05577:244987 95.06174:905011 95.08562:188553	74609544	95050552	101073880	72485752	79178768	93220448	92343584	108814352	102664400	116549144	83914848	80454800	89802464	81332328	75860136	70409952	68692320	89181256
464	1.064	95.04963	w/o MS2:Phenol	[M+H]+	found in higher mz's MsMs_1160; found in higher mz's MsMs_662; found in higher mz's MsMs_1175; found in higher mz's MsMs_1150; found in higher mz's MsMs_1060	0.778	True	null	95.0491	C6H6O		ISWSIDIOOBJBQZ-UHFFFAOYSA-N		530	True	True	False		False	False	null	null	73.6	null	null	null	null	34.52	POS_Q2	95.04963:63170956 96.05298:13318493 97.05634:5683322	53.03947:173076 55.05487:158284 65.03961:86283 67.05499:502444 72.02883:204656 77.03909:616218 93.06985:72271 95.01204:109954 95.04981:2579976 95.08502:350942	189641936	230922160	203059008	190948672	189728208	181399648	197429024	182901392	178166432	178906624	166418096	164695424	244783408	267812784	287240000	255636864	249349008	267650944
465	1.7	95.04964	Phenol	[M+H]+	found in higher mz's MsMs_663; similar chromatogram in higher mz_1836; found in higher mz's MsMs_1058	1	True	null	95.0491	C6H6O		ISWSIDIOOBJBQZ-UHFFFAOYSA-N		430	True	True	True		False	False	null	null	81.2	null	71	71.8	75	9.8	POS_MQ_6	95.04961:17187334 96.05296:11069247 97.05632:5989607	52.76847:61962 55.05486:127269 67.05495:330267 72.02882:190128 78.03417:93193 95.04981:202206 95.06174:525596 95.08563:255416	95929448	89498304	138082048	110889992	92023488	82469944	74670640	97801912	82237912	143296576	91417120	94888064	133801152	122006392	135234912	128386424	131060584	148774416
466	0.672	95.04964	w/o MS2:Phenol	[M+H]+	ion correlated with 664; found in higher mz's MsMs_1161; found in higher mz's MsMs_1230; found in higher mz's MsMs_1698; found in higher mz's MsMs_2175; found in higher mz's MsMs_3004; found in higher mz's MsMs_664	1	True	null	95.0491	C6H6O		ISWSIDIOOBJBQZ-UHFFFAOYSA-N		530	True	True	False		False	False	null	null	74.8	null	null	null	null	15.11	POS_Q2	95.04964:28292438 96.05299:12587127 97.05635:5480184	53.03947:137786 55.05487:141942 67.05453:363794 68.05025:82682 68.44244:63399 72.02883:138284 74.32673:70312 77.03889:281960 78.03419:77751 93.06985:114490 95.01204:82995 95.04984:1112453 95.08566:186803	90603072	96431368	92904800	103886672	118646368	105521064	74580272	85019216	82081240	90315016	103264768	91095352	126935960	142060080	125989912	146799344	125404136	142995232
467	1.906	95.06085	w/o MS2:4-Methylpyrimidine	[M+H]+	found in higher mz's MsMs_3338	0.278	True	null	95.0604	C5H6N2		LVILGAOSPDLNRM-UHFFFAOYSA-N		530	True	True	False		False	False	null	null	78.3	null	null	null	null	5.27	POS_MH_1	95.06085:9441187 96.0642:277224 97.06756:4154430	55.05485:100247 67.05465:326419 68.05023:146003 69.08391:61058 72.02848:322578 77.52606:70970 78.03564:88434 95.06148:1129153 95.08562:212928	42016948	58610484	35993316	54120204	39173244	42744320	22714036	18141248	26447164	20433598	17710092	24967654	30543316	25174682	21292056	23294716	28288100	48107320
468	6.081	95.08599	Unknown	[M+H]+	found in higher mz's MsMs_5398; similar chromatogram in higher mz_4217; found in higher mz's MsMs_4217; found in higher mz's MsMs_5310; found in higher mz's MsMs_6278; similar chromatogram in higher mz_2818; similar chromatogram in higher mz_3014; similar chromatogram in higher mz_3317; similar chromatogram in higher mz_3758; similar chromatogram in higher mz_4777; similar chromatogram in higher …	1	True	null	null	null	null	null	null	999	False	False	False		False	False	null	null	null	null	null	null	null	75.38	POS_MH_1	95.08596:73063240 96.08931:6754453 97.09267:10418808	53.71342:66363 55.05466:529948 58.09113:61341 59.93829:73948 60.06102:70826 67.05462:1274882 78.03564:85422 93.06982:159214 95.0498:110540 95.06127:435804 95.08521:1142631	329340576	344661056	353932544	369491712	408057952	433226240	277598944	309178048	317991392	291300128	293423712	343266368	368350880	348002880	342782784	362042816	372194176	340625728
469	6.204	95.08599	Unknown	[M+H]+	found in higher mz's MsMs_5854; found in higher mz's MsMs_6692; found in higher mz's MsMs_3366; found in higher mz's MsMs_5184; found in higher mz's MsMs_4892; found in higher mz's MsMs_2525; found in higher mz's MsMs_7328	0.278	True	null	null	null	null	null	null	999	False	False	False		False	False	null	null	null	null	null	null	null	6.94	POS_MQ_2	95.08598:9930871 96.08933:2151906 97.09269:4992946	55.05486:151350 61.07095:59183 67.05495:389097 78.03417:89068 84.44199:84057 93.07176:81676 95.0613:581935 95.08565:421111	55855352	60114508	54331144	60760720	20919778	21836630	29276070	54579852	45473288	52038956	53374584	58839636	73550616	63087900	64923564	67930656	59349464	64858080
470	6.316	95.08601	Unknown	[M+H]+	found in higher mz's MsMs_5029; found in higher mz's MsMs_7184; found in higher mz's MsMs_4893	0.444	False	null	null	null	null	null	null	999	False	False	False		False	False	null	null	null	null	null	null	null	4.37	POS_Q4	95.08601:9051053 96.08936:1288552 97.09272:3467696		31730858	33294376	32245678	32206554	30824974	37911356	30708244	28233014	32817862	26884014	35133832	34742092	39213524	32459056	35171236	34814452	38649556	34369716
471	0.668	95.52344	Unknown	[M+H]+		0.056	False	null	null	null	null	null	null	999	False	False	False		False	False	null	null	null	null	null	null	null	7.2	POS_Q6	95.52344:1766293 96.52679:0 97.53015:659745		0	0	0	0	0	0	0	313921	0	0	0	0	0	0	0	299095	0	4414928
472	0.935	96.04493	3-Hydroxypyridine	[M+H]+	found in higher mz's MsMs_3576	0.056	True	null	96.04491	C5H5NO		GRFNBEZIAWKNCO-UHFFFAOYSA-N		430	True	True	True		False	False	null	null	83.7	null	80.7	80.6	50	0.49	POS_MQ_5	96.04493:11037994 97.04828:2131404 98.05164:8581452	50.36279:61673 53.83364:62433 55.75164:58350 63.89608:66801 68.05024:214686 86.57227:78492 96.0444:2253125	56908076	59706688	89831848	39286376	58801572	33903740	63809376	74025024	86642608	32709626	44201552	77727488	83582088	64949476	35702800	30695026	103563032	60022656
473	0.478	96.5351	Unknown	[M+H]+		1	False	null	null	null	null	null	null	999	False	False	False		False	False	null	null	null	null	null	null	null	114059.27	POS_MQ_4	96.5351:7114639 97.53845:1353395 98.54181:0		16202629	15746617	17855826	16541859	15936919	16972664	20262372	20846950	19737458	22569772	20080530	22662640	20892598	18741384	17832466	17004116	17642628	17861396
474	0.621	96.77685	Unknown	[M+H]+		0.111	False	null	null	null	null	null	null	999	False	False	False		False	False	null	null	null	null	null	null	null	32718.43	POS_MQ_5	96.77685:1987928 97.7802:0 98.78356:0		1658645	1736757	0	456617	859310	1480349	1757018	908416	422056	1394911	5352670	3246198	490571	1402109	739599	504029	1785833	0
475	8.228	96.92221	Unknown	[M+H]+	similar chromatogram in higher mz_2459; found in higher mz's MsMs_4327; found in higher mz's MsMs_6265; found in higher mz's MsMs_10046; similar chromatogram in higher mz_6611	1	True	null	null	null	null	null	null	999	False	False	False		False	False	null	null	null	null	null	null	null	9.92	POS_MH_1	96.92242:9298104 97.92577:0 98.92913:3223377	63.0686:61902 89.1156:61574 97.02795:242147 97.07721:146634	73303152	82124200	88569856	87883632	91339944	90065320	74701184	83777064	82179824	85933304	85975592	89289544	85146072	90606208	87948584	87127880	91334976	83567424
476	0.62	96.97857	Unknown	[M+H]+	similar chromatogram in higher mz_4674; similar chromatogram in higher mz_7334	0.833	False	null	null	null	null	null	null	999	False	False	False		False	False	null	null	null	null	null	null	null	39.07	POS_Q3	96.97857:7678870 97.98192:2385428 98.98528:294495776		25958192	15858838	21965748	18868896	14499575	20731324	16774620	23190908	21459494	23326422	20389270	19332542	11788333	9109649	24404334	17073112	22327610	6013897
477	0.477	97.0011	Unknown	[M+H]+	similar chromatogram in higher mz_5003	1	False	null	null	null	null	null	null	999	False	False	False		False	False	null	null	null	null	null	null	null	20.55	POS_MQ_6	97.0011:4259012 98.00445:159547232 99.00781:2243900		8299509	8953135	5751586	7816266	7080125	9050941	10183835	8620958	11217090	12414193	12714003	13811124	6962426	9045314	8152162	8774385	8889975	7757454
478	8.416	97.02877	Unknown	[M+H]+		0.056	False	null	null	null	null	null	null	999	False	False	False		False	False	null	null	null	null	null	null	null	3.72	POS_MH_1	97.02877:4343118 98.03212:0 99.03548:1931259		23723770	21796074	25463188	25606860	23907594	27236570	10549125	16699918	15114264	34330668	20953198	28708014	17832860	24389512	11825332	27007026	23622256	15724235
479	1.773	97.0288	Unknown	[M+H]+	found in higher mz's MsMs_5509	0.833	True	null	null	null	null	null	null	999	False	False	False		False	False	null	null	null	null	null	null	null	7.68	POS_MH_1	97.02902:14336767 98.03237:815183 99.03573:11142022	54.94801:69053 69.03462:237078 97.0279:781209 97.06489:98123	77244872	64001228	86260512	58475812	100305816	95349528	66352104	87087024	93954528	98872920	109978288	91488344	47454444	51201236	51042208	51408388	50802232	38364508
480	0.62	97.02881	Unknown	[M+H]+	found in higher mz's MsMs_2456; found in higher mz's MsMs_5004; found in higher mz's MsMs_7324; found in higher mz's MsMs_10163; found in higher mz's MsMs_11775; found in higher mz's MsMs_6942; found in higher mz's MsMs_6580; found in higher mz's MsMs_5686; found in higher mz's MsMs_5244; found in higher mz's MsMs_4819; found in higher mz's MsMs_4060; found in higher mz's MsMs_3575; found in high…	1	True	null	null	null	null	null	null	999	False	False	False		False	False	null	null	null	null	null	null	null	723.31	POS_MH_1	97.02876:912072320 98.03211:53933176 99.03547:216137040	51.02364:713932 53.00316:341299 53.03944:118055 55.01878:383462 68.99768:181385 69.03465:7047452 71.01336:5375472 97.02996:25323380	4383463936	4430140928	4313294848	4201987584	4378055168	4386578944	4054621952	4166249472	4442395136	4248371456	4223313664	4239248896	3628430592	3506099712	3429149184	3574014976	3577790464	3440111104
481	3.689	97.02881	Unknown	[M+H]+		0.056	True	null	null	null	null	null	null	999	False	False	False		False	False	null	null	null	null	null	null	null	2.5	POS_MQ_3	97.02881:5619806 98.03216:383691 99.03552:5271089	69.03463:96509 69.04449:74569 97.02788:736398 97.0649:92537	20455764	20476768	29019574	19931448	23964232	24396150	26740578	29950942	26634040	30641832	32094750	27538598	18749068	19625334	20537452	19780858	24285554	24772630
482	2.514	97.02882	Unknown	[M+H]+	ion correlated with 5062; similar chromatogram in higher mz_539; found in higher mz's MsMs_5497; similar chromatogram in higher mz_951; similar chromatogram in higher mz_804	1	True	null	null	null	null	null	null	999	False	False	False		False	False	null	null	null	null	null	null	null	22.2	POS_MH_1	97.0288:30113244 98.03215:1870934 99.03551:10262893	55.76773:68255 69.03446:313261 69.04448:68753 97.02759:1465904 97.06489:111744	116577320	145153136	140578496	132090600	122270376	145208256	154879584	135313792	155485040	158316128	151413248	170934256	89504960	87620864	98824152	89755184	92850832	87963528
483	5.504	97.02886	Unknown	[M+H]+	found in higher mz's MsMs_8340; found in higher mz's MsMs_9373; similar chromatogram in higher mz_6881	0.889	True	null	null	null	null	null	null	999	False	False	False		False	False	null	null	null	null	null	null	null	5.22	POS_MH_1	97.02887:6452218 98.03222:0 99.03558:2649340	55.05485:60911 69.03462:93126 78.94334:69870 97.02787:1193361 97.06489:74632	43829948	39348420	44338124	34084696	38467748	41229052	54597180	47103428	57078892	54864236	54575716	53419200	43678120	45847008	44035564	40308692	44848724	38450292
484	1.433	97.02902	Unknown	[M+H]+		0.056	True	null	null	null	null	null	null	999	False	False	False		False	False	null	null	null	null	null	null	null	5.28	POS_MQ_2	97.02902:15505726 98.03237:803926 99.03573:16204465	55.01891:69502 69.03463:198844 71.01332:120815 78.02233:66506 97.02833:842446 97.0649:89804	52503672	84638520	69122288	47012620	90306568	205711536	203599456	201514080	161570864	217275200	93742080	232718848	67442432	36436104	57385912	53774452	48542648	52987132
485	1.715	97.02903	Unknown	[M+H]+	ion correlated with 5508; found in higher mz's MsMs_5508	0.667	True	null	null	null	null	null	null	999	False	False	False		False	False	null	null	null	null	null	null	null	5.19	POS_MH_1	97.02903:13038026 98.03238:1256929 99.03574:9188394	69.03462:186142 71.01331:81710 97.02772:577601 97.06489:95728	42598216	49868320	50459152	50285512	47196272	56217036	45008664	47955948	63305096	52984164	50435628	51522640	28110756	29658886	28726344	33776780	31093036	30207612
486	0.878	97.02905	Unknown	[M+H]+	found in higher mz's MsMs_6566	0.667	True	null	null	null	null	null	null	999	False	False	False		False	False	null	null	null	null	null	null	null	10.91	POS_MH_1	97.02906:40986692 98.03241:2995010 99.03577:15147354	53.00298:72881 55.01891:74661 59.46389:55504 65.15574:60186 69.03442:653437 71.01331:267860 96.79443:71231 97.02963:1790094 97.06489:80327 97.07721:76335	303960992	143524800	138880160	104934584	121971304	399141696	307402976	408138560	136692560	153173920	122032312	138998800	315722368	103986440	87610832	350327040	336461120	243714112
487	3.802	97.02908	Unknown	[M+H]+		0.222	True	null	null	null	null	null	null	999	False	False	False		False	False	null	null	null	null	null	null	null	3.54	POS_MH_6	97.0288:5908776 98.03215:0 99.03551:5072877	69.03463:140211 97.02811:780501 97.0649:121889	27759426	32377072	34538640	41623548	32702082	29876476	32343016	31115690	31946728	39323460	31193854	30350742	17572800	23641388	24135584	18689788	19632412	18195040
488	8.457	97.06529	Unknown	[M+H]+	found in higher mz's MsMs_1631	0.111	False	null	null	null	null	null	null	999	False	False	False		False	False	null	null	null	null	null	null	null	2.04	POS_Q1	97.06529:4903506 98.06864:99491392 99.072:6067904		19277704	40824708	38026588	24060196	9392496	13074577	44721332	14376785	20705784	24501404	13558056	9182745	42896996	9374057	26427504	11251385	6956794	14460908
489	8.409	97.06533	Unknown	[M+H]+		0.222	False	null	null	null	null	null	null	999	False	False	False		False	False	null	null	null	null	null	null	null	4.05	POS_Q2	97.06533:4889616 98.06868:83440160 99.07204:5192004		21678598	23919470	38026588	11684314	27172180	20260950	29636384	14497583	21470864	23906864	22701690	41302796	14643008	34273044	31170342	25589766	35121148	28932074
490	8.388	97.10164	Unknown	[M+H]+		0.444	False	null	null	null	null	null	null	999	False	False	False		False	False	null	null	null	null	null	null	null	3.26	POS_MQ_6	97.10164:5296993 98.10499:1446317 99.10835:0		58562460	65790668	39424700	58414800	47051248	31042766	66471360	43677704	56337700	40691292	41148872	43253800	63257844	62073500	50752352	38523836	54868372	38186420
491	6.082	97.10168	Unknown	[M+H]+	found in higher mz's MsMs_4217; found in higher mz's MsMs_6278; found in higher mz's MsMs_3758; found in higher mz's MsMs_2269; found in higher mz's MsMs_5255; found in higher mz's MsMs_5749; found in higher mz's MsMs_5310; found in higher mz's MsMs_5851	1	False	null	null	null	null	null	null	999	False	False	False		False	False	null	null	null	null	null	null	null	4.02	POS_Q5	97.10168:9691593 98.10503:2560191 99.10839:0		56478980	60116732	52127500	41570476	47323324	51661172	51232692	41807932	38912332	78123768	53670948	40710584	64463400	43966300	65508080	36833936	55039656	51440572
492	0.639	97.28191	Unknown	[M+H]+	similar chromatogram in higher mz_5078; similar chromatogram in higher mz_13083	0.167	False	null	null	null	null	null	null	999	False	False	False		False	False	null	null	null	null	null	null	null	22161.99	POS_MQ_5	97.28191:2002830 98.28526:0 99.28862:0		2004362	648928	0	2946880	726457	1708039	3120424	1319021	1478735	1888506	5617272	2730799	422062	1728433	2065437	473337	318342	0
493	6.087	97.51461	Unknown	[M+H]+		0.667	False	null	null	null	null	null	null	999	False	False	False		False	False	null	null	null	null	null	null	null	11.21	POS_Q2	97.51461:4674084 98.51796:67657448 99.52132:0		12283477	7675929	19660206	7973320	9579231	5125438	7240840	8428580	12100890	14990703	8586857	7161028	8351584	30995816	29566312	13802456	20412800	22875966
494	6.147	97.51488	Unknown	[M+H]+		0.056	False	null	null	null	null	null	null	999	False	False	False		False	False	null	null	null	null	null	null	null	18.86	POS_Q1	97.51488:3288196 98.51823:74146544 99.52159:0		0	7675929	39259	4576574	5354158	0	105043	8428580	12100890	0	4983378	7161028	11724182	11706556	2362543	8279372	20412800	9834867
495	6.036	97.51488	Unknown	[M+H]+	similar chromatogram in higher mz_9028	0.611	False	null	null	null	null	null	null	999	False	False	False		False	False	null	null	null	null	null	null	null	11.69	POS_Q1	97.51488:3595623 98.51823:57877024 99.52159:0		8300734	17532952	19660206	4937614	4657622	11921922	11461424	14659567	9314240	14990703	6091314	5499806	15754470	30995816	4861082	17004324	18267636	5459411
496	0.735	97.5343	Unknown	[M+H]+	similar chromatogram in higher mz_4568	1	False	null	null	null	null	null	null	999	False	False	False		False	False	null	null	null	null	null	null	null	19.37	POS_Q6	97.5343:8072882 98.53765:0 99.54101:20127430		35693008	30922500	37705012	35023672	33628372	31415458	32505456	31098156	29927552	14554866	33236536	30856928	36213064	37111744	37031956	36741816	35221288	63524380
497	6.086	97.96922	Unknown	[M+H]+	ion correlated with 3014; ion correlated with 3893; found in higher mz's MsMs_4093; found in higher mz's MsMs_4452; found in higher mz's MsMs_2930; found in higher mz's MsMs_1701	0.944	True	null	null	null	null	null	null	999	False	False	False		False	False	null	null	null	null	null	null	null	7.64	POS_MH_1	97.9691:13511396 98.97245:0 99.97581:0	55.93531:93887 56.05051:1612972 56.94313:1012215 57.03472:407730 70.06575:555413 72.93768:231172 98.06007:6009512	106990160	123595504	115259280	100042120	102741616	95273096	63274344	53690328	69556576	89716640	59383016	83814312	68037000	138890096	167026992	228500080	203149296	179884080
498	8.354	97.99165	Unknown	[M+H]+	found in higher mz's MsMs_2932; found in higher mz's MsMs_890	1	True	null	null	null	null	null	null	999	False	False	False		False	False	null	null	null	null	null	null	null	55.66	POS_MH_1	97.99183:177974400 98.99518:2789890 99.99854:500339	56.05042:2105828 56.96524:1631551 57.03455:436948 70.0655:457628 75.04451:99816 98.06007:7187380	1106322432	1060746752	1151028224	1267125632	1125444992	1112168960	1260291968	1028299328	1147406592	1151013376	1195578880	1119781632	988387904	1090992000	1197303424	1125185024	1065370624	1138403584
499	0.49	97.99185	Unknown	[M+H]+	ion correlated with 1820	1	True	null	null	null	null	null	null	999	False	False	False		False	False	null	null	null	null	null	null	null	37.45	POS_MH_1	97.99185:144508256 98.9952:2748132 99.99856:1407281	56.943:90766 56.96511:4543286 61.91051:59795 70.06571:303804 71.22062:63728 82.85373:72995 91.00738:67164 98.06014:510004	561498496	459443840	430213536	585534592	455278240	529199264	550849216	517411616	674042432	689917760	765299520	674652736	436249024	355718528	581281728	436740736	369289088	686774208
500	1.084	97.99187	Unknown	[M+H]+		0.167	True	null	null	null	null	null	null	999	False	False	False		False	False	null	null	null	null	null	null	null	1.02	POS_MH_1	97.99187:41141504 98.99522:4401387 99.99858:1597494	55.44368:67451 56.943:87007 56.96512:978713 59.34495:56044 70.06571:300901 98.06016:539657	219101600	279193472	129659712	178722720	249579424	71256592	89970304	198676544	156890784	160763120	179030912	104280904	195233024	173333184	216236480	234855600	248548720	296002016
501	2.469	97.99189	Unknown	[M+H]+		0.056	True	null	null	null	null	null	null	999	False	False	False		False	False	null	null	null	null	null	null	null	6.47	POS_MQ_2	97.99189:48417884 98.99524:1687642 99.9986:2565486	56.05046:207487 56.96517:1149186 57.03445:63290 65.16026:71052 67.91785:69635 69.03463:83427 70.06544:346468 98.03088:195641 98.06006:1417000	255144064	273436960	231709424	166027360	185612288	250942544	186982832	335453760	461709120	223612320	177841824	337357312	209380720	291298336	224884480	228941040	231756352	303894560
502	1.012	97.99189	Unknown	[M+H]+		0.778	True	null	null	null	null	null	null	999	False	False	False		False	False	null	null	null	null	null	null	null	6.07	POS_MH_3	97.99191:40802984 98.99526:5074622 99.99862:815670	56.9652:1059100 61.49324:58110 63.52486:59681 70.06571:303275 78.05785:61665 82.36368:65979 97.99129:75612 98.06007:514855	229944688	144293152	299186848	281141600	227970336	216646944	248987904	299720384	240186432	241998784	240870880	246473408	268448608	244004944	211998992	254379248	252004288	365624864
503	0.82	97.99191	Unknown	[M+H]+		0.778	True	null	null	null	null	null	null	999	False	False	False		False	False	null	null	null	null	null	null	null	19.69	POS_MH_2	97.99187:32195328 98.99522:15544853 99.99858:5111580	56.943:98669 56.96522:1003577 69.03339:73480 70.06571:280573 94.56225:75623 98.03296:110251 98.06059:519234	222819824	417860960	468317536	435067712	428636736	434214816	436687776	256012416	411915200	418978240	419800896	423573504	246489104	274764416	435695296	180898464	446287616	469087168
504	2.14	97.99192	Unknown	[M+H]+		0.333	True	null	null	null	null	null	null	999	False	False	False		False	False	null	null	null	null	null	null	null	4.1	POS_MH_1	97.99192:47295188 98.99527:1742220 99.99863:2123987	54.47707:65344 56.05045:119240 56.943:115870 56.9653:1395078 70.06611:428246 80.80068:72214 83.2323:73366 98.06026:996580	400827360	471081920	451188448	472987008	183334288	543421184	549910592	302210528	622813632	479480704	502842944	505138560	332475584	399307680	366141824	227413728	188091328	284127744
505	5.3	97.99192	Unknown	[M+H]+		0.111	True	null	null	null	null	null	null	999	False	False	False		False	False	null	null	null	null	null	null	null	4.58	POS_MH_4	97.99192:40405832 98.99527:1441413 99.99863:1895794	56.05049:697593 56.96516:1310918 57.03445:158551 70.06568:548234 74.07284:65475 98.06008:2869528	255749408	121500208	105982264	121033144	32723284	224600416	173368640	159423152	71945392	155335664	84622200	183239504	103068520	217950384	220851056	201011760	220492192	282246528
506	2.331	97.99194	Unknown	[M+H]+		0.222	True	null	null	null	null	null	null	999	False	False	False		False	False	null	null	null	null	null	null	null	3.5	POS_MH_4	97.99193:47868648 98.99528:1495225 99.99864:2707731	56.05045:224076 56.943:104694 56.96582:1473072 70.06581:401043 88.76443:78098 98.05965:1041281	324438304	324367744	493066080	306109600	382602848	169999456	390903008	286660928	295735040	144651360	227474752	330632448	104669216	301274080	211275120	82939504	278731008	520340064
507	2.582	97.99194	Unknown	[M+H]+		0.056	True	null	null	null	null	null	null	999	False	False	False		False	False	null	null	null	null	null	null	null	6.82	POS_MQ_2	97.99194:48974336 98.99529:1811170 99.99865:6825370	53.5734:65545 56.05046:213103 56.96585:1368226 57.03445:86325 70.06537:388914 98.05972:1369961	188822464	254853728	500325280	312518400	332034400	340868416	377366176	268348832	323610976	265144144	262776272	273329888	299806048	416943520	319272224	272517760	309434304	276794464
508	4.973	97.99195	Unknown	[M+H]+		0.056	True	null	null	null	null	null	null	999	False	False	False		False	False	null	null	null	null	null	null	null	8.7	POS_Q6	97.99195:46147020 98.9953:2858628 99.99866:2416198	56.05045:756064 56.96511:1527136 57.03447:254470 68.02013:61829 70.06615:470904 82.75184:68322 86.44273:77836 98.0601:3240350	208731488	232191312	145662112	214581920	228675552	262390592	111214768	215820384	255388416	126757632	271325504	199951952	265241728	302676352	138728096	290360160	246166160	346744992
509	5.602	97.99197	Unknown	[M+H]+		0.111	True	null	null	null	null	null	null	999	False	False	False		False	False	null	null	null	null	null	null	null	12.22	POS_MH_6	97.99197:33350774 98.99532:1157599 99.99868:1702980	56.05053:792520 56.96516:919876 57.03445:187369 59.8527:76117 69.03339:73313 70.06591:516901 93.47404:67362 98.06007:3533795	67281136	70336280	441261600	69526432	430836736	212322016	452135936	193172096	448246368	417252544	446348480	388441760	455564224	443631584	120619536	368668960	425437184	538129664
510	5.925	98.06041	Unknown	[M+H]+		0.111	True	null	null	null	null	null	null	999	False	False	False		False	False	null	null	null	null	null	null	null	8.2	POS_MQ_1	98.06041:73224000 99.06376:3686678 100.06712:1104593536	50.32521:66133 52.35449:65131 53.66528:62440 56.05041:1591637 56.96515:123296 57.03436:353814 67.38028:60105 70.06564:589653 76.76233:76047 98.06008:6187914	359261120	300668928	49943256	314788032	52477928	359700288	519140096	213262704	256052512	99876616	457742592	306731296	297199040	275376064	78008328	195200400	46550600	258692224
511	8.457	98.06042	Unknown	[M+H]+		0.167	True	null	null	null	null	null	null	999	False	False	False		False	False	null	null	null	null	null	null	null	16.71	POS_MH_4	98.0604:68904656 99.06375:4419522 100.06711:1165828224	56.05045:1609232 56.943:186535 56.96522:1447644 57.03446:443653 70.06601:628121 72.93768:89062 89.49611:68276 98.06007:6261842	167542416	886907904	160716032	894523968	770948096	942861824	742189248	708495168	600142016	687857472	1209545728	146657232	790610496	154844112	151878240	421261632	604992640	150126560
512	6.123	98.06042	Unknown	[M+H]+		0.222	True	null	null	null	null	null	null	999	False	False	False		False	False	null	null	null	null	null	null	null	7.14	POS_MH_3	98.06039:78574344 99.06374:3767825 100.0671:738214528	56.05047:2064195 56.943:166222 57.03455:519933 70.06609:593033 70.07452:70383 75.04452:69496 98.06007:7691694	291760864	454889696	307725312	355800928	380901472	169282688	423555296	278719776	168089616	689769792	347493376	834510464	410394464	401776896	100416152	181262672	417130048	443717472
513	6.25	98.06043	Unknown	[M+H]+		0.333	True	null	null	null	null	null	null	999	False	False	False		False	False	null	null	null	null	null	null	null	15.58	POS_MH_3	98.06045:121696856 99.0638:6719243 100.06716:919899776	56.05055:3188784 57.03465:845032 70.06557:740881 75.04451:100834 98.06007:10836774	306827776	738418304	1146933632	767450048	1098760320	1062890048	788320000	712268608	167407424	755385408	489281280	624978304	469880576	729768896	1040434944	1040737600	1091673088	893818048
514	6.07	98.06047	Unknown	[M+H]+		0.167	True	null	null	null	null	null	null	999	False	False	False		False	False	null	null	null	null	null	null	null	4.57	POS_MQ_2	98.0604:72160728 99.06375:2975740 100.06711:666241408	55.93531:115609 56.05048:1700897 56.94307:1387682 57.03444:439071 70.06584:643557 70.07957:86853 72.93756:412399 98.06008:6353832	291760864	304573824	244553904	355800928	380901472	148382176	363340896	278719776	491388736	137146848	347493376	164125456	327809024	401776896	433600224	636534080	629213824	395910880
515	4.909	98.06047	Unknown	[M+H]+		0.056	True	null	null	null	null	null	null	999	False	False	False		False	False	null	null	null	null	null	null	null	3.84	POS_MQ_2	98.06047:40868736 99.06382:2201433 100.06718:1096559104	56.0505:864023 56.96526:1479688 57.03445:195517 69.03463:85295 70.06554:480281 73.36079:63474 93.07561:70030 98.06007:3426056	177595120	192074016	137325792	175237648	135202000	76703712	27876944	307784160	264420832	56576248	239642992	87382552	198160032	167181536	62690320	97841504	179157104	70835608
516	6.2	98.06048	Unknown	[M+H]+		0.444	True	null	null	null	null	null	null	999	False	False	False		False	False	null	null	null	null	null	null	null	13.64	POS_MH_1	98.06067:119810896 99.06402:7168356 100.06738:1003003776	56.05054:3137667 57.0345:767206 68.05143:77730 69.03462:79458 70.06572:833253 75.04451:88118 95.24507:68403 98.06007:11001606	835619264	454889696	1146933632	767450048	218950160	1062890048	788320000	590448576	798398528	755385408	581025024	624978304	526267968	729768896	1139895296	216531712	173333504	893818048
517	8.288	98.06048	Unknown	[M+H]+		0.111	True	null	null	null	null	null	null	999	False	False	False		False	False	null	null	null	null	null	null	null	19.51	POS_Q4	98.06048:104508728 99.06383:5267362 100.06719:719734720	56.05045:2617982 56.96517:266288 57.03444:665709 70.06579:591613 75.04454:111893 89.52159:69302 92.48276:63680 98.0601:9405377	575484992	295832736	335585088	479658848	496711232	521970592	205777552	612278464	343197952	437854560	270270752	512619968	314913344	497585952	429838240	843006912	607618944	458060096
518	5.862	98.06049	Unknown	[M+H]+		0.056	True	null	null	null	null	null	null	999	False	False	False		False	False	null	null	null	null	null	null	null	7.29	POS_MH_3	98.06049:63629916 99.06384:3685601 100.0672:1069335040	50.32367:63026 56.05038:1562278 56.96509:376744 57.03434:465984 69.03462:73370 70.0656:635877 98.06007:5883682	359261120	300668928	402440576	41217648	378013568	279626560	120792192	363458592	310193728	254117584	107608176	231259088	168475520	107565472	387242976	372692800	317657312	326260704
519	8.402	98.06065	Unknown	[M+H]+	found in higher mz's MsMs_3761	0.722	True	null	null	null	null	null	null	999	False	False	False		False	False	null	null	null	null	null	null	null	21.08	POS_MH_1	98.06068:87074792 99.06403:4406906 100.06739:1037639808	56.05048:2105092 56.94208:85902 56.96523:5820676 57.0344:548795 69.03462:85778 70.06591:703364 90.94589:70842 98.06007:7582246	1342624512	209699408	1240788736	209289552	537071488	942861824	742189248	708495168	268729216	443171936	1209535488	1277869952	581247488	1378692992	1371045760	495872064	604992640	1283975552
520	0.496	98.06075	Unknown	[M+H]+		0.167	False	null	null	null	null	null	null	999	False	False	False		False	False	null	null	null	null	null	null	null	1.37	POS_MQ_3	98.06075:5977438 99.0641:0 100.06746:848009600		15576046	9202856	15312579	12865506	9641097	12962811	17680184	15447210	19255702	9970544	8533865	16441444	21841894	19524198	19727354	20332004	19821434	16500332
521	0.918	98.09691	Unknown	[M+H]+		0.056	False	null	null	null	null	null	null	999	False	False	False		False	False	null	null	null	null	null	null	null	3.61	POS_MH_2	98.09691:10716586 99.10026:1494083 100.10362:2005410		43489820	49042220	45364776	38724820	49279396	40919432	39143636	51937264	45024796	43756768	41366732	39538696	33612984	47348492	44389628	34749396	50067748	44721992
522	6.084	98.51234	Unknown	[M+H]+	ion correlated with 4093	1	False	null	null	null	null	null	null	999	False	False	False		False	False	null	null	null	null	null	null	null	174.35	POS_Q2	98.51234:74786496 99.51569:0 100.51905:0		403190784	246260864	157396432	351477984	359984768	327281536	381757440	298140640	429344800	341651744	217998512	194115168	536326624	496591936	590155968	434531264	719673600	459418240
523	0.73	98.51254	Unknown	[M+H]+	ion correlated with 937	1	False	null	null	null	null	null	null	999	False	False	False		False	False	null	null	null	null	null	null	null	68.76	POS_MH_1	98.51254:31583906 99.51589:1000253 100.51925:888617		161768224	145899328	144907920	58966896	66844124	93386208	130799384	137563184	136840704	104523352	64721840	60937068	75075136	66523304	64610076	67561704	71269888	65634560
524	8.676	98.51254	Unknown	[M+H]+		0.333	False	null	null	null	null	null	null	999	False	False	False		False	False	null	null	null	null	null	null	null	45.1	POS_MH_3	98.51254:14059386 99.51589:914050 100.51925:0		105072512	107382632	133662808	67917312	111857616	73748816	76371336	85242944	178603408	116378128	43338296	110244856	24890602	35085596	24638828	35551764	43493584	37288412
525	0.985	98.51256	Unknown	[M+H]+		0.333	False	null	null	null	null	null	null	999	False	False	False		False	False	null	null	null	null	null	null	null	9.77	POS_MQ_2	98.51256:5937992 99.51591:2441627 100.51927:907154		35717448	17723724	16675961	30384220	25598916	15391286	28072208	26510956	32176012	33805528	25663494	26484366	49356376	13081224	46197260	32732246	25996966	36607284
526	1.896	98.51256	Unknown	[M+H]+		0.056	False	null	null	null	null	null	null	999	False	False	False		False	False	null	null	null	null	null	null	null	5.35	POS_MQ_2	98.51256:4377592 99.51591:1814808 100.51927:1011942		18309816	24834074	17184144	12027242	8172454	18862988	20890184	35267660	11531494	34959476	19934094	20308386	15169747	43056632	26061364	21740638	37155552	18254098
527	1.18	98.51257	Unknown	[M+H]+		0.056	False	null	null	null	null	null	null	999	False	False	False		False	False	null	null	null	null	null	null	null	45.33	POS_Q1	98.51257:17148440 99.51592:3187560 100.51928:1337479		13049061	10667478	19984908	19988576	17860078	26512984	18093112	34673700	25012604	23919468	14225227	22472924	87650040	33042754	14103316	11906747	24726622	12097164
528	0.42	98.51257	Unknown	[M+H]+		0.111	False	null	null	null	null	null	null	999	False	False	False		False	False	null	null	null	null	null	null	null	7.85	POS_Q6	98.51257:3791774 99.51592:2681342 100.51928:1304649		12597395	14645748	8441021	16638426	18375738	15942671	24236942	13867823	16091323	15751481	21218794	6446422	27427398	15643396	9439466	19857936	17238118	22026236
529	9.448	98.51258	Unknown	[M+H]+		0.111	False	null	null	null	null	null	null	999	False	False	False		False	False	null	null	null	null	null	null	null	16.71	POS_MQ_3	98.51258:14127659 99.51593:2069427 100.51929:367332		33153094	18924508	26601946	12513761	54337028	26663162	16404986	10448678	134855520	13530637	27460122	28131652	22297562	13800421	9243833	15551388	26359208	7844557
530	8.744	98.51258	Unknown	[M+H]+		0.444	False	null	null	null	null	null	null	999	False	False	False		False	False	null	null	null	null	null	null	null	15.56	POS_MQ_4	98.51258:14767215 99.51593:1422544 100.51929:0		65755776	69769384	68723800	137936032	60644800	112087120	214719504	65189016	178603408	51014648	92927424	118085648	17318350	50753516	14273782	35551764	43493584	33938656
531	1.052	98.51259	Unknown	[M+H]+	ion correlated with 836	0.056	False	null	null	null	null	null	null	999	False	False	False		False	False	null	null	null	null	null	null	null	25.62	POS_Q2	98.51259:17035474 99.51594:3441718 100.5193:1473007		16933026	16256959	19791936	3446088	13457660	6582046	19226000	23595878	18421234	15784794	20510216	11675990	9444677	144452112	3717998	14510370	24118936	19683094
532	9.389	98.5126	Unknown	[M+H]+		0.056	False	null	null	null	null	null	null	999	False	False	False		False	False	null	null	null	null	null	null	null	28.55	POS_Q5	98.5126:15186798 99.51595:2286749 100.51931:932895		18047470	23157258	12746542	14443575	45248316	16793210	10624805	10911313	23534084	16689375	16280782	30407650	21785208	24116216	33037778	8036750	158790208	24392898
533	8.634	98.51261	Unknown	[M+H]+		0.333	False	null	null	null	null	null	null	999	False	False	False		False	False	null	null	null	null	null	null	null	21.64	POS_MQ_5	98.51261:11261507 99.51596:556804 100.51932:0		105072512	107382632	133662808	67917312	21228032	73748816	76371336	85242944	21840894	21527014	69886248	20909098	14469902	35085596	60498076	71060064	68350456	67906984
534	8.564	98.51262	Unknown	[M+H]+		0.056	False	null	null	null	null	null	null	999	False	False	False		False	False	null	null	null	null	null	null	null	18.15	POS_Q1	98.51262:6643884 99.51597:0 100.51933:0		12134133	9751712	11879975	9680901	9111461	8105115	11267364	12337791	13514493	12759504	9771196	9240663	31669158	46452312	11390892	11575238	11768593	11686180
535	1.34	98.51281	Unknown	[M+H]+	ion correlated with 847	0.056	False	null	null	null	null	null	null	999	False	False	False		False	False	null	null	null	null	null	null	null	39.79	POS_Q1	98.51281:16243010 99.51616:4003658 100.51952:1306376		16729329	10826315	21577382	6857248	9580280	13616811	11072898	12453085	16654035	15643531	18995338	13883962	94028664	19014970	17008822	16813134	12920788	22828032
536	0.869	98.51283	Unknown	[M+H]+		0.278	False	null	null	null	null	null	null	999	False	False	False		False	False	null	null	null	null	null	null	null	15.81	POS_MQ_3	98.51283:8840886 99.51618:1762285 100.51954:758542		24182946	27199918	11989773	14823223	12224725	14617080	27414442	32402654	35276208	16830092	14965066	10665453	19094894	4835678	16721235	18521024	9327672	13377599
537	8.231	98.91939	Unknown	[M+H]+		0.833	False	null	null	null	null	null	null	999	False	False	False		False	False	null	null	null	null	null	null	null	10.63	POS_Q1	98.91939:4058762 99.92274:0 100.9261:0		21736006	25157170	28827580	25831130	25695358	25051080	23143524	25241360	24759010	25052820	27634504	24663818	26619352	27559250	26768156	25513356	26929818	24318594
538	8.333	98.96153	Unknown	[M+H]+	found in higher mz's MsMs_3094; found in higher mz's MsMs_1722	0.056	False	null	null	null	null	null	null	999	False	False	False		False	False	null	null	null	null	null	null	null	7.06	POS_Q2	98.96153:1919560 99.96488:0 100.96824:0		1836216	1658051	650358	1961688	3417537	3117137	1771142	3872517	2391823	2766438	1098510	1370553	2302989	8791369	4745976	3401154	2216755	3666828
539	2.512	98.97604	Unknown	[M+H]+	found in higher mz's MsMs_7037; found in higher mz's MsMs_5992; found in higher mz's MsMs_5497; found in higher mz's MsMs_3277; found in higher mz's MsMs_2678; found in higher mz's MsMs_2315; found in higher mz's MsMs_552; found in higher mz's MsMs_7403; found in higher mz's MsMs_1725	1	False	null	null	null	null	null	null	999	False	False	False		False	False	null	null	null	null	null	null	null	9.5	POS_MQ_3	98.97604:5324201 99.97939:1418483 100.98275:0		15930439	19540132	16170572	15280896	17594124	16467823	19917084	15893565	18043266	19652888	18808514	20239452	9671633	15104125	11950322	12885743	12924180	14391833
540	0.612	98.98447	Ortophosphate	[M+H]+	found in higher mz's MsMs_5004; found in higher mz's MsMs_550; found in higher mz's MsMs_5705; found in higher mz's MsMs_3455; found in higher mz's MsMs_6782; found in higher mz's MsMs_3266	1	True	null	98.9842	H3O4P		NBIIXXVUZAFLBC-UHFFFAOYSA-N		430	True	True	True		False	False	null	null	90.8	null	83.8	82.9	100	401.98	POS_MQ_3	98.98447:778408832 99.98782:1672776 100.99118:6509642	53.03943:1344283 57.0344:238869 62.9633:341380 69.03458:353137 71.04938:854756 80.97402:6812760 81.03386:487427 98.50137:169989 98.72002:175510 98.98382:208367088 99.04457:2205355 99.2486:180376	1867017344	1916817792	1798759296	2012710912	2056718080	1762002688	3090655744	3652558080	3692746752	3224469504	2766499328	3331426048	1801730560	1891999616	1910125184	1885876096	1797645824	1555353088
541	6.311	98.98473	Ortophosphate	[M+H]+	found in higher mz's MsMs_5158; found in higher mz's MsMs_3104; similar chromatogram in higher mz_9653; similar chromatogram in higher mz_5158; similar chromatogram in higher mz_7768; similar chromatogram in higher mz_1152; similar chromatogram in higher mz_2032; similar chromatogram in higher mz_3231; similar chromatogram in higher mz_5426; similar chromatogram in higher mz_5439; similar chromat…	1	True	null	98.9842	H3O4P		NBIIXXVUZAFLBC-UHFFFAOYSA-N		430	True	True	True		False	False	null	null	83	null	72.9	81	66.7	7.85	POS_MQ_2	98.98476:9851547 99.98811:675184 100.99147:0	63.53683:61552 69.52988:102640 80.97406:81825 98.9839:3859759 99.06495:464226	31791016	28921586	26920116	29698850	28443536	30825054	29514300	29409610	30332112	27288510	28466162	31452128	27387708	30711362	34157736	27162228	27877718	28730630
542	6.742	98.98474	w/o MS2:Ortophosphate	[M+H]+	found in higher mz's MsMs_8463; found in higher mz's MsMs_8767; found in higher mz's MsMs_2740	0.944	True	null	98.9842	H3O4P		NBIIXXVUZAFLBC-UHFFFAOYSA-N		530	True	True	False		False	False	null	null	74.6	null	null	null	null	7.44	POS_MQ_2	98.98474:6353838 99.98809:0 100.99145:0	60.79217:56121 98.98415:1493107 99.06524:367743	19029692	23341146	18469306	18692910	21947282	17494638	26804088	31884418	24848274	26499296	20302958	20869952	20791868	20715904	24904984	28017040	25132182	22157404
543	6.898	98.98475	w/o MS2:Ortophosphate	[M+H]+	found in higher mz's MsMs_8056; found in higher mz's MsMs_4096; found in higher mz's MsMs_2204; similar chromatogram in higher mz_10334	1	True	null	98.9842	H3O4P		NBIIXXVUZAFLBC-UHFFFAOYSA-N		530	True	True	False		False	False	null	null	72	null	null	null	null	7.91	POS_MQ_2	98.98475:7097663 99.9881:647150 100.99146:0	55.89671:60895 56.05046:63195 57.05388:122751 64.84969:59051 82.98019:66684 98.98378:1453769 99.06425:431798	16793844	23262332	18904914	27031782	17014554	17094428	32294284	34203152	21279076	27737722	18935798	21560542	21170556	22178174	19550910	21646066	20300206	19839804
544	6.13	98.98476	Ortophosphate	[M+H]+	found in higher mz's MsMs_6617; similar chromatogram in higher mz_6494	1	True	null	98.9842	H3O4P		NBIIXXVUZAFLBC-UHFFFAOYSA-N		430	True	True	True		False	False	null	null	84	null	74.7	82.9	66.7	8.07	POS_MH_6	98.98473:10913109 99.98808:884711 100.99144:0	55.32863:64732 71.26194:64904 80.97406:154131 87.49619:83183 98.98389:3375398 99.06481:353626	32345260	30142482	28303268	28213034	22780144	32990622	29435838	24710978	28503650	32035222	28172594	24773250	22790428	27306718	26401778	28478388	23353746	29144336
545	4.896	98.98481	Ortophosphate	[M+H]+	similar chromatogram in higher mz_2611; found in higher mz's MsMs_5573; found in higher mz's MsMs_3050; similar chromatogram in higher mz_3050	1	True	null	98.9842	H3O4P		NBIIXXVUZAFLBC-UHFFFAOYSA-N		430	True	True	True		False	False	null	null	85.5	null	78.8	83.5	66.7	7.36	POS_MH_3	98.98476:8149674 99.98811:1031701 100.99147:0	80.97405:69747 98.98384:1245804 99.06425:120687	64534768	62960484	62590792	62008252	66892944	63307656	56011880	64345252	61486508	62928640	60260092	59734844	66062688	65076344	58897152	60568432	68015144	66461864
546	1.982	98.98501	Ortophosphate	[M+H]+	similar chromatogram in higher mz_3285	1	True	null	98.9842	H3O4P		NBIIXXVUZAFLBC-UHFFFAOYSA-N		430	True	True	True		False	False	null	null	85	null	78.5	81.9	66.7	9.19	POS_MQ_2	98.98475:12752356 99.9881:913497 100.99146:0	53.31086:56973 54.50299:70424 69.53112:76672 80.97406:87605 98.9839:2915292 99.04521:103861	21162762	16634321	28981104	21392946	28312914	27440032	71178400	67952344	67324088	66906704	72481936	72951272	34245624	24898120	27669062	28743978	29078460	28583002
547	1.668	98.98505	w/o MS2:Ortophosphate	[M+H]+		0.278	False	null	98.9842	H3O4P		NBIIXXVUZAFLBC-UHFFFAOYSA-N		530	True	True	False		False	False	null	null	99.6	null	null	null	null	4.19	POS_MQ_6	98.98505:3743712 99.9884:0 100.99176:0		21937268	26965686	22619574	25915616	22155222	24149108	24991330	23039394	31302328	26677428	23911714	30281752	16637302	18174148	20209554	7811874	13681666	10702539
548	8.341	99.01221	Unknown	[M+H]+	found in higher mz's MsMs_902; found in higher mz's MsMs_4521; found in higher mz's MsMs_4045; found in higher mz's MsMs_3953; found in higher mz's MsMs_3418; found in higher mz's MsMs_2980; found in higher mz's MsMs_1447; found in higher mz's MsMs_4616; found in higher mz's MsMs_4133; found in higher mz's MsMs_4124; found in higher mz's MsMs_3527; found in higher mz's MsMs_3066; found in higher …	0.722	False	null	null	null	null	null	null	999	False	False	False		False	False	null	null	null	null	null	null	null	8.13	POS_MH_6	99.01221:10610113 100.01556:7003092 101.01892:0		40069716	38122716	40521864	41221576	44259960	46436672	41053552	40270808	40680380	42008844	41784124	40840536	40117904	41914384	39736936	42326536	41046040	37021288
549	8.346	99.03389	Unknown	[M+H]+	found in higher mz's MsMs_2980; found in higher mz's MsMs_3458; found in higher mz's MsMs_4521; found in higher mz's MsMs_4045; found in higher mz's MsMs_3418; found in higher mz's MsMs_1447; found in higher mz's MsMs_4987; found in higher mz's MsMs_4133; found in higher mz's MsMs_2522; found in higher mz's MsMs_4616; similar chromatogram in higher mz_6376; similar chromatogram in higher mz_11165…	0.278	False	null	null	null	null	null	null	999	False	False	False		False	False	null	null	null	null	null	null	null	6.88	POS_MQ_4	99.03389:10682841 100.03724:22088676 101.0406:0		34479316	24909382	37154392	37889764	31105430	31788524	24419444	19663574	36532580	43148260	35437636	30951230	39006080	32817462	32699430	34324524	30076194	29765314
550	0.618	99.04449	w/o MS2:alpha-Methylene-gamma-butyrolactone	[M+H]+	ion correlated with 806; found in higher mz's MsMs_1315; found in higher mz's MsMs_2456; found in higher mz's MsMs_1883; found in higher mz's MsMs_10163; found in higher mz's MsMs_5686; found in higher mz's MsMs_5244; found in higher mz's MsMs_4819; found in higher mz's MsMs_1890	1	True	null	99.04449	C5H6O2		GSLDEZOOOSBFGP-UHFFFAOYSA-N		530	True	True	False		False	False	null	null	69	null	null	null	null	257.48	POS_MQ_3	99.04449:203177200 100.04784:10955419 101.0512:1077578	53.03945:974808 62.9633:429024 69.03458:181332 71.04928:592845 80.97403:6429196 81.03348:345585 98.49927:237574 98.98382:208883408 99.04404:3346760 99.24224:228207 99.47189:204038 99.48466:143442	965669312	977692352	986534080	953271424	975062272	998954496	955154048	949023808	1056170688	1004787712	985972800	989567936	842001344	802673152	797269760	850305856	805845120	758785024
551	0.469	99.0445	w/o MS2:alpha-Methylene-gamma-butyrolactone	[M+H]+		0.056	False	null	99.04449	C5H6O2		GSLDEZOOOSBFGP-UHFFFAOYSA-N		530	True	True	False		False	False	null	null	100	null	null	null	null	5.44	POS_MQ_3	99.0445:10325534 100.04785:8087611 101.05121:2948191		25368026	25169932	23538922	64691708	82519816	24735956	28963374	19638382	47640304	21042554	31317598	20908970	58385516	71061296	36154328	62271672	38068848	42249352
552	2.515	99.04455	w/o MS2:alpha-Methylene-gamma-butyrolactone	[M+H]+	found in higher mz's MsMs_5497	0.833	True	null	99.04449	C5H6O2		GSLDEZOOOSBFGP-UHFFFAOYSA-N		530	True	True	False		False	False	null	null	66.6	null	null	null	null	3.53	POS_MQ_6	99.04455:11020491 100.0479:7684280 101.05126:216317808	53.03946:79506 55.88774:63566 56.9659:538501 71.04931:79074 98.76855:74912 98.9733:117660 99.04521:182685	46377716	44731004	71828408	38887728	52125344	59148036	62120084	50190964	56975972	51116272	47565088	87689664	30017230	38422976	47690692	39392956	59415396	37706296
553	0.919	99.04474	w/o MS2:alpha-Methylene-gamma-butyrolactone	[M+H]+	found in higher mz's MsMs_2457	0.611	True	null	99.04449	C5H6O2		GSLDEZOOOSBFGP-UHFFFAOYSA-N		530	True	True	False		False	False	null	null	76.8	null	null	null	null	6.2	POS_MQ_5	99.04474:25687484 100.04809:7038126 101.05145:14010792	53.03946:62939 56.96516:164662 58.8262:65602 68.74859:66021 71.0506:185555 74.33772:68124 98.98598:2486469 99.04486:370675	164861808	129214888	134738464	220714544	134117008	155169584	153755312	165328256	145695120	163553712	226002576	169579376	116852976	210530416	147731872	122730712	185823104	159452416
554	1.787	99.04478	alpha-Methylene-gamma-butyrolactone	[M+H]+		0.611	True	null	99.04449	C5H6O2		GSLDEZOOOSBFGP-UHFFFAOYSA-N		430	True	True	True		False	False	null	null	82.5	null	84.4	57.3	75	4.82	POS_MQ_3	99.0448:13545451 100.04815:3895600 101.05151:2118553	71.0506:73801 98.98572:519881 99.04521:171885	98965544	111511272	86573576	78072704	78905824	91584152	117025656	85014888	85515736	114039824	89923816	106633128	51990208	49201404	95548720	49207940	35765456	72616752
555	1.575	99.04478	w/o MS2:alpha-Methylene-gamma-butyrolactone	[M+H]+		0.167	True	null	99.04449	C5H6O2		GSLDEZOOOSBFGP-UHFFFAOYSA-N		530	True	True	False		False	False	null	null	76.5	null	null	null	null	8.42	POS_Q3	99.04478:22124788 100.04813:4463787 101.05149:3135430	53.03947:99860 53.94067:59094 57.93557:77457 71.05061:114964 74.88847:63911 98.9842:809005 99.04312:181307	52020936	26013706	72324152	96492592	27395388	87608976	77229240	29667450	81843792	62950328	102306608	98006560	26002720	92592576	135352096	61407876	76650920	102350304
556	5.244	99.0558	Unknown	[M+H]+		0.056	True	null	null	null	null	null	null	999	False	False	False		False	False	null	null	null	null	null	null	null	3.7	POS_Q2	99.0558:4859661 100.05915:2026049 101.06251:6111108	98.98404:314052 99.06429:153633	7793570	9078356	7033194	4460974	5773522	8115394	5091340	8887928	4956966	8692721	1538727	3329922	11744453	13488022	13986532	8482754	6610468	10453263
557	6.901	99.06386	Unknown	[M+H]+	similar chromatogram in higher mz_11887	0.056	False	null	null	null	null	null	null	999	False	False	False		False	False	null	null	null	null	null	null	null	1.6	POS_Q4	99.06386:6660790 100.06721:859354496 101.07057:47441968		21117314	26372178	54409100	34187152	33224546	22564368	18405008	21823896	18089418	19102148	43982492	21170334	23190978	11224342	12163191	26614372	41613176	17550382
558	6.746	99.06388	Unknown	[M+H]+		0.111	False	null	null	null	null	null	null	999	False	False	False		False	False	null	null	null	null	null	null	null	0.77	POS_Q4	99.06388:6045732 100.06723:807284928 101.07059:45518684		34401088	12042571	22999814	20896264	24665758	33778840	14353881	38771932	34742200	15876686	8996421	17879336	32114062	32401358	19125882	25682060	14898118	13667524
559	6.08	99.08104	w/o MS2:trans-2-Hexenal	[M+H]+	found in higher mz's MsMs_6278	0.056	False	null	99.08096	C6H10O		MBDOYVRWFFCFHM-SNAWJCMRSA-N		530	True	True	False		False	False	null	null	100	null	null	null	null	2.08	POS_Q1	99.08104:2779904 100.08439:730917312 101.08775:35800420		12054636	13185535	10788544	11491262	15387460	14580064	11218048	8410326	14181506	19486426	13084645	13008787	14542279	11749478	11833054	13363144	13315700	11029123
560	2.474	99.53152	Unknown	[M+H]+	similar chromatogram in higher mz_2376	0.167	True	null	null	null	null	null	null	999	False	False	False		False	False	null	null	null	null	null	null	null	6.68	POS_Q1	99.53175:14070040 100.5351:606916 101.53846:0	58.02955:1272988 69.03449:457794 82.06601:169760 98.06008:76878	93235568	86065760	48358656	84072664	106799016	73471648	35191516	81378664	40803516	80582600	33383876	78225984	88695672	56749368	88919984	110577440	72322192	106693936
561	8.341	99.53168	Unknown	[M+H]+	similar chromatogram in higher mz_878; similar chromatogram in higher mz_4198; similar chromatogram in higher mz_6355; similar chromatogram in higher mz_6540; similar chromatogram in higher mz_6933; similar chromatogram in higher mz_6996; similar chromatogram in higher mz_10065; similar chromatogram in higher mz_11165	1	True	null	null	null	null	null	null	999	False	False	False		False	False	null	null	null	null	null	null	null	44.33	POS_MH_2	99.53172:36380532 100.53507:0 101.53843:0	58.02932:919115 68.89445:92958 69.03455:392153 82.06599:108817 98.06005:80601	165204976	179341920	176635728	173767680	173756704	170792880	180861104	167322160	193266784	180509424	183377664	175960512	171645792	176374096	188417776	160665328	180534176	181838272
562	0.49	99.53172	Unknown	[M+H]+		1	True	null	null	null	null	null	null	999	False	False	False		False	False	null	null	null	null	null	null	null	38.09	POS_MH_1	99.53165:32457250 100.535:0 101.53836:804996	50.94249:64493 58.0297:920292 69.03465:380701 82.06599:80203 98.06005:104423 100.02593:118098	158750240	120183744	106781968	170402640	88626560	134439632	146044656	134185256	178608752	174197456	183070048	169298688	108554008	76809144	159180240	111193568	91263624	187476720
563	2.143	99.53174	Unknown	[M+H]+		0.5	True	null	null	null	null	null	null	999	False	False	False		False	False	null	null	null	null	null	null	null	8.11	POS_MQ_1	99.53176:16954022 100.53511:0 101.53847:0	58.02954:1276948 58.06643:86166 69.03356:536572 82.06599:150240 98.06006:165700	70724192	76502528	78181344	82456688	75246912	112873928	102337400	85293328	75879904	77431432	96175632	77185880	78066024	103979688	103132176	129381336	106267968	118596744
564	0.81	99.53175	Unknown	[M+H]+		0.278	True	null	null	null	null	null	null	999	False	False	False		False	False	null	null	null	null	null	null	null	17.77	POS_MH_6	99.53177:17804816 100.53512:0 101.53848:423327	58.02946:997176 61.69458:62853 68.89322:82655 69.03443:457144 74.92463:60972 81.89228:76947 82.06599:126911 83.93779:73592 98.06006:124626	123001744	122690072	157350512	148293408	35825184	139183696	109895728	117999672	32131158	133483888	136464992	113256400	83746288	111277248	143336640	123309112	110831960	184565888
565	1.008	99.53177	Unknown	[M+H]+	ion correlated with 4	1	True	null	null	null	null	null	null	999	False	False	False		False	False	null	null	null	null	null	null	null	21.36	POS_MH_1	99.53171:32493384 100.53506:0 101.53842:760510	58.02948:999876 69.03488:485847 82.06598:109212 98.06005:99707	230779248	194053568	199157856	191825664	201496560	197931744	182242736	186638672	198106624	196587344	202534352	264418016	175417808	197586624	202773120	181695840	194373952	265888240
566	0.889	99.53197	Unknown	[M+H]+		0.5	True	null	null	null	null	null	null	999	False	False	False		False	False	null	null	null	null	null	null	null	7.68	POS_MH_2	99.53201:18872806 100.53536:177844 101.53872:305950	56.04955:68225 58.02954:1003974 59.47669:60341 68.90058:67133 69.03477:504240 82.06598:150238 89.32186:76553 98.06005:204406	107663160	100338592	82342880	76430128	229281952	101944384	89970936	100378232	204085056	73529936	73871144	100589800	61521440	110232064	78477608	116897288	115863136	121117480
567	1.416	99.532	Unknown	[M+H]+		0.889	True	null	null	null	null	null	null	999	False	False	False		False	False	null	null	null	null	null	null	null	10.52	POS_MH_1	99.53197:28980134 100.53532:0 101.53868:521645	54.04201:62462 56.05045:73852 58.02946:1128373 60.18112:71380 69.03465:561116 70.06571:78798 82.06598:160536 98.06005:99471	281102048	157725648	259393984	296896896	193047456	172437264	269910240	151745520	250794000	240526608	164315120	192121008	337657536	289862400	165211200	187266432	252053184	236011344
568	8.784	99.53204	Unknown	[M+H]+		0.222	True	null	null	null	null	null	null	999	False	False	False		False	False	null	null	null	null	null	null	null	7.54	POS_MH_1	99.53202:9815880 100.53537:365111 101.53873:0	58.0294:1299850 64.63383:68328 66.05934:64591 69.0348:599490 73.41343:66262 82.06598:167204 98.06005:138631	108753072	93469840	106868520	71972296	54561844	20083624	91673104	20150056	37034332	40149176	118423800	46235648	67564032	19180144	66651428	86810208	136234864	104121496
569	1.545	99.53205	Unknown	[M+H]+		0.056	True	null	null	null	null	null	null	999	False	False	False		False	False	null	null	null	null	null	null	null	7.18	POS_Q5	99.53205:21159360 100.5354:0 101.53876:472501	58.02958:1155924 69.03365:451279 82.06601:158857 98.06008:126855	79697352	204886208	184844320	72610288	192655088	193543616	208033296	97180472	159108064	126578952	65338156	134436272	133529608	135383856	140790112	93132088	178654208	146730624
570	8.871	99.53206	Unknown	[M+H]+		0.167	True	null	null	null	null	null	null	999	False	False	False		False	False	null	null	null	null	null	null	null	1.77	POS_MQ_2	99.53206:10953334 100.53541:419733 101.53877:0	58.0293:1215623 69.03455:584664 71.04931:71677 72.08134:77044 78.6565:68532 82.06599:124462 98.06006:147969	31232400	18803086	88189464	30681098	22991168	100128264	61418868	34095844	54842868	54715936	43214440	36762788	34675968	85187480	64176284	57201780	50150284	54567400
571	0.481	99.97236	Unknown	[M+H]+		0.667	False	null	null	null	null	null	null	999	False	False	False		False	False	null	null	null	null	null	null	null	5.48	POS_MQ_3	99.97236:5723646 100.97571:0 101.97907:9046694		5959819	9574851	8780536	7776626	9930732	12552193	12399911	15235426	19008184	12642407	14731323	11851300	9317080	7788620	11278185	8022127	11027838	5981565
572	5.1	100.07605	w/o MS2:N-Methyl-2-pyrrolidone	[M+H]+		0.056	False	null	100.0757	C5H9NO		SECXISVLQFMRJM-UHFFFAOYSA-N		530	True	True	False		False	False	null	null	99.9	null	null	null	null	3.81	POS_Q6	100.07605:1242011776 101.0794:73998080 102.08276:144663808		6070529024	5094484992	5628904960	4039682048	6204562432	3743270400	4623415808	3005395968	3987250944	5562658304	5082486272	6794972672	5210968576	5654560256	4333877248	6282423808	6526275584	4290961152
573	8.198	100.11226	Cyclohexanamine	[M+H]+	similar chromatogram in higher mz_2459	1	True	null	100.1123	C6H13N		PAFZNILMFXTMIY-UHFFFAOYSA-N		430	True	True	True		False	False	null	null	89.8	null	87.4	80.2	85.7	6.58	POS_MQ_6	100.11226:27335788 101.11561:1260504 102.11897:136105648	55.05502:647704 56.05043:251843 58.0295:9487023 58.06564:500579 69.03472:4477522 71.04934:516297 72.08165:716415 82.06593:1166613 98.05992:1140417 100.07536:75772992 100.13553:698352	256542560	304670240	298310272	285438528	294753696	306358464	309777824	301799168	313842880	305301920	333679616	316537696	214701968	247798528	240350448	206282592	254894432	247785312
574	2.023	100.12789	Unknown	[M+H]+		0.056	True	null	null	null	null	null	null	999	False	False	False		False	False	null	null	null	null	null	null	null	3.12	POS_Q4	100.12789:12798327 101.13124:611383 102.1346:763776	55.05482:230426 56.05032:735992 58.02932:22063452 58.06525:626719 67.04308:313865 69.03454:11322317 70.06561:793417 71.0492:1074373 72.08141:702046 82.06588:2840602 98.05988:2686085 100.07522:167607728	34587060	34113236	39566980	87119928	45836932	26081532	15358280	21676992	25143316	34125408	54801140	17873996	70673216	53815168	37531712	76269752	46657124	112737240
575	0.732	100.1284	Unknown	[M+H]+		0.222	True	null	null	null	null	null	null	999	False	False	False		False	False	null	null	null	null	null	null	null	1.84	POS_Q6	100.12736:7781501 101.13071:0 102.13407:902237	56.05032:742244 58.02933:19546486 58.0661:516759 67.04191:241437 69.03453:9321084 70.06546:800508 71.05041:940688 72.08115:659271 82.06595:2415792 98.06001:2548215 100.07522:143458320 100.3359:136625 100.34885:158210	25200114	18870474	35343488	34724364	34729592	43189788	24878382	22259376	30484692	30106282	29173916	51907312	24162136	37173364	32298922	28112616	24698528	32355368
576	9.406	100.12843	Unknown	[M+H]+		0.056	True	null	null	null	null	null	null	999	False	False	False		False	False	null	null	null	null	null	null	null	3.81	POS_MH_1	100.12843:16145060 101.13178:1133032 102.13514:1002164	56.05034:883477 58.00468:211393 58.02934:21762192 58.06549:764841 67.04306:312902 69.03457:10867837 70.06565:895735 71.04929:1166990 72.08144:647054 82.06599:2641021 98.05987:2557217 100.07529:159971296 100.34234:204518	81181280	78972528	34743120	51129444	25586358	42433840	16852672	28670538	45546940	63857976	25186860	38228916	53831632	34011584	47282944	43111528	75771040	68248608
577	0.074	100.12869	Unknown	[M+H]+		0.111	True	null	null	null	null	null	null	999	False	False	False		False	False	null	null	null	null	null	null	null	2.59	POS_MH_6	100.12731:7449928 101.13066:433370 102.13402:327993	55.05481:235072 56.05038:830073 58.02937:22609762 58.06554:700109 67.04306:299467 69.03459:10666951 70.06577:786337 71.04922:1073598 72.08138:617946 82.06596:2852768 98.06002:2489100 100.07538:156225312 100.34018:228368	14957676	28147924	37216592	44214860	14673512	28217876	18902106	37637868	9559804	10808817	24884184	25016654	17821750	39830604	28870466	15769614	37401900	30205728
578	0.454	100.12893	Unknown	[M+H]+		0.056	False	null	null	null	null	null	null	999	False	False	False		False	False	null	null	null	null	null	null	null	0.67	POS_MQ_4	100.12893:8946676 101.13228:754762 102.13564:0		10825070	14851958	50209320	40893560	21085442	28710788	32609880	47533024	22279350	34312832	20664136	20843776	43145296	15494131	25280996	21947964	24556732	14275477
579	0.459	100.51056	Unknown	[M+H]+		0.333	False	null	null	null	null	null	null	999	False	False	False		False	False	null	null	null	null	null	null	null	5.66	POS_Q4	100.51056:1910039 101.51391:0 102.51727:2122164		3949945	4124480	3170228	5033296	5876884	4263580	3265900	5789776	2340523	4131308	2216418	1577454	4016750	10689281	750634	8176910	7311152	2324444
580	0.784	100.51501	Unknown	[M+H]+		0.444	False	null	null	null	null	null	null	999	False	False	False		False	False	null	null	null	null	null	null	null	6.48	POS_Q6	100.51501:2041159 101.51836:865243 102.52172:22378166		5447652	5004213	10761540	4597460	2975810	7090976	12586083	5234590	12040414	7285734	11997878	14611706	12914697	12943017	9632636	5405558	11514746	17627224
581	0.926	100.51533	Unknown	[M+H]+		0.444	False	null	null	null	null	null	null	999	False	False	False		False	False	null	null	null	null	null	null	null	12.66	POS_Q6	100.51533:6925196 101.51868:717849 102.52204:8980231		6856354	5339740	5729089	5083035	5013171	9303918	11276265	9568955	6432935	6160514	10232569	8715202	19493042	16351374	12836232	16129064	16974044	24289022
582	0.613	100.9887	Unknown	[M+H]+	found in higher mz's MsMs_3455	0.167	False	null	null	null	null	null	null	999	False	False	False		False	False	null	null	null	null	null	null	null	34270.27	POS_Q2	100.9887:2297115 101.99205:0 102.99541:0		3577866	6124741	4750876	8512558	8836946	6798504	15503716	19532802	18697312	17619362	13634850	19816466	4713454	8803362	4062217	5372922	3890330	3180931
583	2.511	100.99744	Unknown	[M+H]+		0.278	False	null	null	null	null	null	null	999	False	False	False		False	False	null	null	null	null	null	null	null	13192.57	POS_MH_1	100.99744:1127790 102.00079:632591 103.00415:0		2588765	1931907	1353787	1642475	1385011	620692	1604153	2248300	2763981	2532583	1006074	978181	1911655	472442	469635	835375	689863	183965
584	0.618	101.02359	Unknown	[M+H]+	found in higher mz's MsMs_2456; found in higher mz's MsMs_3455	0.833	True	null	null	null	null	null	null	999	False	False	False		False	False	null	null	null	null	null	null	null	25.92	POS_MH_1	101.02381:63686428 102.02716:4557948 103.03052:7333664	58.0295:485766 59.02723:90968 59.03307:399698 69.03339:80862 70.03802:298492 71.01331:74867 83.0695:130002 99.06425:113386 101.02567:155004 101.08019:6599156	320545824	330068640	246847008	302370464	308771136	323329632	296652448	302808544	326818720	323545344	322645920	304034048	177100576	261845552	257404832	174041184	177785216	249309648
585	0.477	101.02549	Unknown	[M+H]+	found in higher mz's MsMs_2640; found in higher mz's MsMs_2107; found in higher mz's MsMs_2621	0.833	False	null	null	null	null	null	null	999	False	False	False		False	False	null	null	null	null	null	null	null	36.84	POS_MQ_3	101.02549:100413128 102.02884:718133248 103.0322:5777520		244179360	257826480	254945376	242488576	247825312	244663056	300750240	309222464	328774080	315317088	316708512	325618304	276077600	268649600	268081504	274715712	275884096	256187216
586	2.514	101.06013	5-VALEROLACTONE	[M+H]+	ion correlated with 4643; found in higher mz's MsMs_5460; found in higher mz's MsMs_5062; found in higher mz's MsMs_5497	0.833	True	null	101.05994	C5H8O2		OZJPLYNZGCXSJM-UHFFFAOYSA-N		430	True	True	True		False	False	null	null	80.1	null	78.4	69.8	46.2	59.98	POS_MQ_5	101.06017:167598432 102.06352:16752834 103.06688:1294996	52.5061:70732 55.05504:704067 58.0295:725610 59.02723:118810 59.03284:469174 59.04958:488590 69.03339:152933 70.03792:363492 73.08502:73284 83.04995:1795931 83.06951:130360 99.06425:107092 101.08018:8557410	362622560	402866240	420407328	401248416	373974688	387018464	497605760	395521376	482039744	501663488	473354400	510635104	250165136	234913216	226883856	251523072	250513552	230221840
587	0.081	101.07917	w/o MS2:N-Nitrosopyrrolidine (NPYR)	[M+H]+		0.333	True	null	101.0709	C4H8N2O		WNYADZVDBIBLJJ-UHFFFAOYSA-N		530	True	True	False		False	False	null	null	74.7	null	null	null	null	3.51	POS_MH_4	101.07917:67072152 102.08252:40270756 103.08588:2075641	58.02939:913477 59.02626:141871 59.03307:586999 69.03462:201014 70.03796:571499 83.0695:202834 99.06425:135708 101.08019:10895730	217671712	254083744	195427616	435215616	160213328	392031968	247167840	242722816	343653216	371227392	514023456	167162048	492273344	421094656	297252384	337630848	136503296	237010384
588	0.044	101.07921	Unknown	[M+H]+		0.111	False	null	null	null	null	null	null	999	False	False	False		False	False	null	null	null	null	null	null	null	4.77	POS_MQ_2	101.07921:62606328 102.08256:42029672 103.08592:1865894		213913888	254083744	218098432	435215648	152638560	199618720	182302208	242722816	343653216	371227392	118363160	167162048	116371464	421094656	297252384	337630848	119330536	237010384
589	8.048	101.07923	Unknown	[M+H]+		0.167	False	null	null	null	null	null	null	999	False	False	False		False	False	null	null	null	null	null	null	null	4.85	POS_MQ_1	101.07923:41891832 102.08258:199664224 103.08594:8626979		362968736	243686016	343046848	194598192	442497856	368896352	437754144	334422272	301292512	446062752	477151616	355563136	227205408	136916864	234458192	495145792	438738752	467179936
590	5.891	101.0793	Unknown	[M+H]+		0.056	False	null	null	null	null	null	null	999	False	False	False		False	False	null	null	null	null	null	null	null	11.93	POS_MQ_1	101.0793:65861716 102.08265:224183744 103.08601:10543679		467538336	590812672	374438656	538770688	675155520	134569344	718271872	342561344	684108288	683468672	592586944	140242800	725666752	776519552	141283648	225589232	257198432	144128112
591	5.38	101.0793	Unknown	[M+H]+		0.056	False	null	null	null	null	null	null	999	False	False	False		False	False	null	null	null	null	null	null	null	4.34	POS_MH_4	101.0793:65329320 102.08265:145352112 103.08601:7442716		245530960	172189840	112464424	307348896	264723840	357232928	206278912	340981024	224069104	420619584	343291456	295639392	385273088	236973216	153773264	293235136	122154728	124782432
592	6.209	101.07948	Unknown	[M+H]+		0.5	False	null	null	null	null	null	null	999	False	False	False		False	False	null	null	null	null	null	null	null	5.67	POS_MQ_6	101.07948:53706576 102.08283:353052160 103.08619:18256940		450381824	261760768	365254208	307889184	577999936	346549440	376338592	369816512	280096960	424156000	225472432	614918528	233081472	539557696	571962496	289112128	419678656	530480352
593	6.162	101.07949	Unknown	[M+H]+		0.278	False	null	null	null	null	null	null	999	False	False	False		False	False	null	null	null	null	null	null	null	7.03	POS_MQ_1	101.07949:53224000 102.08284:419173664 103.0862:22826052		181306624	365525408	255715856	213787456	99823744	311102464	253395008	542087680	280096960	249121936	353592960	614918528	142891840	539557696	571962496	289112128	128012488	530480352
594	8.509	101.07951	Unknown	[M+H]+		0.778	False	null	null	null	null	null	null	999	False	False	False		False	False	null	null	null	null	null	null	null	15.38	POS_MH_2	101.07951:71419600 102.08286:199227584 103.08622:9597735		871009216	857066624	672856576	734131904	687725632	732952256	750772096	657763136	856170560	1215104896	384712256	300420800	281024288	935235648	760530752	847940416	651254912	544530688
595	8.273	101.07952	Unknown	[M+H]+		0.278	False	null	null	null	null	null	null	999	False	False	False		False	False	null	null	null	null	null	null	null	4.29	POS_Q4	101.07952:38931728 102.08287:169225728 103.08623:8300230		207143488	234196320	220770960	204972224	201909920	221331456	189687632	243642672	253886432	205198176	241130832	188482320	202420048	244566112	167510560	266785344	200769728	217869248
596	2.516	101.113	Unknown	[M+H]+	similar chromatogram in higher mz_1118; similar chromatogram in higher mz_5610; similar chromatogram in higher mz_6493; similar chromatogram in higher mz_1024; similar chromatogram in higher mz_2300; similar chromatogram in higher mz_2315; similar chromatogram in higher mz_2467; similar chromatogram in higher mz_2935; similar chromatogram in higher mz_2947; similar chromatogram in higher mz_3981;…	0.778	False	null	null	null	null	null	null	999	False	False	False		False	False	null	null	null	null	null	null	null	3.44	POS_MH_2	101.113:982429 102.11635:543427 103.11971:26292400		1395863	2460278	1602838	1153732	947757	1064265	1847548	1335711	1893409	1642080	2047696	1216171	890969	341782	1184671	926832	921451	297503
597	8.476	101.13161	Unknown	[M+H]+		0.056	False	null	null	null	null	null	null	999	False	False	False		False	False	null	null	null	null	null	null	null	4.3	POS_MH_1	101.13161:755441 102.13496:3736041 103.13832:0		2387744	1143946	0	786227	0	252432	0	185081	1588834	0	451897	339366	415519	0	652426	863592	0	0
598	8.344	101.52494	Unknown	[M+H]+	similar chromatogram in higher mz_4198; similar chromatogram in higher mz_6451; similar chromatogram in higher mz_7757; similar chromatogram in higher mz_7971; similar chromatogram in higher mz_8217; similar chromatogram in higher mz_8248; similar chromatogram in higher mz_8281; similar chromatogram in higher mz_8356; similar chromatogram in higher mz_8577; similar chromatogram in higher mz_8629;…	0.778	False	null	null	null	null	null	null	999	False	False	False		False	False	null	null	null	null	null	null	null	23.03	POS_Q1	101.52494:3661502 102.52829:558057792 103.53165:9000096		12057470	4816806	10140247	11161101	11969094	11510380	10074758	9384458	8589689	9857765	10972892	5635071	13776535	11243339	6166108	9603571	12679350	10578767
599	8.346	101.76369	Unknown	[M+H]+		1	False	null	null	null	null	null	null	999	False	False	False		False	False	null	null	null	null	null	null	null	45.49	POS_MH_1	101.76369:8837466 102.76704:0 103.7704:0		35510120	16356354	27434702	13415488	29882304	36782504	32506982	24674006	24694108	32796794	17183858	11804482	37587960	28640986	28396798	34122740	26759872	21112744
600	0.49	101.97997	Unknown	[M+H]+		0.556	False	null	null	null	null	null	null	999	False	False	False		False	False	null	null	null	null	null	null	null	6.24	POS_MQ_5	101.97997:7976582 102.98332:89645232 103.98668:0		13183008	12604137	11514904	16402549	5299021	15198532	6807233	13395832	32212418	10158508	29761498	20427118	9108596	5993676	9891423	2074284	6293210	16800628
601	8.342	101.97999	Unknown	[M+H]+	similar chromatogram in higher mz_3122; similar chromatogram in higher mz_3469; similar chromatogram in higher mz_5614; similar chromatogram in higher mz_6376; similar chromatogram in higher mz_6843; similar chromatogram in higher mz_7498; similar chromatogram in higher mz_8577; similar chromatogram in higher mz_9283; similar chromatogram in higher mz_9453; similar chromatogram in higher mz_11895	1	True	null	null	null	null	null	null	999	False	False	False		False	False	null	null	null	null	null	null	null	75.35	POS_MH_4	101.98072:43312676 102.98407:0 103.98743:0	56.96516:25576620 58.50492:3818800 60.04507:3367306 61.00837:1015647 67.51105:3237658 70.01286:6863948 74.19891:136364 74.97616:135732 76.51599:314305 79.01866:10645425 81.52122:392741 88.02366:1144439 90.5265:491901 99.01345:157429 100.04095:231812 102.09235:559748 102.12682:245722	167229056	177703456	187619984	199391312	184581120	153769024	217985808	213459792	226914608	98246072	162488000	212825520	184889200	178529808	239569744	178199904	153905104	147872800
602	1.023	101.98034	Unknown	[M+H]+		0.056	False	null	null	null	null	null	null	999	False	False	False		False	False	null	null	null	null	null	null	null	2.38	POS_MQ_3	101.98034:1880654 102.98369:8459230 103.98705:0		5875878	4920120	11834040	6948216	2409706	3495305	2792471	8395417	12680870	5680846	4830859	6480778	13407275	7913524	10288776	11233746	9625658	7843582
603	1.089	101.98048	Unknown	[M+H]+		0.056	False	null	null	null	null	null	null	999	False	False	False		False	False	null	null	null	null	null	null	null	3.45	POS_Q1	101.98048:2315491 102.98383:8668902 103.98719:0		13142329	2143237	1152995	7382210	7760506	6912721	5689794	4007538	5001762	5218354	2336435	6381132	22439690	4174770	4707178	9187916	7344848	11223196
604	1.378	101.98051	Unknown	[M+H]+		0.056	False	null	null	null	null	null	null	999	False	False	False		False	False	null	null	null	null	null	null	null	3.02	POS_Q1	101.98051:2615304 102.98386:9529743 103.98722:0		8511832	11405346	8810557	8634771	11090452	12659463	14769135	11733837	14644999	5346359	7600126	3369548	14994825	6737122	8927959	8119953	3918176	6592179
605	0.593	102.00158	Unknown	[M+H]+	similar chromatogram in higher mz_1993; similar chromatogram in higher mz_2010; similar chromatogram in higher mz_4367; similar chromatogram in higher mz_9098; similar chromatogram in higher mz_1521; similar chromatogram in higher mz_1990; similar chromatogram in higher mz_4030	0.222	False	null	null	null	null	null	null	999	False	False	False		False	False	null	null	null	null	null	null	null	3.64	POS_Q3	102.00158:2878332 103.00493:0 104.00829:10843429		5002260	4266200	4202216	2954350	1494444	3220963	4816563	2577870	1180598	5232364	3458356	3908422	1221142	936769	7628918	0	1303093	2109063
606	1.65	102.03396	Unknown	[M+H]+		0.389	True	null	null	null	null	null	null	999	False	False	False		False	False	null	null	null	null	null	null	null	1.96	POS_MH_1	102.03419:230614448 103.03754:4766359 104.0409:6643530	53.97043:69226 56.96527:1800936 58.50494:198065 60.04503:276939 67.5099:273441 70.01264:332359 79.01897:849200 84.04521:152096 88.02396:125741 100.77542:77725 101.94979:134822 102.04489:87626 102.0789:305355	1420674432	1200628480	1028202624	995718656	702569344	1535981440	776284544	1507148288	1485118080	988058496	1174700928	769388736	916790976	3036996096	717187904	1213533824	1706600960	1460015872
607	1.833	102.03399	Unknown	[M+H]+		0.111	True	null	null	null	null	null	null	999	False	False	False		False	False	null	null	null	null	null	null	null	1.61	POS_Q1	102.03399:255818784 103.03734:3466396 104.0407:5493856	56.96507:1699951 58.50592:284856 60.04506:458304 61.74457:60121 67.51112:267544 69.08393:74495 70.01268:413112 79.01849:1033961 84.04523:208316 88.02399:82427 101.94982:111910 102.05599:166667 102.07919:427588	1126570496	522428352	845342272	633105856	1716226048	547888320	725110272	535126912	1067617920	953044288	526449728	824984064	1451488768	957762560	550465344	757643456	1201531008	1015993344
608	0.49	102.03416	Unknown	[M+2H]2+	found in higher mz's MsMs_877; found in higher mz's MsMs_2163	1	True	null	null	null	null	null	null	999	False	False	False		False	False	null	null	null	null	null	null	null	36.43	POS_MH_5	102.03418:324773952 103.03753:13167592 104.04089:14098728	51.31139:63802 54.00024:66640 56.96526:1561598 58.50494:212521 60.04504:291610 64.05538:61256 67.51109:250167 70.01283:309470 77.83622:77523 78.54279:69981 79.01886:863218 84.04521:240662 101.94979:134362 102.05375:187669 102.07928:390468	2178020096	1734677248	1584586496	2362516992	1892907008	2073772288	2079088768	2179728640	2658125568	2650461952	3020367104	2365436672	1653012096	1258096000	2261878272	1672607104	1525527680	3040471808
609	1.207	102.03419	Unknown	[M+2H]2+	found in higher mz's MsMs_5079	0.5	True	null	null	null	null	null	null	999	False	False	False		False	False	null	null	null	null	null	null	null	8.59	POS_MH_1	102.0339:209984912 103.03725:6259886 104.04061:5090122	56.96527:1723745 58.50494:254200 60.04503:189092 67.51109:162742 68.27617:65615 69.85088:59009 70.01318:457240 76.51601:81697 79.01881:970702 84.0452:203819 88.02396:169069 101.94979:95591 102.05595:177757 102.0797:431830	3730081280	4093470208	1662197120	1351678464	2291185920	3050918400	927692160	3842387200	2225228288	3428184320	2521728768	3361971200	1191564544	1473595392	740900672	2416240640	1734268928	1579622528
610	1.754	102.0342	Unknown	[M+H]+		0.056	True	null	null	null	null	null	null	999	False	False	False		False	False	null	null	null	null	null	null	null	2.99	POS_MQ_5	102.0342:224927136 103.03755:4351826 104.04091:4680392	53.10669:58451 56.9651:1596085 58.50495:156418 59.30473:69773 60.04504:296426 62.78033:70004 67.5111:192954 70.01286:270589 79.01882:793843 84.04522:178572 88.02396:137377 89.30375:70819 101.95201:114115 102.05597:136205 102.07999:440858	1443873792	899891584	811892160	904360000	812533504	918265216	875192896	807809600	785851776	894238912	960067392	764036864	1026835776	697566592	896090368	813532928	806608704	1311001984
611	8.345	102.03421	Unknown	[M+H]2+	adduct linked to 3569_[M+H]+; similar chromatogram in higher mz_2658; similar chromatogram in higher mz_4676; found in higher mz's MsMs_2147	1	True	null	null	null	null	null	null	999	False	False	False		False	False	null	null	null	null	null	null	null	417.95	POS_MH_1	102.03442:5324023296 103.03777:51712940 104.04113:120138960	56.96517:1427970 58.50494:201859 60.04498:1275452 67.51109:285662 68.77061:66342 70.01286:281296 79.01866:775766 84.04356:115282 88.02396:76539 102.05596:78105 102.07893:365615 102.12683:118811	30291023872	31921229824	32515588096	32442417152	32964659200	32373669888	32951126016	30089609216	31496228864	31126032384	30741430272	31907399680	32679645184	33878077440	33593645056	32730279936	32389775360	32297105408
612	1.942	102.03421	Unknown	[M+H]+		0.222	True	null	null	null	null	null	null	999	False	False	False		False	False	null	null	null	null	null	null	null	2.56	POS_MH_4	102.03422:263872032 103.03757:4117786 104.04093:5384331	54.0386:73831 55.74359:64735 56.96586:1754658 58.5059:249066 60.04503:217925 67.51096:355145 70.01387:418018 79.01864:1094716 84.04521:154765 88.02396:130658 101.952:86026 102.05596:162179 102.07938:370875	1599889664	2135027456	1580955776	2293647616	2365274112	3929835520	2425649408	2807165184	2001502720	1460284416	2840337152	2842084096	1629588736	2323721216	3860034560	1732914560	1596454144	4139005952
613	1.112	102.03421	Unknown	[M+H]+		0.056	True	null	null	null	null	null	null	999	False	False	False		False	False	null	null	null	null	null	null	null	9.16	POS_Q1	102.03421:197106976 103.03756:7198998 104.04092:3911264	56.96527:1395264 57.07055:72384 58.50496:135895 60.04506:248931 61.0085:89879 67.50993:262960 70.01299:316153 79.0189:668590 84.04523:217106 88.02399:118630 99.20839:85552 101.94982:116988 102.05599:229169 102.07916:409701	427103808	418940192	2304109824	1931056384	425357056	420081408	420519808	430314624	1624074112	417145120	405606560	416265120	2019746688	501790784	2139593216	2031024896	2114417536	2683999232
614	0.823	102.03422	Unknown	[M+H]+		0.722	True	null	null	null	null	null	null	999	False	False	False		False	False	null	null	null	null	null	null	null	10.56	POS_MH_1	102.0342:133939656 103.03755:4827745 104.04091:3070651	56.96592:1117778 58.5059:190436 60.04503:274625 67.51109:266799 70.01286:219334 79.01868:520853 84.04521:250137 88.02396:83050 102.05596:166813 102.07958:384214	1675724928	1606483584	1774942976	847686784	1647263232	1354379776	1666982912	1627926400	1565241600	783950400	1579908096	1589882240	1752022912	1760881664	1739377408	1795624704	1696160128	2971176192
615	2.378	102.03423	Unknown	[M+H]+		0.111	True	null	null	null	null	null	null	999	False	False	False		False	False	null	null	null	null	null	null	null	2.26	POS_MH_1	102.03423:252781472 103.03758:2652997 104.04094:5473846	56.96523:1666543 58.50494:253908 60.04477:383288 61.00848:83513 67.51109:202472 68.05505:64446 70.01306:381895 77.56418:73632 79.01878:840608 84.04521:181966 86.75066:63343 101.94979:84576 102.05595:182503 102.07923:396759 102.12683:73300	2711427584	756444352	862683264	1299978880	2190429952	1806704000	1919719936	651042432	1507527168	978443136	1862948864	1207197184	770862720	546766016	1316226688	1437982208	1858658304	1620872832
616	5.288	102.03427	Unknown	[M+H]+		0.056	True	null	null	null	null	null	null	999	False	False	False		False	False	null	null	null	null	null	null	null	5.45	POS_Q2	102.03427:290829184 103.03762:2292635 104.04098:5338240	56.66543:66314 56.96525:1903334 58.50496:245624 60.04531:890107 67.51028:356063 70.01295:406576 74.09613:122670 79.01868:838621 84.04523:229655 88.02399:128534 102.05599:239766 102.07938:401507 102.12908:228803	834845888	1096968192	1346441088	1338041728	1421480704	822186816	1544477696	1082567296	1459246336	2148351488	1271340288	1176672768	730659456	1585099776	1072217984	1920946048	2015868416	1077656960
617	0.589	102.05524	w/o MS2:1-AMINOCYCLOPROPANE-1-CARBOXYLIC ACID	[M+H]+	found in higher mz's MsMs_1123; found in higher mz's MsMs_1999; found in higher mz's MsMs_2545; found in higher mz's MsMs_2010; found in higher mz's MsMs_3557; similar chromatogram in higher mz_2011; found in higher mz's MsMs_2011; similar chromatogram in higher mz_1991	1	True	null	102.05495	C4H7NO2		PAJPWUMXBYXFCZ-UHFFFAOYSA-N		530	True	True	False		False	False	null	null	68.7	null	null	null	null	35.6	POS_Q5	102.05524:516611040 103.05859:31218966 104.06195:2517190656	53.00299:73744 56.05048:8429226 57.03446:123078 60.04505:215162 75.21091:72523 84.04523:17456748 85.02819:772474 102.05598:574276 102.08034:116053	1312269056	1331704320	1418152064	1320319488	1285643904	1372216960	1563042432	1436809088	1526585216	1550359424	1552799872	1583214080	1669971328	1713727232	1655571456	1658148480	1691682944	1630270592
618	6.896	102.09176	w/o MS2:CYCLOPENTANONE	[M+H]+		0.056	True	null	102.09143	C5H8O		BGTOWKSIORTVQH-UHFFFAOYSA-N		530	True	True	False		False	False	null	null	61.6	null	null	null	null	0.9	POS_MH_1	102.09176:232072128 103.09511:14193675 104.09847:4492012	52.47017:58726 56.60867:62734 58.06537:564710 60.04501:2729182 72.08133:181813 74.09756:947942 85.19837:74036 87.90527:78282 89.03438:69983 102.08031:210584 102.09138:319300 102.12901:2899207	922305792	194909072	1014424320	295337408	792107008	893097280	1083020160	700451264	806976512	1269662976	1075428864	764253120	1765976960	511763520	1147384448	1044676928	713845888	734677632
619	6.154	102.09178	w/o MS2:CYCLOPENTANONE	[M+H]+	found in higher mz's MsMs_10702; found in higher mz's MsMs_2296	0.778	True	null	102.09143	C5H8O		BGTOWKSIORTVQH-UHFFFAOYSA-N		530	True	True	False		False	False	null	null	65.7	null	null	null	null	9.38	POS_MQ_2	102.09178:408268608 103.09513:21016520 104.09849:2792276	53.00298:74272 56.96516:105698 58.06552:548558 60.04503:1900673 72.08134:232162 74.09752:1035327 84.04521:149342 102.05597:154569 102.08032:214508 102.09139:285118 102.12902:3526198	4115354112	3503566848	5037264896	4365485568	3553728000	2804672512	4162110976	4392716288	4150820608	4126842880	3274836736	3391968512	4941696000	642659712	1976177152	4828566528	1258078720	1872769536
620	6.104	102.09178	w/o MS2:CYCLOPENTANONE	[M+H]+	found in higher mz's MsMs_2296; found in higher mz's MsMs_8171	0.111	True	null	102.09143	C5H8O		BGTOWKSIORTVQH-UHFFFAOYSA-N		530	True	True	False		False	False	null	null	61.4	null	null	null	null	4.87	POS_Q1	102.09178:381940896 103.09513:20312428 104.09849:17422676	55.63119:82123 58.06549:168350 60.04498:3483657 72.08136:94878 74.09734:356272 84.04523:73824 87.06903:73211 102.05599:132383 102.0892:365848 102.12885:1139296	618840000	1253144832	765985152	712530048	1203197184	2804658176	2413723904	2131065856	738312000	893247296	857962624	1355566336	5056259584	1744275328	1415385984	1569245568	1103341696	1872769536
621	6.032	102.09179	w/o MS2:CYCLOPENTANONE	[M+H]+	found in higher mz's MsMs_6428; found in higher mz's MsMs_4896; found in higher mz's MsMs_7032; found in higher mz's MsMs_5568	0.5	True	null	102.09143	C5H8O		BGTOWKSIORTVQH-UHFFFAOYSA-N		530	True	True	False		False	False	null	null	67.2	null	null	null	null	6.04	POS_Q4	102.09179:353958656 103.09514:18653626 104.0985:13364622	51.73701:61394 55.3994:59377 58.06645:142593 60.0449:1977008 72.08136:70936 74.0975:297593 84.04523:127613 86.47725:69305 102.05599:167269 102.07795:347069 102.12864:951999	1907393664	1413800960	1682478848	2556644096	2556333568	2451235584	2413723904	2131065856	1220519040	1455643264	1003614848	1237881856	1954344320	1265891584	3984806144	1716810880	1440860032	2213972736
622	0.594	102.11006	w/o MS2:Spermine	[M+H]+		0.111	False	null	102.11	C10H26N4		PFNFFQXMRSDOHW-UHFFFAOYSA-N		530	True	True	False		False	False	null	null	100	null	null	null	null	4.99	POS_Q3	102.11006:2762216 103.11341:0 104.11677:1976031488		4225675	4591176	3426491	1725046	1573369	3883580	6656912	3440052	3723882	5148982	1243224	4093592	4571061	3604049	6781208	3757779	3477658	2683042
623	7.743	102.12801	w/o MS2:Hexylamine	[M+H]+	ion correlated with 640; similar chromatogram in higher mz_5823	0.167	True	null	102.12824	C6H15N		BMVXCPBXGZKUPN-UHFFFAOYSA-N		530	True	True	False		False	False	null	null	100	null	null	null	null	27.24	POS_MQ_5	102.12801:128215312 103.13136:8177379 104.13472:2369050	58.0655:1272696 60.04509:2671240 65.53339:76504 69.69073:67872 72.0816:498141 74.09756:2034924 95.03986:79039 102.09138:387647 102.12902:7340653	534553440	1052451008	1164558080	1232709632	231704336	330232256	837964544	711031488	437590624	731895616	1358200704	251834368	328213184	165020496	344818464	130612336	299260544	129211008
624	6.99	102.12801	w/o MS2:Hexylamine	[M+H]+		0.5	True	null	102.12824	C6H15N		BMVXCPBXGZKUPN-UHFFFAOYSA-N		530	True	True	False		False	False	null	null	100	null	null	null	null	25.43	POS_MQ_6	102.12801:74892200 103.13136:4059565 104.13472:2405854	58.06562:683560 60.04514:2798768 70.07957:70847 72.08134:249379 74.09753:1281180 102.09363:441486 102.12902:4423458	201106800	327292896	586613696	170970688	889170176	343819552	387166784	203077024	831159296	197637168	957970944	426652032	113398008	102287272	159757280	299652608	591679680	287489888
625	6.913	102.12802	w/o MS2:Hexylamine	[M+H]+		0.167	True	null	102.12824	C6H15N		BMVXCPBXGZKUPN-UHFFFAOYSA-N		530	True	True	False		False	False	null	null	100	null	null	null	null	49.66	POS_MQ_2	102.12802:63489884 103.13137:2741854 104.13473:2108153	58.06545:510613 60.04506:2723486 60.76979:63286 72.08134:178824 74.09747:981218 102.09402:416515 102.12903:3538095	605597440	402367808	121368072	424851840	137682816	453611552	511156544	560193664	139425376	475331776	148796992	545826048	135746752	93143320	337323040	436726400	94648600	288623808
626	0.72	102.12802	w/o MS2:Hexylamine	[M+H]+	ion correlated with 7963	0.5	False	null	102.12824	C6H15N		BMVXCPBXGZKUPN-UHFFFAOYSA-N		530	True	True	False		False	False	null	null	100	null	null	null	null	8.88	POS_MQ_3	102.12802:7618290 103.13137:367720 104.13473:1324555		22317292	23527028	24403038	13616405	17571486	20278234	31471670	37283960	37882476	22546732	23127388	26082810	1838730	3555408	2491176	2449980	2389618	3016284
627	8.146	102.12803	w/o MS2:Hexylamine	[M+H]+		1	True	null	102.12824	C6H15N		BMVXCPBXGZKUPN-UHFFFAOYSA-N		530	True	True	False		False	False	null	null	100	null	null	null	null	113.1	POS_MQ_6	102.12803:218279488 103.13138:14151072 104.13474:1842856	58.06557:1878640 60.04518:1624026 72.08169:695725 74.09759:3473778 99.56574:73787 102.0936:221280 102.12901:11650160	1826187904	1771860096	1862760192	2137617024	1909035520	1902170752	2066349440	1908533120	2112490240	2050561280	2158087424	2270642944	840524352	860884480	886874688	927472000	1271947008	1164128640
628	7.443	102.12803	w/o MS2:Hexylamine	[M+H]+		0.056	True	null	102.12824	C6H15N		BMVXCPBXGZKUPN-UHFFFAOYSA-N		530	True	True	False		False	False	null	null	100	null	null	null	null	8.24	POS_Q4	102.12803:61765272 103.13138:3350714 104.13474:2392095	50.22114:63774 58.06561:497296 60.04501:4779043 62.3215:62333 72.08136:183160 74.09749:931384 81.67001:74783 102.09355:638599 102.12905:3475468	178460320	430230176	470448160	261519456	309193056	234409136	465244352	161667888	444536160	164734272	208473600	604042624	132510432	157572992	312613856	354389952	179005104	323574080
629	7.139	102.12803	w/o MS2:Hexylamine	[M+H]+		0.167	True	null	102.12824	C6H15N		BMVXCPBXGZKUPN-UHFFFAOYSA-N		530	True	True	False		False	False	null	null	100	null	null	null	null	18.96	POS_MH_4	102.12803:75587832 103.13138:4282274 104.13474:2381685	58.0656:753169 60.04513:3088285 72.08133:169939 74.09751:1212924 102.09397:480518 102.12901:4463155	155795168	386989216	711998528	400956288	167075440	308722304	448467200	634209472	510778432	145364672	373176352	261178704	546874112	952226304	554229696	461863808	546778176	223754176
630	6.48	102.12803	w/o MS2:Hexylamine	[M+H]+		0.111	True	null	102.12824	C6H15N		BMVXCPBXGZKUPN-UHFFFAOYSA-N		530	True	True	False		False	False	null	null	100	null	null	null	null	4.58	POS_MQ_5	102.12803:50708400 103.13138:2599451 104.13474:2632604	58.0654:522003 60.04513:2439644 72.08134:117363 74.0975:892179 76.94894:76876 102.08032:197971 102.12902:2929965	141157760	141588144	156866256	134026128	192592032	161819056	213216768	183691104	162836336	182417744	271000160	200821376	118011128	130150560	167051856	158908240	120272248	130781352
631	6.556	102.12803	w/o MS2:Hexylamine	[M+H]+		0.444	True	null	102.12824	C6H15N		BMVXCPBXGZKUPN-UHFFFAOYSA-N		530	True	True	False		False	False	null	null	100	null	null	null	null	23.55	POS_MQ_2	102.12803:46962740 103.13138:2325690 104.13474:2582968	56.80212:63373 58.06549:446114 60.04506:2481238 72.08134:147898 74.0976:681126 102.09342:431220 102.12903:2655921	226552992	225526432	220338880	268837056	257150608	231827248	250953072	246969072	289528544	257383808	284435200	275682112	188192304	180180656	182169888	219575136	174426384	201183680
632	7.212	102.12804	w/o MS2:Hexylamine	[M+H]+		0.111	True	null	102.12824	C6H15N		BMVXCPBXGZKUPN-UHFFFAOYSA-N		530	True	True	False		False	False	null	null	100	null	null	null	null	8.78	POS_MQ_5	102.12804:87482352 103.13139:5665058 104.13475:2205889	58.06558:770278 60.0451:2696816 72.08134:331044 74.09763:1512504 102.08031:218145 102.12902:5334252	544524096	483008096	711998528	414361952	629766976	325487008	415849344	178576768	403985728	220858048	641818624	506296448	132465944	192759552	188818784	118548976	165188960	310994720
633	6.738	102.12804	w/o MS2:Hexylamine	[M+H]+		0.389	True	null	102.12824	C6H15N		BMVXCPBXGZKUPN-UHFFFAOYSA-N		530	True	True	False		False	False	null	null	100	null	null	null	null	26.49	POS_MQ_4	102.12804:51050924 103.13139:3011288 104.13475:2918887	54.04031:69152 54.1334:80447 58.06556:382126 60.04507:2789298 64.99908:88204 72.08134:166792 74.0976:886221 102.09377:389535 102.12903:2809666	175403456	264010656	246002464	438558912	461857728	194193952	246619136	440618144	208782448	468708160	175528480	176619504	174682880	103250704	164528864	254051568	142265280	89260400
634	6.847	102.12804	w/o MS2:Hexylamine	[M+H]+		0.111	True	null	102.12824	C6H15N		BMVXCPBXGZKUPN-UHFFFAOYSA-N		530	True	True	False		False	False	null	null	100	null	null	null	null	28.51	POS_MH_3	102.12804:51838764 103.13139:2838177 104.13475:2842408	58.06552:550111 60.04504:3678899 66.64768:68367 72.08133:162064 72.40168:64666 74.09752:964988 102.09389:506235 102.12901:3018138	116443632	106371800	229692832	114178280	131807520	114497728	121094000	121151112	129033016	128881504	128091512	132824744	166315968	85872616	88975192	99057664	86373376	288623808
635	6.099	102.12804	w/o MS2:Hexylamine	[M+H]+		0.444	True	null	102.12824	C6H15N		BMVXCPBXGZKUPN-UHFFFAOYSA-N		530	True	True	False		False	False	null	null	100	null	null	null	null	72.62	POS_MQ_6	102.12804:62072260 103.13139:3728838 104.13475:6593166	52.92601:68969 56.96608:68678 58.06548:726125 60.04507:2265362 67.45872:66006 72.08134:247782 74.09747:1474475 84.04521:121422 102.05596:152528 102.08031:203923 102.12902:4506372	278256000	319636416	125899648	365055296	427117952	372108960	394816448	454243680	442126336	405475168	473410688	517072032	95754016	109426640	206725504	91215600	31910006	218796848
636	6.679	102.12804	w/o MS2:Hexylamine	[M+H]+		0.333	True	null	102.12824	C6H15N		BMVXCPBXGZKUPN-UHFFFAOYSA-N		530	True	True	False		False	False	null	null	100	null	null	null	null	26.38	POS_MH_1	102.12804:45176572 103.13139:2442812 104.13475:2153308	54.61113:59709 58.06519:356504 60.04507:2808520 72.08133:104831 74.09754:766383 102.08031:271131 102.09138:386610 102.12901:2579567	260427392	192771440	178571312	438558912	108194608	246393088	216294512	97621048	181114896	319634048	149091024	259816048	159421712	146760288	107332456	167940400	227598576	413038944
637	6.409	102.12804	w/o MS2:Hexylamine	[M+H]+		0.667	True	null	102.12824	C6H15N		BMVXCPBXGZKUPN-UHFFFAOYSA-N		530	True	True	False		False	False	null	null	100	null	null	null	null	32.98	POS_MQ_6	102.12804:48578556 103.13139:2287917 104.13475:2566094	58.06549:434451 60.04504:2375309 60.83086:64075 72.08134:184675 74.09751:771836 102.08032:213972 102.12902:2949723	542553856	194379824	389771392	264481200	388558400	180663472	399709312	581835520	527157824	609827968	365868800	632485440	407434336	337251648	279434240	431633504	312523136	300910592
638	6.282	102.12805	w/o MS2:Hexylamine	[M+H]+		0.111	True	null	102.12824	C6H15N		BMVXCPBXGZKUPN-UHFFFAOYSA-N		530	True	True	False		False	False	null	null	100	null	null	null	null	24.37	POS_MH_5	102.12805:32275566 103.1314:1719299 104.13476:3251257	58.06549:318410 60.04503:3290525 72.08134:109944 74.09753:551513 84.04521:78379 102.05596:69977 102.08031:311427 102.1293:1581872	64819492	180234912	204341168	200890864	198109072	66073344	65973992	70694336	64965600	67145920	243771344	75958632	50808152	149529824	184057488	55064476	137679472	155549520
639	6.162	102.12805	w/o MS2:Hexylamine	[M+H]+		0.222	True	null	102.12824	C6H15N		BMVXCPBXGZKUPN-UHFFFAOYSA-N		530	True	True	False		False	False	null	null	100	null	null	null	null	23.26	POS_Q5	102.12805:20622008 103.1314:1141309 104.13476:5793592	56.96517:72681 58.06607:306063 60.04486:2896470 72.08136:96188 74.09758:455424 84.04523:92553 102.08035:211020 102.09374:413908 102.12893:1574676	28914350	12778593	24251476	365055296	16107501	30208478	14646239	16983132	50069776	42835300	19449446	18998432	133268624	124051856	206725504	134162088	241043584	210578704
640	7.689	102.12806	w/o MS2:Hexylamine	[M+H]+	ion correlated with 623	0.444	True	null	102.12824	C6H15N		BMVXCPBXGZKUPN-UHFFFAOYSA-N		530	True	True	False		False	False	null	null	100	null	null	null	null	35.06	POS_MQ_6	102.12806:124210928 103.13141:7076565 104.13477:1890969	58.06552:1022817 60.04515:2659593 72.08127:414107 74.09761:2146904 102.09138:447860 102.12901:7399502	1248352256	811642880	1164558080	1232709632	1109158912	962150720	884129856	653859456	705341248	679322688	438949120	1596513280	69480400	270042176	322429280	625722240	299260544	615449024
641	7.054	102.12806	w/o MS2:Hexylamine	[M+H]+		0.056	True	null	102.12824	C6H15N		BMVXCPBXGZKUPN-UHFFFAOYSA-N		530	True	True	False		False	False	null	null	100	null	null	null	null	7.4	POS_MH_1	102.12806:67218776 103.13141:3164812 104.13477:2418668	58.06564:557960 60.0451:2572007 67.75111:80700 72.08133:185695 74.09739:1021632 102.09367:430932 102.12901:3387936	269615360	386989216	586613696	343467392	325530720	318810816	121142632	159367536	510778432	385591200	373176352	278298624	113398008	110311408	107416048	299652608	106725088	322659168
642	0.663	102.12806	w/o MS2:Hexylamine	[M+H]+	similar chromatogram in higher mz_1075; similar chromatogram in higher mz_4859; similar chromatogram in higher mz_5709; similar chromatogram in higher mz_12341; similar chromatogram in higher mz_12848	0.889	False	null	102.12824	C6H15N		BMVXCPBXGZKUPN-UHFFFAOYSA-N		530	True	True	False		False	False	null	null	100	null	null	null	null	30.27	POS_Q2	102.12806:38437488 103.13141:3828220 104.13477:1548956		39289164	14007589	37941284	51786676	26120218	4729472	18314566	15008759	19790108	17658450	4560328	12584086	16982798	94873608	57894852	51218868	32508252	76022832
643	0.923	102.12807	w/o MS2:Hexylamine	[M+H]+	similar chromatogram in higher mz_11451; similar chromatogram in higher mz_6597; similar chromatogram in higher mz_5922; similar chromatogram in higher mz_4967; similar chromatogram in higher mz_7126; similar chromatogram in higher mz_11942; similar chromatogram in higher mz_1267; similar chromatogram in higher mz_6177	0.889	True	null	102.12824	C6H15N		BMVXCPBXGZKUPN-UHFFFAOYSA-N		530	True	True	False		False	False	null	null	100	null	null	null	null	21.77	POS_Q2	102.12807:24721272 103.13142:2716730 104.13478:0	51.86188:62703 53.34682:67496 56.05047:236670 56.96535:629450 58.06551:654885 60.04494:407274 65.09934:76287 67.75472:83084 70.01288:171225 72.08135:165026 74.02498:131492 74.0975:1207757 79.01863:313990 84.04483:336037 85.02813:150977 90.48957:65981 102.05719:352220 102.07971:436029 102.12905:3859257	33226818	16644505	34422744	50143896	19456766	5666336	15568024	22010186	13041260	12849952	3857226	9825104	9099325	57371920	39923416	31878888	25273264	54957232
644	8.344	102.3055	Unknown	[M+H]+		1	False	null	null	null	null	null	null	999	False	False	False		False	False	null	null	null	null	null	null	null	42.68	POS_MH_1	102.3055:9781869 103.30885:0 104.31221:0		39913784	17598412	29980556	18653428	34044640	38774912	38027704	28220000	25883638	34497304	18120442	23212848	39678420	30405836	30747770	34603372	30887956	22535876
645	2.586	102.53564	Unknown	[M+H]+		0.056	False	null	null	null	null	null	null	999	False	False	False		False	False	null	null	null	null	null	null	null	4.52	POS_MQ_1	102.53564:23652942 103.53899:0 104.54235:445638		76925216	161375968	49190640	75230496	190208416	98884088	114993304	130393408	88080056	95692784	148459920	70306256	133737240	173926448	87983824	40579584	155949840	208672288
646	0.986	102.53579	Unknown	[M+H]+		0.056	True	null	null	null	null	null	null	999	False	False	False		False	False	null	null	null	null	null	null	null	5.38	POS_MH_6	102.53579:14931126 103.53914:0 104.5425:817907	56.96516:201069 74.73978:62280	29935244	27609340	53902928	28807564	28206610	71834048	53022392	27087720	40928788	27686502	65519588	28273150	114959416	28908732	30119056	30924872	55111348	85003992
647	1.034	102.53584	Unknown	[M+H]+		0.111	False	null	null	null	null	null	null	999	False	False	False		False	False	null	null	null	null	null	null	null	6.28	POS_MQ_4	102.53584:16111720 103.53919:0 104.54255:939729		33741260	133570592	57933272	32543378	103206864	71803624	53022392	122409464	31379414	108717200	40074600	32189310	114959416	113387544	106477208	109549600	55111348	84917752
648	2.444	102.53586	Unknown	[M+H]+		0.056	False	null	null	null	null	null	null	999	False	False	False		False	False	null	null	null	null	null	null	null	4.96	POS_MH_4	102.53586:24494544 103.53921:398222 104.54257:0		197072960	113280072	94268448	156975760	185663072	254059536	180137152	123875080	63869736	207572064	165136368	205630176	86692184	157420720	73028656	228908896	80408880	98183536
649	1.108	102.53587	Unknown	[M+H]+		0.167	False	null	null	null	null	null	null	999	False	False	False		False	False	null	null	null	null	null	null	null	2.17	POS_Q6	102.53587:28203622 103.53922:0 104.54258:906034		175387360	133570592	110279104	186793232	39236072	131073168	108273128	74198104	120193824	79035848	37402276	39850760	89256864	78005960	91502744	106134920	123324568	200969648
650	0.834	102.53587	Unknown	[M+H]+		0.167	True	null	null	null	null	null	null	999	False	False	False		False	False	null	null	null	null	null	null	null	6.13	POS_MQ_6	102.53585:11946267 103.5392:0 104.54256:0	56.96516:148278 67.40285:63776	71587096	91317464	163851168	90098120	68493752	146818480	150831488	148689776	48698140	65523152	142481824	77271296	159952656	103158520	83955680	160250528	69664480	277094656
651	2.637	102.53589	Unknown	[M+H]+		0.056	False	null	null	null	null	null	null	999	False	False	False		False	False	null	null	null	null	null	null	null	3.22	POS_MH_3	102.53589:24463072 103.53924:0 104.5426:532706		105740752	62341908	230291264	177936720	60357408	135709648	74042432	61590992	95644608	80103264	148459920	90277616	94810008	91365200	142095840	80381392	71950736	113312944
652	0.491	102.97048	Unknown	[M+H]+		1	True	null	null	null	null	null	null	999	False	False	False		False	False	null	null	null	null	null	null	null	131.58	POS_MH_1	102.97048:56335264 103.97383:0 104.97719:0	51.70346:71901 52.60016:62528 56.96515:103757 71.03002:146449 80.03582:201701 82.01493:196142 84.96088:793002 100.02379:192127 100.54991:127804	215727088	202845872	168531376	228390752	134207968	223768496	216355216	210751344	266301664	242968160	271851008	279549408	143917168	143775808	219330496	201145840	140802416	280559200
653	1.45	102.97052	Unknown	[M+H]+		0.056	True	null	null	null	null	null	null	999	False	False	False		False	False	null	null	null	null	null	null	null	9.61	POS_MQ_5	102.97052:9756415 103.97387:0 104.97723:0	54.17276:54398 84.96082:82087	37385996	34638048	80810496	85213576	93179224	43150724	50510416	50215120	96606144	44427208	71933904	41636128	16554073	61453312	34827392	53144144	44133808	74425152
654	2.463	102.97053	Unknown	[M+H]+		0.111	True	null	null	null	null	null	null	999	False	False	False		False	False	null	null	null	null	null	null	null	8.61	POS_MQ_2	102.97053:5740059 103.97388:0 104.97724:0	54.33319:64600 63.19677:59292 97.93717:68121	17835874	35246988	20450504	19735054	18579270	15432080	20335014	30077110	32688242	20121076	21019416	17993300	19900402	28153904	15306818	33351622	26086934	25526064
655	0.891	102.97055	Unknown	[M+H]+		1	True	null	null	null	null	null	null	999	False	False	False		False	False	null	null	null	null	null	null	null	33.8	POS_MH_1	102.97053:9844922 103.97388:0 104.97724:0	54.81445:62905 55.2986:58860 70.95554:63297 84.96081:75234	74504728	69712096	74499696	72421280	70109024	72317776	71297744	71628296	64988408	67883936	66507624	65715552	83814808	81814584	82857024	86168920	84599272	154743696
656	8.88	102.97056	Unknown	[M+H]+		0.167	True	null	null	null	null	null	null	999	False	False	False		False	False	null	null	null	null	null	null	null	31.13	POS_MQ_1	102.97056:10872088 103.97391:0 104.97727:0	84.96082:137644	115658720	126280816	32163330	114157336	22585072	22210808	136786448	118988720	115693200	21468604	112359120	123232816	22998048	49101856	140267744	134525696	21717524	24171216
657	8.961	102.97057	Unknown	[M+H]+		0.556	True	null	null	null	null	null	null	999	False	False	False		False	False	null	null	null	null	null	null	null	16.35	POS_MH_1	102.9705:11944009 103.97385:0 104.97721:0	84.96081:142668	37280632	45802628	71171976	56340808	42775368	178627984	40919768	59266124	48752548	173342480	58666628	44247800	177603968	56441708	42857784	60218060	178758352	186200224
658	8.829	102.97058	Unknown	[M+H]+		0.056	True	null	null	null	null	null	null	999	False	False	False		False	False	null	null	null	null	null	null	null	27.58	POS_Q2	102.97058:9129278 103.97393:0 104.97729:0	73.67209:64147 84.96084:78393	115658720	18489312	97848232	114157336	20052118	19000484	19788582	118988720	111194064	19264566	112359120	19203220	19352604	90715048	20423836	19490810	19136766	20407562
659	1.001	102.97058	Unknown	[M+H]+		0.667	True	null	null	null	null	null	null	999	False	False	False		False	False	null	null	null	null	null	null	null	14.2	POS_MH_1	102.97053:9193755 103.97388:0 104.97724:0	53.03862:109437 77.04032:262347 84.96081:97354 86.54978:68582 95.0498:255092 99.15958:72269 103.05472:692755	55520148	35113268	37826588	31811618	34374376	50060936	49036860	62105012	45794260	54749660	49737344	38879764	65448968	77000984	37344172	55576732	61087976	70397608
660	0.918	103.03928	w/o MS2:2-Imidazolidinethione	[M+H]+		0.056	True	null	103.0324	C3H6N2S		PDQAZBWRQCGBEV-UHFFFAOYSA-N		530	True	True	False		False	False	null	null	61.9	null	null	null	null	3.84	POS_MQ_3	103.03928:14752640 104.04263:43069520 105.04599:4014920	53.03946:65973 77.03949:320448 82.06599:86966 84.96082:92844 87.01671:67956 95.0498:522653 100.9712:66730 103.05506:1239705	96227592	100367192	112555432	110004392	151987344	108915320	168879904	111243088	157168416	154747776	191763824	161563488	92723424	97256136	106315520	79684512	115645840	129921256
661	0.478	103.05079	w/o MS2:CYCLOSERINE	[M+2H]2+		1	True	null	103.0502	C3H6N2O2		DYDCUQKUCUHJBH-UWTATZPHSA-N		530	True	True	False		False	False	null	null	99.8	null	null	null	null	47.21	POS_MQ_4	103.05079:63636088 104.05414:11579581 105.0575:1173168	56.96608:147207 71.03003:125660 80.03514:319628 82.01476:398320 84.96038:772318 89.0434:83830 91.54661:125542 100.02592:335043 100.55209:220136	154529776	163720880	166891152	148302800	160060608	154172864	202663552	195347120	210973584	210688000	208600640	202754880	192359840	179652576	172273328	183797872	179888480	166559648
662	1.063	103.05446	w/o MS2:CYCLOSERINE	[M+H]+	found in higher mz's MsMs_1160; found in higher mz's MsMs_1175; found in higher mz's MsMs_1150	1	True	null	103.0502	C3H6N2O2		DYDCUQKUCUHJBH-UWTATZPHSA-N		530	True	True	False		False	False	null	null	91.3	null	null	null	null	73.9	POS_Q2	103.05446:101250016 104.05781:11692682 105.06117:4752082	53.03947:173988 62.97303:61343 77.03871:504148 95.04932:635629 102.04493:77369 102.28659:68539 103.05447:1626865	201907488	209642992	217259936	197709152	207096736	215503104	158756976	181748352	175672144	193937648	181644336	178957056	306323360	355167680	351898144	328126880	314401088	306504640
663	1.701	103.05447	w/o MS2:CYCLOSERINE	[M+H]+	found in higher mz's MsMs_1130; found in higher mz's MsMs_2034; found in higher mz's MsMs_1445; found in higher mz's MsMs_5508; found in higher mz's MsMs_707; found in higher mz's MsMs_1663	1	True	null	103.0502	C3H6N2O2		DYDCUQKUCUHJBH-UWTATZPHSA-N		530	True	True	False		False	False	null	null	91.3	null	null	null	null	65.52	POS_Q2	103.05447:94915968 104.05782:11637574 105.06118:6314038	53.03947:166117 59.34792:60406 66.79631:82977 77.03905:640021 95.0498:724989 96.26911:70227 103.05468:1999107	106123712	119896048	107186496	116081672	110957712	115941984	123604200	138693184	119534448	144652816	145298144	120469984	230061248	255902640	237742944	231219136	237859152	233262448
664	0.679	103.05475	w/o MS2:CYCLOSERINE	[M+H]+	ion correlated with 466; found in higher mz's MsMs_1161; similar chromatogram in higher mz_1161; similar chromatogram in higher mz_3004; similar chromatogram in higher mz_9539	0.944	True	null	103.0502	C3H6N2O2		DYDCUQKUCUHJBH-UWTATZPHSA-N		530	True	True	False		False	False	null	null	90.2	null	null	null	null	9.91	POS_Q2	103.05475:32936454 104.0581:71533696 105.06146:5927070	53.03947:198386 67.25697:90882 77.03911:667489 95.05009:753350 102.04714:72895 103.055:1990781	71176256	70729368	72773208	68558944	74637656	71846360	52864524	65779288	66197296	75380832	59128708	64870504	109409232	130525288	119160096	111788952	107860560	103280104
665	2.411	103.07558	w/o MS2:Isovaleric acid	[M+H]+	ion correlated with 1561; ion correlated with 2266; found in higher mz's MsMs_1561; found in higher mz's MsMs_2122	0.167	True	null	103.0754	C5H10O2		GWYFCOCPABKNJV-UHFFFAOYSA-N		530	True	True	False		False	False	null	null	100	null	null	null	null	39.92	POS_Q2	103.07558:232467872 104.07893:21257322 105.08229:3648534	59.04934:2549743 59.07694:62766 67.21436:68414 81.50072:64369 90.54319:65075 103.07516:246130	45360100	1914068	31337742	29086034	170077600	1443130	22449420	2476244	1696143	1101078	1384416	1864226	2267399	661308864	4060562	969989	3359447	937442
666	8.387	103.11172	Unknown	[M+H]+		1	True	null	null	null	null	null	null	999	False	False	False		False	False	null	null	null	null	null	null	null	38.37	POS_MH_1	103.11199:113474616 104.11534:7902750 105.1187:0	53.2908:65156 56.96515:139843 58.96108:158535 60.04504:122148 80.01737:73628	1839381248	1786575872	1701162368	1782148352	1800628096	1817121024	1667263232	1678166016	1665087744	1785302912	1686408704	1731642880	1628137344	1638550272	1406613760	1710649600	1641429504	1541537024
667	2.368	103.11201	Unknown	[M+H]+		0.056	True	null	null	null	null	null	null	999	False	False	False		False	False	null	null	null	null	null	null	null	1.56	POS_MH_4	103.11201:20706912 104.11536:4138764 105.11872:0	52.73146:65010 54.01558:59694 70.92603:64996 93.98839:66557 103.05491:78850	76694936	161186880	44145096	107865896	46242128	96769944	84888544	74585848	109477136	225880176	87620416	116091520	104900312	45273728	45888056	32152752	90209776	99930856
668	6.041	103.11204	Unknown	[M+H]+		0.722	True	null	null	null	null	null	null	999	False	False	False		False	False	null	null	null	null	null	null	null	9.13	POS_MH_1	103.11203:120750176 104.11538:13528834 105.11874:0	50.24482:52568 50.24941:51154 50.70911:46507 50.97295:48902 51.15157:47819 52.60917:49198 53.10669:45867 55.64721:48292 56.5648:45290 56.82142:46509 57.56618:58167 59.08569:40140 59.38914:47076 60.87468:51774 61.68002:53489 63.14071:48780 64.93049:44956 65.61319:49262 65.64173:52821 67.96594:53272 70.07452:52695 71.54823:57388 71.85064:48682 74.77586:46779 75.37079:57314 75.62854:53206 77.11732:5…	745547520	619608064	730784128	1702742528	1363908096	1178332928	582174784	409423904	319163616	367161984	411498592	623667584	913991296	351809152	1086749696	613070592	615182272	875264320
669	2.159	103.11204	Unknown	[M+H]+		0.111	True	null	null	null	null	null	null	999	False	False	False		False	False	null	null	null	null	null	null	null	5.92	POS_MQ_3	103.11204:15020494 104.11539:2253573 105.11875:0	84.96082:104991	140637888	129440704	131681936	126088816	126558840	122420424	119243824	105663040	139511280	32738944	142141296	31287830	32438984	121425232	137530096	31760478	183734288	125572432
670	2.509	103.11205	Unknown	[M+H]+		0.278	True	null	null	null	null	null	null	999	False	False	False		False	False	null	null	null	null	null	null	null	2.64	POS_MH_2	103.112:26545138 104.11535:2800854 105.11871:0	50.79605:61073 86.91396:71498 95.1394:71246	171016576	193967488	88189440	113206360	158308096	159255552	141828128	91631040	225135232	90095608	178153552	189512512	149595776	90491584	44807188	278287168	104992144	99375592
671	6.151	103.11205	Unknown	[M+H]+		1	True	null	null	null	null	null	null	999	False	False	False		False	False	null	null	null	null	null	null	null	21.58	POS_MH_1	103.11205:131731400 104.1154:11580443 105.11876:0	60.04504:70383 70.22338:74790 71.36926:63767 79.12135:74875 98.26469:70983 103.13132:147684	2006937344	1121693312	1659632512	740851328	1104163968	588913792	1863788928	1434518656	1032216704	2041684608	1131053440	1087157632	817569280	1223834624	1046047616	1849930880	425150944	464493536
672	2.42	103.11206	Unknown	[M+H]+		0.056	True	null	null	null	null	null	null	999	False	False	False		False	False	null	null	null	null	null	null	null	1.36	POS_MQ_1	103.11206:22491756 104.11541:3396507 105.11877:0	57.96207:65384 72.98318:71162	86573384	161186880	273358144	101871624	213422720	75716864	96579640	74585848	109477136	225880176	117872712	116091520	104900312	224532656	47970576	47484176	47185316	99930856
673	2.27	103.11206	Unknown	[M+H]+		0.111	True	null	null	null	null	null	null	999	False	False	False		False	False	null	null	null	null	null	null	null	1.77	POS_MH_2	103.11201:18464342 104.11536:2832759 105.11872:0	57.57182:58483 84.96081:97350	55146300	105815856	73278056	94203200	39618276	98808240	139575728	201878656	73821680	38854804	107445584	72391088	210728320	93495872	72735728	261603488	86498384	97118904
674	5.952	103.11215	Unknown	[M+H]+		0.222	True	null	null	null	null	null	null	999	False	False	False		False	False	null	null	null	null	null	null	null	10.92	POS_MQ_6	103.1121:106558048 104.11545:7686282 105.11881:0	50.70136:64262 50.81083:55437 51.09663:45562 54.83363:46163 56.70298:39979 57.27658:46789 58.37641:53904 58.55686:50354 59.1804:44999 60.47287:43130 62.7003:50145 62.77285:61592 62.89154:50836 62.92047:54382 64.45015:48694 66.30672:52130 66.81036:51235 69.19376:61395 72.03931:47830 73.40939:50325 74.08516:54485 74.6137:68491 76.70893:48407 80.3519:55308 82.87803:62150 85.00286:55179 88.90105:7177…	489938880	599908224	602844416	222765776	224929792	218458800	349139168	1025446464	527242080	231405696	226978656	1001379712	548651520	878102720	228263152	948281408	872925248	1027818944
675	0.499	103.12333	w/o MS2:Cadaverine	[M+H]+		0.056	False	null	103.1234	C5H14N2		VHRGRCVQAFMJIZ-UHFFFAOYSA-N		530	True	True	False		False	False	null	null	100	null	null	null	null	3.14	POS_MQ_4	103.12333:5900528 104.12668:0 105.13004:0		2482174	8609032	1003117	0	178534	3961546	4103534	978198	5068842	18767536	2718127	7970394	7965615	0	3013542	5200364	0	11760851
676	5.741	103.56061	Unknown	[M+H]+		0.056	False	null	null	null	null	null	null	999	False	False	False		False	False	null	null	null	null	null	null	null	5.75	POS_MQ_5	103.56061:2881769 104.56396:0 105.56732:0		19841452	18170028	21518316	21357930	8786230	12338733	12368114	15681028	15619085	14371364	19625484	21947818	24847336	22071440	16047506	11176432	18284422	15691901
677	8.329	103.56081	Unknown	[M+H]+		1	True	null	null	null	null	null	null	999	False	False	False		False	False	null	null	null	null	null	null	null	112.06	POS_MH_2	103.56077:42257688 104.56412:6434110 105.56748:0	57.2589:59927 103.74795:68321 103.80242:69123	238561472	233867120	243733776	238041744	256974384	249948688	267105520	233416816	241098576	261816960	265645248	250014928	248482944	253609664	240106576	247087504	246220352	247151552
678	2.133	103.56093	Unknown	[M+H]+		0.111	False	null	null	null	null	null	null	999	False	False	False		False	False	null	null	null	null	null	null	null	4.7	POS_Q4	103.56093:2767691 104.56428:0 105.56764:0		13703567	18999688	7017946	16345534	35182632	12898043	7816254	21019424	27033370	11563692	12323333	11921011	7511270	9693682	11353920	21891882	17479098	29011266
679	0.564	103.58179	Unknown	[M+H]+		0.444	False	null	null	null	null	null	null	999	False	False	False		False	False	null	null	null	null	null	null	null	12.92	POS_Q6	103.58179:6255441 104.58514:0 105.5885:0		6168102	11421265	11486990	7492884	6341722	13942611	4837249	10805997	5727237	6880332	5972944	8678642	9966812	12260669	13827269	16138317	11587760	16733909
680	0.561	103.82806	Unknown	[M+H]+	similar chromatogram in higher mz_701; similar chromatogram in higher mz_3728; similar chromatogram in higher mz_4590; similar chromatogram in higher mz_4723; similar chromatogram in higher mz_11571; similar chromatogram in higher mz_12891; similar chromatogram in higher mz_6497; similar chromatogram in higher mz_3154; similar chromatogram in higher mz_4761; similar chromatogram in higher mz_2924…	1	True	null	null	null	null	null	null	999	False	False	False		False	False	null	null	null	null	null	null	null	255493.98	POS_MH_1	103.82744:15523689 104.83079:0 105.83415:0	58.06623:18681228 59.07382:6537623 59.85257:327716 60.05896:2312377 60.08187:201808064 68.05008:571421 69.03447:7286338 86.06071:5622802 86.09663:823394 87.04438:22301336 88.07698:417173 103.58681:716324 103.83172:577936 104.10699:525685504	42386732	26917680	50057620	62507652	36536872	31823770	32970100	28865180	45538340	22235278	37824440	43777392	34303476	48543988	34339796	55281396	32317456	49512316
681	0.567	104.00131	w/o MS2:GABA	[M+H]+	similar chromatogram in higher mz_689; similar chromatogram in higher mz_3097; similar chromatogram in higher mz_700; similar chromatogram in higher mz_5663; similar chromatogram in higher mz_8367; similar chromatogram in higher mz_5640	0.5	False	null	104	C4H9NO2		BTCSSZJGUNDROE-UHFFFAOYSA-N		530	True	True	False		False	False	null	null	99.1	null	null	null	null	115354.61	POS_MQ_6	104.00131:20586476 105.00466:0 106.00802:0		39097016	44611612	42364012	40426780	42919704	40520556	42726032	47345408	51667260	50243780	34728076	51341884	50040300	49870116	34654192	42331624	44850848	55333868
682	1.688	104.0305	w/o MS2:N-FORMYLGLYCINE	[M+H]+		0.056	True	null	104.03422	C3H5NO3		UGJBHEZMOKVTIM-UHFFFAOYSA-N		530	True	True	False		False	False	null	null	93.3	null	null	null	null	0.35	POS_MH_4	104.0305:4502096 105.03385:869081 106.03721:330298	60.08101:151178 104.1065:365484	12845387	18133184	23520786	12161897	29685036	8214551	13782430	20334796	16406983	26487784	16373882	13895198	20308640	13800221	11923723	20599516	14412064	9899638
683	8.346	104.03053	w/o MS2:N-FORMYLGLYCINE	[M+2H]2+		1	True	null	104.03422	C3H5NO3		UGJBHEZMOKVTIM-UHFFFAOYSA-N		530	True	True	False		False	False	null	null	93.4	null	null	null	null	168.87	POS_Q1	104.03053:138697872 105.03388:6468975 106.03724:14420910	51.97513:57528 60.08103:72256 60.29457:58582 60.50217:112708 60.95855:717022 69.5075:159753 72.00915:229815 81.01477:297050 82.04527:62749 104.10738:130663	641944768	635765696	668442112	648923648	618687360	664824704	674774464	629092928	673377664	642311872	659132416	629787328	688177408	693759936	645561216	619804224	661820736	671877696
684	0.488	104.03069	w/o MS2:N-FORMYLGLYCINE	[M+H]+		0.444	True	null	104.03422	C3H5NO3		UGJBHEZMOKVTIM-UHFFFAOYSA-N		530	True	True	False		False	False	null	null	94	null	null	null	null	18.46	POS_MQ_6	104.03069:14592070 105.03404:1121968 106.0374:0	60.95839:194702 81.01476:68268	46123936	37445500	32743876	49189308	32965002	45010980	44053016	40241844	51904828	49605680	49408432	59932428	35855768	31343128	43462984	46853448	31814324	54182312
685	0.478	104.04932	w/o MS2:Biuret	[M+2H]2+		0.222	False	null	104.0458	C2H5N3O2		OHJMTUPIZMNBFR-UHFFFAOYSA-N		530	True	True	False		False	False	null	null	94	null	null	null	null	14.96	POS_Q1	104.04932:8062746 105.05267:0 106.05603:1152584		18951842	19561600	19189092	18631572	19104744	17479338	24831390	23719524	25359344	24668610	29640044	23514624	24084702	21049874	21423562	23019730	18704898	20099640
686	0.924	104.05328	Unknown	[M+H]+	found in higher mz's MsMs_2052; found in higher mz's MsMs_2367; found in higher mz's MsMs_5135	1	True	null	null	null	null	null	null	999	False	False	False		False	False	null	null	null	null	null	null	null	40.02	POS_MH_1	104.0533:15230138 105.05665:2203746 106.06001:2907628	58.06547:367111 59.07399:101326 60.0811:2458240 87.04459:135131 100.38559:84213 104.10734:5114008	34376504	40595076	37526136	33922288	34715688	35246200	52250016	52101824	50773828	57656024	46958624	53710828	43515624	42001564	43266400	38858460	42385264	40033204
687	6.16	104.06239	Unknown	[M+H]+	ion correlated with 9197; ion correlated with 9649; similar chromatogram in higher mz_8734; similar chromatogram in higher mz_9224; similar chromatogram in higher mz_8436; similar chromatogram in higher mz_1101; found in higher mz's MsMs_1101; similar chromatogram in higher mz_1560; similar chromatogram in higher mz_9118; similar chromatogram in higher mz_742; similar chromatogram in higher mz_54…	0.222	False	null	null	null	null	null	null	999	False	False	False		False	False	null	null	null	null	null	null	null	7.21	POS_MQ_5	104.06239:9707669 105.06574:28669888 106.0691:9114569		12314328	13476366	15491452	15524451	8400738	8344949	12187118	11829634	12176721	8270750	32233860	12190664	11314856	16504166	19838242	11470542	16471898	13392036
688	0.69	104.07099	N,N-Dimethylglycine	[M+H]+	found in higher mz's MsMs_2053	0.833	True	null	104.07113	C4H9NO2		FFDGPVCHZBVARC-UHFFFAOYSA-N		430	True	True	True		False	False	null	null	81.4	null	59.2	77.5	100	136.86	POS_MH_3	104.07095:51742252 105.0743:4274164 106.07766:1213315	58.06617:1697197 59.07384:455876 60.08187:15425845 69.03461:215587 87.0443:560768 104.10707:30278576	477548448	510454848	400992480	479448544	505840992	454799488	496175968	634431168	524805664	578284608	535169440	552165248	749888960	765911552	697242112	750213504	794934208	692762368
689	0.562	104.10664	Choline	[M]+	similar chromatogram in higher mz_3728; similar chromatogram in higher mz_3780; similar chromatogram in higher mz_11571; found in higher mz's MsMs_4936; similar chromatogram in higher mz_3324; found in higher mz's MsMs_3670; similar chromatogram in higher mz_11961	1	True	null	104.10751	[C5H14NO]+		OEYIOHPDSNJKLS-UHFFFAOYSA-N		430	True	True	True		False	False	null	null	95.1	null	91.2	91.9	100	15809.43	POS_MQ_5	104.10655:10482270208 105.1099:941356800 106.11326:55619952	58.06536:72554272 59.07393:26724106 60.08195:720996672 69.03455:3163165 86.06081:1969585 86.09682:2642162 87.04488:8552851 88.07531:1817837 104.00014:3366816 104.10722:1456339072 104.38833:1499629	28893411328	31951669248	33485076480	30366791680	30280482816	30201327616	28570951680	33280915456	29642653696	33604710400	32365387776	33456930816	37486092288	41637322752	39776894976	36966825984	41864540160	40739737600
690	6.09	104.10718	Choline	[M]+		0.111	True	null	104.10751	[C5H14NO]+		OEYIOHPDSNJKLS-UHFFFAOYSA-N		430	True	True	True		False	False	null	null	94.1	null	87	92.8	100	26.34	POS_Q3	104.10718:31135404 105.11053:1696705 106.11389:0	58.0655:180317 60.08109:1057522 64.28275:63897 67.12453:62599 67.23685:69098 83.61349:70050 104.10772:2014414	211887632	98033608	198339952	206283424	195325232	247660016	202009056	189274896	67953256	192834608	160811168	271552288	152532368	59090544	364805152	57931112	68690576	385556096
691	6.921	104.10722	Choline	[M]+		0.111	True	null	104.10751	[C5H14NO]+		OEYIOHPDSNJKLS-UHFFFAOYSA-N		430	True	True	True		False	False	null	null	91.2	null	93.8	86.3	66.7	7.62	POS_Q3	104.10722:11866319 105.11057:351029 106.11393:0	60.08188:359129 104.10708:760227	38866024	65427796	9389752	124383648	34647760	76862496	10144072	65901936	13897388	74438680	40170808	38549972	38966952	37428804	120800664	42125828	130892624	108303240
692	6.438	104.10724	Choline	[M]+	found in higher mz's MsMs_11102; found in higher mz's MsMs_10107; found in higher mz's MsMs_10502; found in higher mz's MsMs_10167; found in higher mz's MsMs_9764; found in higher mz's MsMs_11988	1	True	null	104.10751	[C5H14NO]+		OEYIOHPDSNJKLS-UHFFFAOYSA-N		430	True	True	True		False	False	null	null	95.4	null	91.4	92.3	100	140.88	POS_MH_2	104.10749:118671928 105.11084:7385632 106.1142:0	58.06548:229855 59.07302:88159 60.08197:1896540 104.10734:4125116	331418976	393538176	390736416	487001120	497200608	400026592	343839744	395684192	394543040	407938368	384968736	411273792	277321088	388849632	315589440	361629696	314074752	349783424
693	4.512	104.1073	w/o MS2:Choline [M]+	[M+H]+		0.056	True	null	104.1074	C5H14NO+		OEYIOHPDSNJKLS-UHFFFAOYSA-N		530	True	True	False		False	False	null	null	100	null	null	null	null	8.99	POS_MQ_2	104.1073:11840248 105.11065:1431192 106.11401:0	60.08202:65166 62.77392:65249 63.61737:69798 75.35535:72908	13175752	33247804	25194318	17355390	6985538	20829936	13389056	40331768	16091520	20953304	18027408	6878155	13041696	19224124	18251668	11476911	6509671	12066670
694	4.233	104.10732	w/o MS2:Choline [M]+	[M+H]+	similar chromatogram in higher mz_3144	0.056	True	null	104.1074	C5H14NO+		OEYIOHPDSNJKLS-UHFFFAOYSA-N		530	True	True	False		False	False	null	null	100	null	null	null	null	3.94	POS_Q2	104.10732:6834404 105.11067:522718 106.11403:0	50.34592:47758 51.30115:52630 51.34062:54121 51.80659:47320 51.94457:42278 55.17962:47613 56.76355:60535 58.06549:82621 58.11493:42477 58.19967:51694 59.07109:48980 59.58124:57559 60.46279:54261 62.68007:46415 62.72698:55704 62.94299:53398 64.14575:59015 64.56696:42698 64.83738:47696 65.99371:47118 67.51469:53204 70.48439:58124 72.68559:56766 76.52753:56743 79.867:68397 80.69478:63980 81.91299:63…	9076121	20677818	14537247	28159318	26103768	11976364	20934984	15856680	9495313	13815271	13655732	18277432	19021582	27330662	24836820	15386681	15071243	9636327
695	6.575	104.10743	Choline	[M]+	found in higher mz's MsMs_10520; found in higher mz's MsMs_9765	0.389	True	null	104.10751	[C5H14NO]+		OEYIOHPDSNJKLS-UHFFFAOYSA-N		430	True	True	True		False	False	null	null	95.1	null	89.7	93.5	100	16.08	POS_Q2	104.10751:15298012 105.11086:928416 106.11422:0	58.06645:93993 60.0813:368535 73.7373:62586 104.10762:780798	68407664	66494212	64431668	82067816	90830416	71257856	63237764	70239776	81802056	75409256	81936496	82640952	58489556	67373792	80539920	74054784	66618864	62288368
696	6.357	104.10746	Choline	[M]+	found in higher mz's MsMs_11411; found in higher mz's MsMs_10479; found in higher mz's MsMs_10477; found in higher mz's MsMs_10140; similar chromatogram in higher mz_8551; similar chromatogram in higher mz_11834; similar chromatogram in higher mz_13278; similar chromatogram in higher mz_12656	1	True	null	104.10751	[C5H14NO]+		OEYIOHPDSNJKLS-UHFFFAOYSA-N		430	True	True	True		False	False	null	null	96.1	null	93.1	93.1	100	87.83	POS_MQ_5	104.10719:72970576 105.11054:4251534 106.1139:0	58.06643:162964 60.08181:852125 104.10719:1775459	209186704	271710112	240515056	300183552	306807072	267678592	201919296	266846640	297810496	266278176	222278336	285629920	172678992	276270688	240380544	273063648	243665024	260279936
697	8.176	104.10748	Choline	[M]+		0.833	True	null	104.10751	[C5H14NO]+		OEYIOHPDSNJKLS-UHFFFAOYSA-N		430	True	True	True		False	False	null	null	96.5	null	93.6	93.6	100	16.52	POS_MQ_5	104.10742:11260814 105.11077:403563 106.11413:0	58.06643:87629 60.08188:303750 104.10726:755563	43740540	120289616	75744304	106497088	47362704	48091708	91325936	83156384	52798668	116251072	77950568	74041360	69203200	93546288	143797744	72544792	189780944	127556176
698	7.702	104.10748	Choline	[M]+		1	True	null	104.10751	[C5H14NO]+		OEYIOHPDSNJKLS-UHFFFAOYSA-N		430	True	True	True		False	False	null	null	96.3	null	93.3	93.3	100	13.29	POS_MQ_5	104.10742:23186860 105.11077:1164672 106.11413:0	58.06643:156400 60.08193:715998 104.10729:1593400	87931288	143178352	149164720	191644544	198832320	145969600	214023344	100428744	94950352	87359800	248023376	81384904	217690496	173091824	135763936	132428904	255373840	200064096
699	6.285	104.1075	Choline	[M]+	found in higher mz's MsMs_10445; found in higher mz's MsMs_10108; found in higher mz's MsMs_10451	0.333	True	null	104.10751	[C5H14NO]+		OEYIOHPDSNJKLS-UHFFFAOYSA-N		430	True	True	True		False	False	null	null	96	null	92.8	92.8	100	25.07	POS_MH_5	104.1075:26130012 105.11085:1613780 106.11421:0	58.06643:152909 60.08182:850873 104.1068:1546041	54706184	76618432	73682784	93707992	81324040	65154256	62247656	66690120	80685640	75497800	64024244	72630512	54482224	78180456	62333248	72045776	64050044	74263264
700	0.565	104.21333	Unknown	[M+H]+		0.056	False	null	null	null	null	null	null	999	False	False	False		False	False	null	null	null	null	null	null	null	235946.53	POS_Q2	104.21333:11797326 105.21668:0 106.22004:0		24345460	16887408	22344420	22435436	20902040	19637344	21227624	19286056	22280056	26670044	16051080	26945664	22577168	27815796	18422344	17539928	20709724	26773678
701	0.56	104.38625	Unknown	[M+H]+		1	True	null	null	null	null	null	null	999	False	False	False		False	False	null	null	null	null	null	null	null	334000	POS_MH_5	104.3869:14575235 105.39025:0 106.39361:0	58.06643:137967 59.07302:76286 60.08105:1227432 61.08529:211459 88.04879:104811 104.10748:2701322	47545952	31232674	54821408	69753472	35231356	35514004	36442244	33450032	49118472	25804866	45239000	45657552	37795784	51850252	42498436	59093180	33860612	53330140
702	0.921	104.49996	Unknown	[M+H]+	similar chromatogram in higher mz_3183; similar chromatogram in higher mz_4386	0.111	False	null	null	null	null	null	null	999	False	False	False		False	False	null	null	null	null	null	null	null	4682.9	POS_MH_5	104.49996:261405 105.50331:0 106.50667:0		448497	412243	946981	515678	537502	352959	465830	345144	496658	149460	929384	410150	0	0	0	143167	128312	0
703	0.563	104.63577	Unknown	[M+H]+		0.833	False	null	null	null	null	null	null	999	False	False	False		False	False	null	null	null	null	null	null	null	13.07	POS_Q6	104.63577:5326443 105.63912:0 106.64248:0		6006599	6720119	6884515	2448680	4332604	11598398	3879431	8317879	6168128	4788009	4876153	7104152	6831018	10917649	8300488	11685909	9723756	14294081
704	0.665	105.00074	w/o MS2:2-Cyanopyridine	[M+H]+	similar chromatogram in higher mz_2550; similar chromatogram in higher mz_3580; similar chromatogram in higher mz_5163	1	False	null	105	C6H4N2		FFNVQNRYTPFDDP-UHFFFAOYSA-N		530	True	True	False		False	False	null	null	99.7	null	null	null	null	15.89	POS_MQ_4	105.00074:2900303 106.00409:0 107.00745:0		4321574	3605641	3193187	3790423	4489108	4211653	7139412	5638424	6451501	7395844	5958580	6530674	3533118	3876266	3835725	5127699	3528902	3010658
705	0.922	105.00089	w/o MS2:2-Cyanopyridine	[M+H]+	similar chromatogram in higher mz_1625; similar chromatogram in higher mz_2419; similar chromatogram in higher mz_6157; similar chromatogram in higher mz_1375; similar chromatogram in higher mz_1501; similar chromatogram in higher mz_8564; similar chromatogram in higher mz_3296; similar chromatogram in higher mz_6737; similar chromatogram in higher mz_1156; similar chromatogram in higher mz_8811;…	0.778	False	null	105	C6H4N2		FFNVQNRYTPFDDP-UHFFFAOYSA-N		530	True	True	False		False	False	null	null	99.6	null	null	null	null	4.79	POS_MQ_2	105.00089:828424 106.00424:0 107.0076:0		2008333	1531364	1924300	1627288	2003403	1956690	1791396	2346099	1973754	1871513	2302254	2170730	1895776	2344190	1578661	1860243	2618944	2067894
706	0.478	105.00376	w/o MS2:2-Cyanopyridine	[M+H]+	found in higher mz's MsMs_2080; found in higher mz's MsMs_1335; found in higher mz's MsMs_833; found in higher mz's MsMs_2640; found in higher mz's MsMs_2621; found in higher mz's MsMs_6100; found in higher mz's MsMs_5070	1	True	null	105	C6H4N2		FFNVQNRYTPFDDP-UHFFFAOYSA-N		530	True	True	False		False	False	null	null	93.2	null	null	null	null	20.39	POS_MQ_3	105.00376:47744948 106.00711:8033924 107.01047:7644550	64.47682:59731 68.98268:334726 86.99406:221207 104.90789:88289 105.00485:83012 105.04414:137500 105.06956:154447	103907360	111465632	107170224	101142616	105828760	105293288	138058112	138546832	155222576	142634880	141312848	151929264	120753072	117431224	117809560	115966160	118996184	110483104
707	1.703	105.0156	w/o MS2:MALONATE	[M+2H]2+		0.278	True	null	105.02	C3H4O4		OFOBLEOULBTSOW-UHFFFAOYSA-N		530	True	True	False		False	False	null	null	90.8	null	null	null	null	2.99	POS_MQ_1	105.0156:7158713 106.01895:670178 107.02231:243730	55.44102:61349 56.96516:72711 69.78075:62840 86.16728:67175 91.00552:123518 102.21553:74866 103.05492:70559 105.04645:80566 105.06956:157173	3918614	4152392	4150094	4257690	4049062	3931452	19434188	5400772	16317403	7471806	15214136	17574808	11895097	10594161	11780159	11501542	10505801	14721813
708	2.583	105.03376	Unknown	[M+H]+	similar chromatogram in higher mz_4396; found in higher mz's MsMs_4396; similar chromatogram in higher mz_2844; found in higher mz's MsMs_2844; similar chromatogram in higher mz_3954; found in higher mz's MsMs_3954; similar chromatogram in higher mz_2815; similar chromatogram in higher mz_4384; similar chromatogram in higher mz_4402; similar chromatogram in higher mz_6628; similar chromatogram in…	0.833	True	null	null	null	null	null	null	999	False	False	False		False	False	null	null	null	null	null	null	null	5.28	POS_MH_1	105.03372:10177353 106.03707:1309229 107.04043:503591	52.70269:54269 54.58255:58446 66.2002:64221 77.03887:174897 95.0498:238917 105.03257:93100 105.06956:82095	29805758	35673312	36458056	33961704	32083004	34048816	18666982	18975118	20340634	19830446	18476774	20460996	28411624	30654530	25861546	26773498	27737812	26878342
709	6.329	105.04254	w/o MS2:3-Cyanopyridine	[M+H]+		0.667	True	null	105.04525	C6H4N2		GZPHSAQLYPIAIN-UHFFFAOYSA-N		530	True	True	False		False	False	null	null	69.3	null	null	null	null	23.56	POS_Q1	105.04254:55169724 106.04589:1584012 107.04925:1613204	77.03889:122835 78.27004:65927 79.05493:206784 95.04984:93331 103.05494:157173 105.06961:458375	376933152	272911968	344798880	435554016	282842752	309672832	313499360	311866368	324022144	265533088	278207008	107941944	394865504	312918816	106377520	386557696	325077088	108177440
710	6.457	105.04256	w/o MS2:3-Cyanopyridine	[M+H]+		0.333	True	null	105.04525	C6H4N2		GZPHSAQLYPIAIN-UHFFFAOYSA-N		530	True	True	False		False	False	null	null	62.4	null	null	null	null	10.02	POS_Q2	105.04256:75638952 106.04591:3297433 107.04927:940373	51.30746:65429 60.08103:66769 61.08531:152323 79.05493:70725 95.52914:74165 105.06959:234880 105.11096:527107	145026592	668835584	516474016	348681952	552979776	648563840	448251168	151373328	424145600	306184768	121914208	578203328	455613408	742056128	211774464	388766816	651252416	1129185920
711	8.21	105.04277	w/o MS2:3-Cyanopyridine	[M+H]+		0.111	True	null	105.04525	C6H4N2		GZPHSAQLYPIAIN-UHFFFAOYSA-N		530	True	True	False		False	False	null	null	69	null	null	null	null	52.6	POS_Q4	105.04277:92198336 106.04612:3273267 107.04948:964428	70.93375:67201 79.05644:86907 80.21756:68738 105.0696:130389	530815808	993087488	426412320	553823936	1188443520	367562784	183828576	545934272	766398272	504244320	178404832	452764384	197424304	625998912	179394944	674491264	547979456	177910048
712	6.506	105.04278	w/o MS2:3-Cyanopyridine	[M+H]+		0.278	True	null	105.04525	C6H4N2		GZPHSAQLYPIAIN-UHFFFAOYSA-N		530	True	True	False		False	False	null	null	65.6	null	null	null	null	18.43	POS_MQ_6	105.04278:84645840 106.04613:3379076 107.04949:721104	50.31602:59179 54.86677:69709 92.44456:65652 99.03674:63299 105.06956:89566	746952448	132873648	399365216	334332000	262292256	648563840	358783552	740928320	331322048	332626112	254633616	559915648	455613408	742056128	296811200	388766816	651252416	1149451264
713	8.152	105.04282	w/o MS2:3-Cyanopyridine	[M+H]+		1	True	null	105.04525	C6H4N2		GZPHSAQLYPIAIN-UHFFFAOYSA-N		530	True	True	False		False	False	null	null	97.1	null	null	null	null	28.62	POS_Q1	105.04282:102278104 106.04617:4886898 107.04953:647876	50.14405:50285 50.39658:49038 50.7914:55788 53.74303:46539 55.12158:55101 55.58756:48865 55.93533:44863 59.13938:54860 59.77425:46221 60.02707:60047 61.33412:53905 62.93549:47129 63.75269:57307 64.35917:53110 65.22356:49555 65.44807:57653 66.63836:46979 66.93719:56068 68.10452:42223 68.77921:47807 69.02849:68344 69.54981:45983 70.06951:52439 70.12874:50274 78.31168:65975 80.67766:49389 80.78355:5…	738472320	993087488	1001264960	666155200	1188443520	995867776	1398140544	656199296	636086784	797361856	1417525760	870666176	1484667776	1057943296	1141489152	753056320	592476544	959446592
714	6.083	105.07019	w/o MS2:4-Aminobutanoate	[M+H]+	found in higher mz's MsMs_5355	0.056	False	null	105.07	C4H9NO2		BTCSSZJGUNDROE-UHFFFAOYSA-N		530	True	True	False		False	False	null	null	100	null	null	null	null	3.58	POS_MH_6	105.07019:10687446 106.07354:5751183 107.0769:8663736		35014304	36042852	36094716	39255600	39222880	44399920	29243776	31874902	34835852	34974860	30302836	38420072	46449608	42899500	41357856	38152800	39746640	41831792
715	6.005	105.07024	w/o MS2:4-Aminobutanoate	[M+H]+	found in higher mz's MsMs_3559; found in higher mz's MsMs_4034; found in higher mz's MsMs_4399	0.111	False	null	105.07	C4H9NO2		BTCSSZJGUNDROE-UHFFFAOYSA-N		530	True	True	False		False	False	null	null	100	null	null	null	null	1.75	POS_Q4	105.07024:8134829 106.07359:3052736 107.07695:6357581		36936472	43005180	41377556	42177872	38308888	38064116	35635356	25476696	36105500	32579628	39455236	39468464	52054000	48254696	45125716	51111280	53509224	47243160
716	2.034	105.07029	w/o MS2:4-Aminobutanoate	[M+H]+	similar chromatogram in higher mz_1202; found in higher mz's MsMs_1202; similar chromatogram in higher mz_7044; similar chromatogram in higher mz_3413; similar chromatogram in higher mz_3532; similar chromatogram in higher mz_4585; similar chromatogram in higher mz_5023; similar chromatogram in higher mz_5076; similar chromatogram in higher mz_6731; similar chromatogram in higher mz_7243; similar…	0.667	True	null	105.07	C4H9NO2		BTCSSZJGUNDROE-UHFFFAOYSA-N		530	True	True	False		False	False	null	null	100	null	null	null	null	13.97	POS_Q2	105.07029:54266044 106.07364:6462308 107.077:1413582	53.03947:93842 68.25319:61211 70.16027:69595 76.02835:65633 77.03857:326953 79.0546:924451 95.04939:478717 103.05446:611060 105.04416:207481 105.06918:1847403	27685470	16743474	21654078	23799590	18162380	16532621	40922452	46597888	47664632	43061444	37218884	45374580	156360448	161679152	146166496	151243056	154886976	153177968
717	1.002	105.21723	Unknown	[M+H]+	similar chromatogram in higher mz_3003; similar chromatogram in higher mz_5180; similar chromatogram in higher mz_5167; similar chromatogram in higher mz_5188; similar chromatogram in higher mz_7143; similar chromatogram in higher mz_1582; similar chromatogram in higher mz_1610; similar chromatogram in higher mz_1613; similar chromatogram in higher mz_5344; similar chromatogram in higher mz_7514;…	0.944	False	null	null	null	null	null	null	999	False	False	False		False	False	null	null	null	null	null	null	null	9429.65	POS_MH_3	105.21723:566535 106.22058:0 107.22394:0		1190265	1292000	1284345	1229782	1151229	1249631	723265	813639	888125	961240	650924	971423	1193778	884512	742500	1075148	1213780	1023071
718	0.499	105.49233	Unknown	[M+H]+		0.167	False	null	null	null	null	null	null	999	False	False	False		False	False	null	null	null	null	null	null	null	10.63	POS_MH_4	105.49233:1188095 106.49568:0 107.49904:0		1597232	264603	0	2944285	780802	541156	1384651	177333	1004906	2847168	775766	1650928	1132880	0	1465624	493845	335565	345173
719	0.726	105.52016	Unknown	[M+H]+	similar chromatogram in higher mz_7547; similar chromatogram in higher mz_11137; similar chromatogram in higher mz_2468; similar chromatogram in higher mz_3429; similar chromatogram in higher mz_4225; similar chromatogram in higher mz_8812; similar chromatogram in higher mz_11113; similar chromatogram in higher mz_11521; similar chromatogram in higher mz_10287; similar chromatogram in higher mz_3…	1	False	null	null	null	null	null	null	999	False	False	False		False	False	null	null	null	null	null	null	null	15.63	POS_MH_1	105.52016:2727561 106.52351:0 107.52687:0		10440563	10135754	8746542	3641078	4721796	6110476	9346084	9751326	8847038	6100570	3475603	3442405	5886164	3778220	4542918	4527364	4779650	4748248
720	0.493	105.96322	Unknown	[M+H]+	ion correlated with 6100; ion correlated with 5070; ion correlated with 2167; ion correlated with 2621; ion correlated with 2590; ion correlated with 6659; found in higher mz's MsMs_3248; found in higher mz's MsMs_2590; found in higher mz's MsMs_2049; found in higher mz's MsMs_3279	0.278	True	null	null	null	null	null	null	999	False	False	False		False	False	null	null	null	null	null	null	null	5448.91	POS_MH_4	105.96322:26687150 106.96657:1664640 107.96993:19914766	51.56803:51797 51.64922:64435 52.11942:53512 52.67149:46657 53.02784:54106 54.32373:53558 54.66836:60454 55.53775:51550 56.38439:49333 56.459:53633 56.90612:42147 58.11681:44674 60.02306:52523 61.48702:48006 61.68314:53612 63.63371:50160 64.93049:67177 64.93723:205694 65.8684:51979 65.90858:51008 66.43209:52651 67.66857:53019 68.8969:49623 68.90672:57713 71.84148:50779 78.34291:56391 79.7996:5968…	9313558	10181461	5178854	83766824	3360322	14685820	12255480	1699612	7294953	1765603	7788086	2920716	2371469	4231010	18047270	2478871	2967546	10901413
721	0.731	105.96324	Unknown	[M+H]+	ion correlated with 5589; ion correlated with 11225; ion correlated with 11253; ion correlated with 5679; ion correlated with 752; ion correlated with 3293; ion correlated with 2048; ion correlated with 3342; ion correlated with 5723; ion correlated with 2168; ion correlated with 3247; ion correlated with 2106; found in higher mz's MsMs_3250; found in higher mz's MsMs_2589	0.056	True	null	null	null	null	null	null	999	False	False	False		False	False	null	null	null	null	null	null	null	32.16	POS_MH_4	105.96324:9320754 106.96659:0 107.96995:4394331	50.40656:46679 50.78206:54857 50.88244:47387 50.88712:56552 50.90582:51637 54.51853:48540 54.78397:48226 55.94698:50460 57.77587:49260 58.23494:61799 58.87369:65063 59.03015:49183 60.49205:48661 61.14478:51801 62.18755:57585 62.45585:43400 62.52797:53924 63.0686:48775 63.9817:58401 64.76679:45849 64.81606:57818 65.27447:52903 65.55162:48824 65.96262:65022 67.61721:53522 68.258:52888 70.89526:5133…	0	0	0	111349008	0	0	112452	0	0	0	0	0	0	0	0	0	0	0
722	8.345	106.02917	Unknown	[M+H]+	found in higher mz's MsMs_2658	1	False	null	null	null	null	null	null	999	False	False	False		False	False	null	null	null	null	null	null	null	30.46	POS_MQ_5	106.02917:11781400 107.03252:0 108.03588:0		51547084	52666208	50331484	51786196	49615944	54259888	52787740	54037716	48108592	48342000	56062404	48452268	46088004	53790692	48299280	47143556	51941468	53860656
723	1.176	106.04179	Unknown	[M+H]+		0.333	False	null	null	null	null	null	null	999	False	False	False		False	False	null	null	null	null	null	null	null	5.78	POS_Q6	106.04179:2779046 107.04514:2473345 108.0485:5498810		381476	482482	116344	94554	118646	0	724869	904538	653771	839874	1245515	820482	6722804	8195148	7574252	7720552	8166258	9198416
724	0.569	106.04995	L-serine	[M+H]+	similar chromatogram in higher mz_6103; similar chromatogram in higher mz_8815; similar chromatogram in higher mz_1921; similar chromatogram in higher mz_9218	1	True	null	106.04987	C3H7NO3		MTCFGRXMJLQNBG-REOHCLBHSA-N		430	True	True	True		False	False	null	null	88.2	null	73.6	86.7	100	1146.5	POS_MQ_5	106.04992:549191424 107.05327:27279362 108.05663:5746224	60.04494:14831916 60.08194:919893 61.08529:233076 62.08869:106332 70.02915:520237 88.03979:1596206 89.04881:242429 106.04991:495681 106.11292:2605564	419680896	465153664	408841568	491401600	501882304	425194112	1102480640	1586454016	1334318592	1614144000	1543588864	1391462912	1553871232	1471747968	1489494144	1467669632	1488959104	1439864448
725	6.158	106.06541	w/o MS2:3-Methylthiopropylamine	[M+H]+	similar chromatogram in higher mz_2523	0.056	False	null	106.0682	C4H11NS		KKYSBGWCYXYOHA-UHFFFAOYSA-N		530	True	True	False		False	False	null	null	96.2	null	null	null	null	15.22	POS_MQ_5	106.06541:6628478 107.06876:828968 108.07212:20109622		4950380	17408906	17725038	26633652	24641596	15630263	19727804	14942696	9701433	11751588	30708634	10363499	10930184	11785689	7827878	9131899	22851276	16062294
726	5.186	106.06541	w/o MS2:3-Methylthiopropylamine	[M+H]+		0.056	False	null	106.0682	C4H11NS		KKYSBGWCYXYOHA-UHFFFAOYSA-N		530	True	True	False		False	False	null	null	96.2	null	null	null	null	5.7	POS_MH_5	106.06541:2692743 107.06876:758132 108.07212:5389285		10415870	16390009	11836628	11817284	13224862	14766311	15144164	16280276	8703338	12292372	12443049	12400028	10383183	8994715	13729637	12864840	12030836	9918531
727	5.047	106.06542	w/o MS2:3-Methylthiopropylamine	[M+H]+		0.056	False	null	106.0682	C4H11NS		KKYSBGWCYXYOHA-UHFFFAOYSA-N		530	True	True	False		False	False	null	null	96.2	null	null	null	null	7.15	POS_MH_2	106.06542:3162151 107.06877:637840 108.07213:4673092		17949284	16580487	15510522	13005725	15029563	15703949	14099200	13540692	16799152	15797576	12545547	12539838	18788868	18646494	17301100	18078496	18440920	10878610
728	6.081	106.06547	w/o MS2:3-Methylthiopropylamine	[M+H]+		0.556	False	null	106.0682	C4H11NS		KKYSBGWCYXYOHA-UHFFFAOYSA-N		530	True	True	False		False	False	null	null	96.3	null	null	null	null	6.74	POS_Q2	106.06547:4694400 107.06882:1488823 108.07218:14876087		15191671	16902326	24523236	16760163	15416216	19459408	15090167	17241880	18243366	18338036	16474234	14716756	21742360	16498089	19371480	27333854	17809250	17506928
729	0.733	106.5394	Unknown	[M+H]+		0.889	False	null	null	null	null	null	null	999	False	False	False		False	False	null	null	null	null	null	null	null	11846.06	POS_Q6	106.5394:1062363 107.54275:319511 108.54611:0		1840375	3299701	2227957	1553590	3099725	1519808	3071998	976404	2764322	3614670	3084948	2548184	2913057	3313188	4182808	3969152	1650487	6681001
730	8.223	106.951	Unknown	[M+H]+	found in higher mz's MsMs_4567; similar chromatogram in higher mz_4949; similar chromatogram in higher mz_6611; similar chromatogram in higher mz_8082; found in higher mz's MsMs_6265; found in higher mz's MsMs_8593; found in higher mz's MsMs_7259; found in higher mz's MsMs_7752; found in higher mz's MsMs_8997; found in higher mz's MsMs_10046; similar chromatogram in higher mz_9254; similar chroma…	1	True	null	null	null	null	null	null	999	False	False	False		False	False	null	null	null	null	null	null	null	30.93	POS_MH_1	106.95102:15096943 107.95437:26966174 108.95773:909615	50.08387:62563 80.95059:68497 83.26328:74263 107.07246:189054	115054464	119945672	125410096	127044808	132571360	131218256	123580032	122691040	126631784	120506848	131842632	127975808	125868448	133164728	123568616	131302280	125354704	117262424
731	0.536	106.95103	Unknown	[M+H]+		1	True	null	null	null	null	null	null	999	False	False	False		False	False	null	null	null	null	null	null	null	59.47	POS_MH_4	106.95103:18588062 107.95438:1345376 108.95774:1374104	57.90621:68108 94.77782:68814 105.11119:75537	28799034	23407920	24448390	45530492	21048834	25217910	29413232	25665584	21843306	22246054	21000654	26923058	35547992	36437948	31722750	33638384	40749016	36924696
732	8.358	106.99207	Unknown	[M+H]+		0.056	False	null	null	null	null	null	null	999	False	False	False		False	False	null	null	null	null	null	null	null	18.33	POS_MH_5	106.99207:1864277 107.99542:0 108.99878:0		3967405	5439611	3822780	5228965	5782188	4820605	7076955	6452022	2407039	6700933	2670161	6038792	2362240	3549892	3841327	5925106	5725791	6381396
733	0.478	107.00126	Unknown	[M+H]+	found in higher mz's MsMs_877	0.611	False	null	null	null	null	null	null	999	False	False	False		False	False	null	null	null	null	null	null	null	45.76	POS_MQ_6	107.00126:6925185 108.00461:0 109.00797:0		14503291	14774928	15209004	13952985	14872234	13819271	19612152	20047726	19385530	21132230	18703520	20852382	15129629	15566575	16929180	17355276	15457523	14538678
734	0.669	107.04921	Unknown	[M+H]+		0.056	False	null	null	null	null	null	null	999	False	False	False		False	False	null	null	null	null	null	null	null	3.09	POS_MH_5	107.04921:2512175 108.05256:5290343 109.05592:7093664		9421730	9257011	11556750	3604988	11134747	9054169	7429264	8659557	4238998	13833349	11312542	10395880	12055916	16115657	12172026	11621177	13693715	4912498
735	4.344	107.0493	Unknown	[M+H]+	ion correlated with 7521; ion correlated with 3707; ion correlated with 7305	0.111	False	null	null	null	null	null	null	999	False	False	False		False	False	null	null	null	null	null	null	null	3.18	POS_Q5	107.0493:3571559 108.05265:3047512 109.05601:1133538		5409984	6710152	6347040	6704754	6877838	6841912	4259583	6189052	5017433	5888050	7858159	5559910	16927224	13428272	13673667	13923401	13343002	11277329
736	2.721	107.0493	Unknown	[M+H]+	found in higher mz's MsMs_2452	0.111	False	null	null	null	null	null	null	999	False	False	False		False	False	null	null	null	null	null	null	null	2.95	POS_MH_3	107.0493:2615884 108.05265:3416580 109.05601:702996		9031772	7755372	9130760	7555549	7126887	7800140	9453274	6199880	12857713	7970503	5910024	8522377	6872124	8383276	8004107	7742120	13759897	7935479
737	1.521	107.04932	Unknown	[M+H]+	found in higher mz's MsMs_4072; found in higher mz's MsMs_3626; found in higher mz's MsMs_4067	0.778	True	null	null	null	null	null	null	999	False	False	False		False	False	null	null	null	null	null	null	null	6.18	POS_MH_1	107.04955:5451964 108.0529:4553044 109.05626:1119432	69.10365:62075 95.0498:81714 106.23063:70482 107.04874:325041	18667466	27223840	26411342	22386484	21858486	24686646	14686026	11928538	10099577	13059788	11589088	10522964	21918710	20623824	16397729	18672896	15689644	14333046
738	1.701	107.04941	Unknown	[M+H]+	ion correlated with 1445	1	True	null	null	null	null	null	null	999	False	False	False		False	False	null	null	null	null	null	null	null	13.16	POS_MH_1	107.04964:5180062 108.05299:4371844 109.05635:1139213	60.17611:67082 74.75088:74945 79.05491:262442 95.0498:74138 107.04868:120838	21086326	24558728	18257108	24538928	21215170	22430228	20945092	22299108	21456700	23488088	24159708	21628154	39236116	42698460	40506580	40308964	39885620	37972752
739	4.717	107.07035	Unknown	[M+H]+		0.056	False	null	null	null	null	null	null	999	False	False	False		False	False	null	null	null	null	null	null	null	4.42	POS_MQ_1	107.07035:2174044 108.0737:3617380 109.07706:1696436		7649068	8014091	13341736	9298136	13965080	13182386	13622918	13402855	14342546	15732516	12941986	13666279	9747427	20747126	18790218	18029656	15034146	18688366
740	6.077	107.08566	Unknown	[M+H]+	found in higher mz's MsMs_6278; found in higher mz's MsMs_3758; found in higher mz's MsMs_3317; found in higher mz's MsMs_5749; found in higher mz's MsMs_5398; found in higher mz's MsMs_3365; found in higher mz's MsMs_5851	0.556	False	null	null	null	null	null	null	999	False	False	False		False	False	null	null	null	null	null	null	null	5.99	POS_Q6	107.08566:7658284 108.08901:13097540 109.09237:109323064		24000142	28910558	33226812	26473616	25175106	28359138	21289786	22842212	20535210	20661008	22474596	25693294	34237792	29188846	22433668	26672798	27889482	27811294
741	3.177	107.08566	Unknown	[M+H]+	found in higher mz's MsMs_2088	0.167	False	null	null	null	null	null	null	999	False	False	False		False	False	null	null	null	null	null	null	null	3.8	POS_Q5	107.08566:3421898 108.08901:4115872 109.09237:12152054		16153654	14096027	15327282	13604590	15485112	13717180	13290215	12039171	11727899	12364367	10799227	12311577	13148945	15952641	13952729	18525288	15431897	10863510
742	6.163	107.08567	Unknown	[M+H]+	ion correlated with 5478; found in higher mz's MsMs_8734; found in higher mz's MsMs_9224; found in higher mz's MsMs_1560; similar chromatogram in higher mz_4069; found in higher mz's MsMs_9197; found in higher mz's MsMs_8987; found in higher mz's MsMs_5478; found in higher mz's MsMs_5208; found in higher mz's MsMs_4397; found in higher mz's MsMs_6647; found in higher mz's MsMs_4850	0.944	True	null	null	null	null	null	null	999	False	False	False		False	False	null	null	null	null	null	null	null	21.05	POS_MH_1	107.08594:10074565 108.08929:18460186 109.09265:14718617	65.03959:66340 79.05491:110605 91.05586:257016 107.04868:114923 107.07246:86589	54065576	60416580	53808296	57416072	49350300	57848560	43268016	42106588	44543652	51611896	126604632	51113892	22758862	53502488	52460292	60120472	54245064	58720216
743	4.186	107.08569	Unknown	[M+H]+	ion correlated with 2042; found in higher mz's MsMs_3268; found in higher mz's MsMs_5246; similar chromatogram in higher mz_1509; similar chromatogram in higher mz_1634; similar chromatogram in higher mz_2042; similar chromatogram in higher mz_3268; similar chromatogram in higher mz_5246	0.278	False	null	null	null	null	null	null	999	False	False	False		False	False	null	null	null	null	null	null	null	3.03	POS_Q5	107.08569:3333049 108.08904:4372918 109.0924:4371078		8678350	6584104	8508180	6893860	8666697	6600826	5308718	6274340	7672998	7864787	9222353	6117854	14586723	12171817	12123670	12639344	13352499	15563441
744	6.32	107.08571	Unknown	[M+H]+	found in higher mz's MsMs_5853; found in higher mz's MsMs_5399; found in higher mz's MsMs_6840; found in higher mz's MsMs_10926	0.278	False	null	null	null	null	null	null	999	False	False	False		False	False	null	null	null	null	null	null	null	4.39	POS_Q1	107.08571:3969230 108.08906:33184354 109.09242:11288301		11797877	12606278	9103690	12311283	11206445	13639013	11436071	7918060	9593898	9545443	11312182	12404315	14275046	12771957	12528653	14422996	12622071	13006699
745	3.409	107.08595	Unknown	[M+H]+		0.111	False	null	null	null	null	null	null	999	False	False	False		False	False	null	null	null	null	null	null	null	3.99	POS_MH_4	107.08595:3426236 108.0893:4191849 109.09266:10798594		11411634	11559093	12721515	11859576	11780748	11700561	14083721	15107613	11996547	11545079	12863225	10854634	12483250	12011462	11875437	12477084	12950346	11444549
746	6.224	107.08597	Unknown	[M+H]+	found in higher mz's MsMs_5854; found in higher mz's MsMs_7706; found in higher mz's MsMs_6692; found in higher mz's MsMs_3273; found in higher mz's MsMs_1571; found in higher mz's MsMs_6279; found in higher mz's MsMs_3366; found in higher mz's MsMs_8244; found in higher mz's MsMs_6736; found in higher mz's MsMs_5799; found in higher mz's MsMs_2525; found in higher mz's MsMs_5359	0.111	False	null	null	null	null	null	null	999	False	False	False		False	False	null	null	null	null	null	null	null	10.56	POS_MQ_1	107.08597:8348665 108.08932:29856060 109.09268:17225846		6930469	9530200	7832975	7388396	6315302	7548392	27680794	5868346	5833979	8778565	6562126	7251300	28012348	8352940	8133800	10808219	8443269	11598490
747	0.848	107.50497	Unknown	[M+H]+		0.667	False	null	null	null	null	null	null	999	False	False	False		False	False	null	null	null	null	null	null	null	20182.39	POS_MQ_3	107.50497:1358706 108.50832:0 109.51168:885789		4602963	3437808	4480301	4336062	4564544	4518789	2476025	4103067	5920088	5191870	5311690	4544326	507155	102239	222187	446808	253496	266986
748	2.057	107.54156	Unknown	[M+H]+	similar chromatogram in higher mz_6518; similar chromatogram in higher mz_7874; similar chromatogram in higher mz_2529; similar chromatogram in higher mz_9447; similar chromatogram in higher mz_1021; similar chromatogram in higher mz_2265; similar chromatogram in higher mz_4710; similar chromatogram in higher mz_5440; similar chromatogram in higher mz_7887	0.444	False	null	null	null	null	null	null	999	False	False	False		False	False	null	null	null	null	null	null	null	5874.82	POS_MH_2	107.54156:469941 108.54491:0 109.54827:0		1285555	1399434	762274	653633	565136	423610	316797	243849	589349	0	0	386573	0	770486	755357	526113	0	745258
749	2.412	107.54161	Unknown	[M+H]+	ion correlated with 1020; ion correlated with 2738; ion correlated with 3987; similar chromatogram in higher mz_2266; similar chromatogram in higher mz_3987; similar chromatogram in higher mz_1020; similar chromatogram in higher mz_4255; similar chromatogram in higher mz_10277	0.111	False	null	null	null	null	null	null	999	False	False	False		False	False	null	null	null	null	null	null	null	3898.58	POS_Q2	107.54161:2614059 108.54496:0 109.54832:0		127040	0	0	0	785779	0	125703	0	0	0	0	0	0	6508810	0	0	0	0
750	1.009	107.59966	Unknown	[M+H]+	similar chromatogram in higher mz_1587; similar chromatogram in higher mz_5146; similar chromatogram in higher mz_2559; similar chromatogram in higher mz_1577; similar chromatogram in higher mz_5111; similar chromatogram in higher mz_8757; similar chromatogram in higher mz_12189	0.889	False	null	null	null	null	null	null	999	False	False	False		False	False	null	null	null	null	null	null	null	12561.21	POS_Q6	107.59966:939491 108.60301:0 109.60637:0		1557928	1755862	1441010	1976071	1980362	1948822	1469609	2391796	1850740	1166596	1436340	1707918	2048408	1501010	1279601	1547056	1669395	2322638
751	7.476	107.89679	Unknown	[M+H]+	similar chromatogram in higher mz_12659; similar chromatogram in higher mz_9462; similar chromatogram in higher mz_10184; similar chromatogram in higher mz_12773; similar chromatogram in higher mz_13198; similar chromatogram in higher mz_13284	0.056	False	null	null	null	null	null	null	999	False	False	False		False	False	null	null	null	null	null	null	null	4949.65	POS_MH_1	107.89679:247482 108.90014:0 109.9035:0		518339	0	116966	122234	0	95192	173544	136540	374331	0	573419	378344	0	279840	100712	0	151837	121997
752	0.723	107.96024	Unknown	[M+H]+	ion correlated with 9859; ion correlated with 5589; ion correlated with 8792; ion correlated with 8835; ion correlated with 11225; ion correlated with 11253; ion correlated with 11295; ion correlated with 2996; ion correlated with 5779; ion correlated with 5860; ion correlated with 5914; ion correlated with 8882; ion correlated with 8917; ion correlated with 2473; ion correlated with 2537; ion co…	0.056	False	null	null	null	null	null	null	999	False	False	False		False	False	null	null	null	null	null	null	null	11.86	POS_MH_4	107.96024:4882346 108.96359:690908 109.96695:3713508		0	0	0	26049808	0	0	0	0	129342	0	0	0	152187	0	0	0	0	0
753	5.911	107.96696	Unknown	[M+H]+		0.444	True	null	null	null	null	null	null	999	False	False	False		False	False	null	null	null	null	null	null	null	18.6	POS_MH_1	107.96693:7055882 108.97028:0 109.97364:0	56.02613:74063 63.73846:66220 67.0549:98151 80.05119:82676 93.05826:73622 100.39639:68857 108.04482:101091 108.08102:1364189	68581680	75226512	57479756	65907276	66138360	55105448	51730236	95196408	43845512	74102944	59611724	87117824	79410080	47850640	86301440	84839672	69114000	47899100
754	5.141	107.96709	Unknown	[M+H]+		0.056	False	null	null	null	null	null	null	999	False	False	False		False	False	null	null	null	null	null	null	null	5.35	POS_MH_6	107.96709:2436453 108.97044:0 109.9738:0		14720007	16130132	10546793	16515216	16235689	16712165	15116419	6942784	9249172	6690156	19241920	15681650	15155478	6904503	17301010	15568101	17539036	5452256
755	7.105	107.96717	Unknown	[M+H]+		0.167	True	null	null	null	null	null	null	999	False	False	False		False	False	null	null	null	null	null	null	null	27.3	POS_MH_3	107.96717:58934480 108.97052:0 109.97388:0	65.03945:326490 67.05505:690678 92.04889:117966 93.05826:198815 107.07484:159218 108.08097:11669654	329232448	234425008	611258688	353785632	281647872	256048832	259123776	257829904	124862320	227852016	239955488	241186048	215072976	253249776	279154592	261342240	405083552	428039712
756	6.783	107.96718	Unknown	[M+H]+		0.667	True	null	null	null	null	null	null	999	False	False	False		False	False	null	null	null	null	null	null	null	41.99	POS_MH_2	107.96718:55513840 108.97053:0 109.97389:0	65.03947:372345 67.05499:622074 80.04965:102976 92.04889:202365 93.05826:91954 107.07484:136603 108.08097:9601045	233288544	243857424	253081264	252856368	236691456	274292928	256298096	230181840	217132496	242817808	189717200	263368144	234179648	224082608	230585824	232702544	233446752	236628688
757	7.485	107.96719	Unknown	[M+H]+		0.111	True	null	null	null	null	null	null	999	False	False	False		False	False	null	null	null	null	null	null	null	17.27	POS_MH_5	107.9672:77384232 108.97055:0 109.97391:0	65.03989:347270 67.0548:760106 80.04965:83357 92.05079:216604 93.05826:287692 107.07246:146390 108.08097:13301591	556848320	381601664	632219008	627617408	443364768	707458368	633047936	201459872	407644960	378632544	680388288	517881568	193504160	360083648	478658752	445917184	404097632	442742432
758	7.323	107.96719	Unknown	[M+H]+		0.111	True	null	null	null	null	null	null	999	False	False	False		False	False	null	null	null	null	null	null	null	34.66	POS_MQ_3	107.96721:71488080 108.97056:0 109.97392:358923	65.03954:313322 67.05509:680759 92.0508:159911 93.05827:180350 107.07247:143234 108.08099:11746230	676696832	252470784	297744000	309887264	149691712	148820752	300204000	270393856	337585600	155508384	309878400	367986464	312510560	292972288	300381504	150157232	228163712	262846208
759	7.582	107.9672	Unknown	[M+H]+		0.056	True	null	null	null	null	null	null	999	False	False	False		False	False	null	null	null	null	null	null	null	41.09	POS_MH_1	107.9672:76577824 108.97055:0 109.97391:368422	65.03964:334475 67.05488:924317 92.04889:174936 93.05825:275180 107.07246:155191 108.08096:13412642	842206528	196599136	302206016	165467984	309338912	199561792	801612992	783292992	396814496	300842816	271133824	744716160	354797440	421181344	226978160	436857568	296894336	530220672
760	6.685	107.9672	Unknown	[M+H]+		0.111	True	null	null	null	null	null	null	999	False	False	False		False	False	null	null	null	null	null	null	null	25.29	POS_MQ_5	107.9672:45901188 108.97055:0 109.97391:0	65.0396:267220 67.05495:610849 77.71105:65286 92.0508:127096 93.05827:92784 107.07247:130114 108.08098:8433418	172571760	199430272	115998936	173415600	197096768	94401440	436545088	96331928	198944272	197114112	694911616	239110576	188880992	168806224	132741120	188209616	169899632	127031128
761	5.81	107.9672	Unknown	[M+H]+		0.111	True	null	null	null	null	null	null	999	False	False	False		False	False	null	null	null	null	null	null	null	5.33	POS_MQ_1	107.9672:7290489 108.97055:0 109.97391:0	80.04966:75054 85.55746:70392 93.05827:126444 108.04482:157206 108.08057:913352	57545568	46628204	24302916	23717866	16426086	47480280	39118768	22755246	34795340	60894592	12895609	27415656	17054976	39666780	23489300	31835250	26196134	11707214
762	7.973	107.96721	Unknown	[M+H]+		0.222	True	null	null	null	null	null	null	999	False	False	False		False	False	null	null	null	null	null	null	null	32.82	POS_MH_1	107.96719:68606648 108.97054:0 109.9739:0	65.03964:337551 67.05509:630182 80.05119:81430 92.05079:156180 93.05826:184964 107.07246:145719 108.08097:10602906	772447808	598354176	562305088	163101456	351500544	500722720	467059040	1004482240	912154368	243258688	161874336	1485577216	151063584	455392256	280041024	441184608	431202208	648499200
763	7.035	107.96721	Unknown	[M+H]+		0.167	True	null	null	null	null	null	null	999	False	False	False		False	False	null	null	null	null	null	null	null	37.81	POS_MQ_5	107.96721:58334528 108.97056:0 109.97392:0	65.0396:211587 67.05487:627984 67.93347:67713 69.54731:73154 92.0508:165310 93.05827:170464 107.07247:165476 108.08098:9821998	236349712	237421872	120112632	271155744	379012192	256826304	389057504	362203040	257205088	148299792	592381952	402401728	331953344	372449472	326130752	358950016	223773920	180278928
764	6.285	107.96721	Unknown	[M+H]+	found in higher mz's MsMs_795; found in higher mz's MsMs_4600	1	True	null	null	null	null	null	null	999	False	False	False		False	False	null	null	null	null	null	null	null	63.39	POS_MH_1	107.96722:31002656 108.97057:0 109.97393:0	53.34011:76183 65.03959:85033 65.51176:74048 67.0549:191759 80.05119:73480 93.05826:139078 107.07484:91472 108.08099:4151304	220699936	221498976	245053520	211213552	230142656	231264128	245463504	235524720	253823616	268894976	252851520	239605776	166388544	209871456	231864544	199503392	181025136	209196272
765	5.939	107.96721	Unknown	[M+H]+		0.222	True	null	null	null	null	null	null	999	False	False	False		False	False	null	null	null	null	null	null	null	19.96	POS_MQ_6	107.96721:9697711 108.97056:0 109.97392:0	67.05491:78125 80.04966:109835 108.04482:141206 108.08126:1549207	68581680	75226512	57479756	65907276	66138360	55105448	51730236	95196408	43845512	74102944	57780696	87117824	79410080	47850640	86301440	84839672	69114000	47743660
766	8.118	107.96722	Unknown	[M+H]+		0.278	True	null	null	null	null	null	null	999	False	False	False		False	False	null	null	null	null	null	null	null	112.62	POS_MH_1	107.9672:57311132 108.97055:0 109.97391:389731	65.03959:289087 67.05499:738366 92.05079:163657 93.05826:187649 107.07246:158123 108.08097:10623353	643322240	601043392	654812608	550014464	143028064	749272384	391911968	157716784	612995456	633295744	552786816	139976464	186336864	141666544	138071552	612094400	145874288	525882336
767	7.385	107.96722	Unknown	[M+H]+	found in higher mz's MsMs_10067; found in higher mz's MsMs_9015; found in higher mz's MsMs_8807; found in higher mz's MsMs_7780; found in higher mz's MsMs_4602; found in higher mz's MsMs_4355; found in higher mz's MsMs_776	0.278	True	null	null	null	null	null	null	999	False	False	False		False	False	null	null	null	null	null	null	null	40.48	POS_MH_1	107.96722:77993136 108.97057:0 109.97393:394621	65.03937:393155 67.0549:888947 92.04889:215241 93.05825:231560 107.07246:223131 108.08096:13997999	676696896	271057216	283329024	275264096	550108544	612201920	285468320	191029632	299247616	600472768	262480144	301701696	396277216	314647296	361439680	552966336	318632896	385334752
768	7.225	107.96723	Unknown	[M+H]+	found in higher mz's MsMs_778	0.167	True	null	null	null	null	null	null	999	False	False	False		False	False	null	null	null	null	null	null	null	39.45	POS_MH_4	107.96722:65239912 108.97057:0 109.97393:0	65.03959:304929 67.05498:892600 80.04965:90319 92.05079:168505 93.05826:231581 107.07246:147039 108.08097:12712283	438166976	442334400	478005920	413242208	451967872	451824736	483184352	471446368	829848384	487251872	461928608	454765184	489426912	416914624	419352320	470209664	465082592	417751840
[truncated: 12,863 more rows]
[truncated: 6 more columns]
